# Supplementary material for: The RNA fold interactome of evolutionary conserved RNA structures in S. cerevisiae
Source: Nat Commun. 2020 Jun 3;11:2789. doi: 10.1038/s41467-020-16555-4 (PMC7270185; doi:10.1038/s41467-020-16555-4)
Supplement: Supplementary file 4 — Supplementary Data 1 [file 41467_2020_16555_MOESM4_ESM.xlsx]

## Sheet: Supplementary_Table1
Protein.IDs	Majority.protein.IDs	Ratio.H.L.P1A1_for	Ratio.H.L.P1A1_rev	Ratio.H.L.P1A10_for	Ratio.H.L.P1A10_rev	Ratio.H.L.P1A11_for	Ratio.H.L.P1A11_rev	Ratio.H.L.P1A12_for	Ratio.H.L.P1A12_rev	Ratio.H.L.P1A2_for	Ratio.H.L.P1A2_rev	Ratio.H.L.P1A3_for	Ratio.H.L.P1A3_rev	Ratio.H.L.P1A4_for	Ratio.H.L.P1A4_rev	Ratio.H.L.P1A5_for	Ratio.H.L.P1A5_rev	Ratio.H.L.P1A6_for	Ratio.H.L.P1A6_rev	Ratio.H.L.P1A7_for	Ratio.H.L.P1A7_rev	Ratio.H.L.P1A8_for	Ratio.H.L.P1A8_rev	Ratio.H.L.P1A9_for	Ratio.H.L.P1A9_rev	Ratio.H.L.P1B1_for	Ratio.H.L.P1B1_rev	Ratio.H.L.P1B10_for	Ratio.H.L.P1B10_rev	Ratio.H.L.P1B11_for	Ratio.H.L.P1B11_rev	Ratio.H.L.P1B12_for	Ratio.H.L.P1B12_rev	Ratio.H.L.P1B2_for	Ratio.H.L.P1B2_rev	Ratio.H.L.P1B3_for	Ratio.H.L.P1B3_rev	Ratio.H.L.P1B4_for	Ratio.H.L.P1B4_rev	Ratio.H.L.P1B5_for	Ratio.H.L.P1B5_rev	Ratio.H.L.P1B6_for	Ratio.H.L.P1B6_rev	Ratio.H.L.P1B7_for	Ratio.H.L.P1B7_rev	Ratio.H.L.P1B8_for	Ratio.H.L.P1B8_rev	Ratio.H.L.P1B9_for	Ratio.H.L.P1B9_rev
YAL001C	YAL001C	0.98863	0.84367	0.8916	0.95628	0.76245	0.95155	1.1177	0.97429	0.9747	0.82425	1.0744	0.96877	0.95749	0.83447	1.1255	0.85151	NaN	0.96412	1.1037	1.0191	1.0293	0.9919	NaN	0.86084	0.96281	1.0642	1.2903	1.0804	1.0202	1.3446	NaN	1.8265	1.0678	1.0562	1.0063	1.0277	0.95247	1.3452	NaN	NaN	1.271	1.1887	0.90749	1.4533	NaN	1.2073	0.93944	NaN
YAL002W	YAL002W	1.1003	1.0183	NaN	1.1263	NaN	0.79088	NaN	NaN	1.4681	NaN	0.9624	NaN	0.76187	1.032	1.1739	NaN	0.87189	1.0319	NaN	1.3054	NaN	NaN	0.86614	NaN	NaN	NaN	NaN	1.4337	1.2849	1.1972	NaN	1.2333	NaN	NaN	NaN	NaN	NaN	NaN	1.1277	1.1196	1.0023	1.2387	0.94592	1.8615	1.2645	1.4238	NaN	NaN
YAL003W	YAL003W	0.88638	1.2865	0.77567	1.4016	0.75221	1.2352	1.0336	1.203	0.91138	1.2176	0.99929	1.2423	0.93385	1.0837	0.90591	1.0546	0.59198	1.393	NaN	1.4693	0.75557	1.5463	0.70971	1.518	1.2671	1.715	1.1017	1.6519	1.5748	1.6476	0.30105	1.7955	1.1487	1.655	1.1957	1.0998	1.079	2.0778	0.99421	1.5894	0.91261	1.5575	0.90266	1.6625	0.9417	1.6501	0.89169	1.6957
YAL005C	YAL005C	1.0069	0.88053	0.97654	0.93636	0.93511	0.90944	1.0788	0.92609	1.0605	0.86972	1.0684	0.9246	0.96704	0.8887	1.0465	0.90556	0.92028	0.96748	1.2685	1.0746	0.93315	1.0024	0.97427	0.97841	1.2018	1.095	1.2243	1.2637	1.3033	1.2391	0.3543	1.4567	1.0694	1.1041	1.2533	1.0073	0.98069	1.3709	1.2038	1.0329	1.1335	1.0551	1.0133	1.1752	1.1253	1.132	1.0185	1.3244
YAL011W	YAL011W	NaN	NaN	NaN	1.4642	0.73942	0.90771	1.3064	0.62839	NaN	NaN	NaN	NaN	NaN	NaN	NaN	NaN	NaN	NaN	1.396	0.95078	NaN	NaN	NaN	NaN	1.0044	NaN	NaN	NaN	NaN	NaN	NaN	0.42362	1.1749	NaN	0.98289	0.87569	1.0371	0.97128	0.70092	NaN	NaN	NaN	NaN	NaN	NaN	NaN	NaN	NaN
YAL012W	YAL012W	0.95726	NaN	0.95946	0.9018	0.93541	0.8989	1.2727	0.89262	1.0165	NaN	1.1814	0.95172	0.97247	1.0366	1.0438	1.1005	1.0005	0.99187	NaN	1.1881	1.0172	0.88658	0.95067	NaN	1.2491	NaN	1.4151	1.4518	1.5932	1.461	0.75669	1.5076	1.2983	1.2589	1.5152	1.1436	1.0589	1.3144	NaN	NaN	1.1285	1.4327	1.0978	1.2924	NaN	1.0851	NaN	1.9571
YAL013W	YAL013W	0.9637	0.91525	0.81046	1.1152	NaN	0.86671	1.2513	1.0089	0.94831	0.90543	NaN	NaN	0.95942	NaN	NaN	NaN	NaN	NaN	1.2651	0.96632	0.87477	1.1677	NaN	0.98604	1.5784	1.0025	1.1625	1.2053	1.1117	1.1832	NaN	NaN	1.1923	NaN	NaN	NaN	NaN	1.0806	NaN	NaN	NaN	NaN	1.0632	NaN	NaN	NaN	NaN	NaN
YAL016W	YAL016W	0.94896	0.96046	0.93009	0.90913	0.86015	0.96055	1.0257	0.95475	0.88921	0.82562	1.0156	0.81402	0.89035	0.85984	0.90052	0.87056	1.0323	0.86381	1.1856	0.95817	0.89021	0.88854	0.95781	0.99001	1.1257	0.86995	1.1698	1.269	1.1891	1.2675	NaN	1.5155	1.0486	1.1591	1.1396	0.80512	0.9993	1.1958	0.91548	0.83132	0.89859	0.85293	0.85217	0.90298	0.84707	0.93012	0.82634	1.0178
YAL017W	YAL017W	1.0146	0.92416	0.93782	0.89314	0.8962	0.87811	1.0969	0.99096	0.98531	1.2136	1.136	0.92761	0.9079	0.8668	1.0754	0.99233	1.0956	0.87232	1.2775	0.95342	1.0777	0.84289	1.1189	0.99789	1.1569	1.092	1.1246	1.2309	1.2748	1.1362	0.37757	1.7059	1.1332	0.97583	1.0962	1.0643	1.0459	1.2987	1.1174	1.1191	1.1132	1.1083	1.0111	1.2332	0.9343	1.1697	0.99407	1.4126
YAL019W	YAL019W	0.99026	0.96325	1.0214	0.89432	0.9155	0.93577	1.0775	0.87517	1.0662	0.89275	0.97616	0.83147	0.96948	0.8998	1.0555	1.0293	0.87308	0.94643	1.2963	1.0883	0.85366	0.85257	0.93547	1.0689	1.1329	1.0846	1.2222	1.3184	1.1931	1.3024	0.34382	1.4712	1.0048	1.0925	1.2416	0.92588	0.90431	1.3011	1.1655	1.0483	1.2451	1.0319	0.9858	1.1172	1.1126	1.1625	0.9822	1.3603
YAL021C	YAL021C	1.0315	1.0498	1.0388	0.92086	0.83589	0.94847	1.1083	NaN	1.0716	0.87544	1.0076	1.0069	0.99326	0.89237	1.1718	0.94684	0.97085	0.87777	1.3851	1.0462	0.88581	0.99846	0.85697	0.97293	1.2942	NaN	1.1498	1.3191	1.33	1.3041	0.37354	1.3813	0.90568	1.1421	NaN	0.9827	0.9507	1.4404	1.0626	1.0604	1.0017	1.0773	0.96876	1.012	1.0136	1.1884	0.96164	1.2597
YAL023C	YAL023C	NaN	NaN	NaN	NaN	NaN	NaN	1.1966	0.74814	NaN	NaN	NaN	NaN	NaN	NaN	NaN	NaN	NaN	1.2215	NaN	NaN	NaN	NaN	0.77783	NaN	NaN	NaN	1.0959	NaN	1.3441	1.2358	NaN	NaN	NaN	1.085	NaN	NaN	NaN	NaN	0.91634	NaN	NaN	NaN	NaN	NaN	NaN	NaN	NaN	NaN
YAL025C	YAL025C	1.1462	0.94972	1.006	1.1484	0.95459	0.83341	1.5827	0.70932	1.0507	1.1918	1.2486	0.94961	1.0164	0.92825	1.2601	1.0262	0.98957	1.0237	1.7511	0.94798	1.1972	1.1385	1.2242	1.3156	1.3702	1.0917	1.074	1.5308	1.4121	1.1566	1.3306	0.45902	1.2711	1.2932	1.2314	0.99587	1.1258	1.3835	1.0397	1.2541	1.1056	1.061	1.0027	1.2199	1.1712	1.0496	1.1884	1.3817
YAL026C	YAL026C	NaN	0.75697	NaN	NaN	NaN	0.64066	0.98661	0.9066	0.77914	NaN	0.9767	0.794	NaN	NaN	0.86526	1.0738	0.7522	0.9773	1.4105	1.434	NaN	0.92649	NaN	1.0355	1.1256	0.98066	1.2875	1.3742	1.0237	1.1932	0.52878	1.1328	0.94961	0.97092	1.112	0.92794	0.97407	1.3848	1.0225	0.89369	NaN	NaN	0.982	NaN	0.86927	NaN	NaN	NaN
YAL029C	YAL029C	0.94492	0.98845	1.0022	0.9999	0.95258	1.0345	1.1212	0.9423	1.0961	0.92331	1.0552	0.97721	0.93064	0.85843	1.0944	0.93442	0.97783	0.93783	1.2099	1.0025	0.9235	1.0091	0.95143	1.0199	1.0466	1.1092	1.1993	1.1515	1.4254	1.0851	0.39955	1.4651	1.0578	1.1388	1.1138	0.94554	1.0008	1.5291	1.1882	1.0552	1.3246	1.0309	1.1198	1.2588	1.0349	1.1292	1.2045	1.5195
YAL031C	YAL031C	NaN	NaN	0.79555	1.0088	NaN	NaN	NaN	NaN	0.73317	0.97079	NaN	NaN	NaN	0.49705	NaN	NaN	0.86764	NaN	NaN	NaN	NaN	NaN	NaN	NaN	NaN	NaN	NaN	1.4208	1.183	1.3286	NaN	NaN	NaN	NaN	NaN	NaN	NaN	NaN	NaN	NaN	NaN	1.549	NaN	0.90179	NaN	NaN	NaN	NaN
YAL033W	YAL033W	NaN	NaN	NaN	NaN	NaN	NaN	NaN	NaN	NaN	NaN	NaN	NaN	NaN	NaN	NaN	NaN	NaN	NaN	NaN	NaN	NaN	NaN	NaN	NaN	NaN	NaN	NaN	NaN	NaN	NaN	NaN	NaN	NaN	NaN	NaN	NaN	NaN	NaN	NaN	NaN	NaN	NaN	NaN	NaN	NaN	NaN	NaN	NaN
YAL035W	YAL035W	0.57515	1.6741	0.59341	2.0913	0.48761	1.1279	2.4284	0.40127	0.57979	2.203	0.91184	1.578	0.67842	0.94234	1.4122	1.1191	0.55046	1.4798	1.7867	0.79344	0.75466	2.0957	0.81183	2.021	0.96935	1.0025	0.69437	2.2844	1.1683	1.357	2.3966	0.30544	1.0481	1.8826	0.81511	0.86314	1.2879	0.9465	0.56763	2.0408	1.0873	1.79	0.76371	1.8884	0.75887	1.6872	1.2948	1.0196
YAL036C	YAL036C	0.91901	1.0341	0.86823	1.058	0.75978	0.99951	0.9927	0.94806	0.87768	0.89494	0.96412	0.9353	0.95861	0.99053	1.0031	0.90538	0.8288	0.986	1.2532	1.1826	0.8747	1.0234	0.76343	1.0039	1.2052	1.3481	1.2346	1.3769	1.2119	1.276	0.34461	1.6049	0.98307	1.3361	1.0791	1.0581	0.93554	1.6556	0.899	1.0711	0.97423	1.0543	0.89934	1.1423	0.88567	1.201	0.64891	1.2058
YAL038W	YAL038W	0.92615	0.91917	0.94694	0.92594	0.91237	0.89931	1.1016	0.88815	0.99109	0.88122	1.0913	0.89231	0.97059	0.85067	0.99218	0.87736	0.91824	0.92433	1.2155	1.0555	0.91049	0.94235	0.93704	0.95744	1.1912	1.0418	1.1449	1.2545	1.277	1.1923	0.41114	1.4169	1.0978	1.1275	1.1786	0.99454	1.0224	1.3237	0.88521	0.87102	0.88137	0.86724	0.81643	0.91339	0.84756	0.90657	0.80226	1.013
YAL041W	YAL041W	0.99405	1.0342	0.88089	1.0072	1.0837	0.94005	1.1525	0.92078	1.1387	0.83581	1.028	NaN	1.0525	0.9581	1.0504	0.93777	0.88071	0.91095	1.3084	1.1073	0.9846	0.94228	0.86108	1.0719	1.2955	1.214	1.192	1.2467	1.2358	1.1702	0.29574	1.4109	1.1511	1.1832	1.2032	0.88981	1.0344	1.4693	1.1814	0.82862	1.1673	1.1157	1.0726	1.0669	1.1111	1.0571	1.0056	1.2051
YAL042W	YAL042W	0.9662	1.0242	0.89127	0.97701	0.94515	0.80172	1.3127	0.84668	0.97869	0.95642	1.1858	0.98077	0.99178	1.0398	1.0148	0.95914	0.85063	0.98989	1.5568	1.343	0.97078	1.0464	0.87216	0.89968	1.2049	1.0858	1.2187	1.3804	1.2868	1.3748	0.37279	1.4215	1.153	1.2301	1.1389	1.0467	1.0547	1.3721	1.1292	1.0316	1.1574	1.0823	1.031	1.2042	1.1416	1.2173	1.0811	1.3505
YAL043C	YAL043C	0.74508	0.98411	0.80314	0.9638	0.73638	1.0796	1.1949	0.89638	1.1471	0.8124	0.92177	0.73242	0.85194	0.7714	0.94866	0.90587	0.7839	0.81918	1.2586	0.84272	0.83158	0.9402	0.76797	1.1106	0.99104	0.97333	1.1107	1.2277	1.1806	1.143	0.52476	1.4698	0.98408	1.1985	1.1941	0.9508	0.85232	1.2649	NaN	0.97396	0.9944	0.87827	0.9928	0.91909	0.89903	1.0267	1.0735	1.1555
YAL053W	YAL053W	0.8942	0.82589	0.8435	0.80332	0.73702	NaN	NaN	NaN	0.61891	NaN	0.75547	0.88548	0.84423	0.7821	0.77866	NaN	NaN	0.76081	NaN	NaN	NaN	0.9519	NaN	0.98061	1.121	NaN	NaN	NaN	1.1366	1.2895	NaN	NaN	NaN	NaN	0.89179	1.2147	NaN	NaN	1.1658	0.96927	0.94466	0.78308	1.0134	NaN	1.0011	NaN	0.78743	1.0466
YAL059W	YAL059W	NaN	NaN	NaN	NaN	NaN	NaN	NaN	NaN	NaN	NaN	NaN	NaN	NaN	NaN	NaN	NaN	NaN	NaN	NaN	NaN	NaN	NaN	NaN	NaN	NaN	NaN	NaN	NaN	NaN	NaN	NaN	NaN	NaN	NaN	NaN	NaN	NaN	NaN	NaN	NaN	NaN	NaN	NaN	NaN	NaN	NaN	NaN	NaN
YAL060W	YAL060W	NaN	NaN	NaN	NaN	NaN	NaN	NaN	NaN	NaN	NaN	NaN	NaN	NaN	NaN	NaN	NaN	NaN	NaN	NaN	NaN	NaN	NaN	NaN	NaN	NaN	NaN	NaN	NaN	NaN	NaN	NaN	NaN	NaN	NaN	NaN	NaN	NaN	NaN	NaN	NaN	NaN	NaN	NaN	NaN	0.88388	0.83536	NaN	NaN
YAR002C-A	YAR002C-A	0.9033	0.86801	0.88404	0.84601	0.77413	0.8529	NaN	NaN	0.93413	0.71817	1.0632	0.81509	0.81418	0.84568	1.0475	NaN	0.90147	0.95381	NaN	0.97858	0.88319	NaN	0.83831	1.1357	NaN	NaN	1.0479	1.3485	1.1703	1.5387	0.26897	1.0824	0.6858	0.48241	NaN	0.36361	0.4599	0.48002	1.211	1.0166	0.85731	0.96769	0.86307	0.93217	0.91216	0.86641	0.81737	1.0691
YAR002W	YAR002W	0.94703	1.6791	NaN	NaN	NaN	0.71457	1.0587	0.8122	NaN	0.86521	1.1391	NaN	1.0034	0.97436	1.2662	0.91152	0.73135	NaN	1.2586	NaN	NaN	1.4036	0.86895	0.94781	1.1387	0.96537	1.5117	1.575	1.358	1.4864	NaN	NaN	1.1981	1.0049	1.3374	0.96969	0.95259	1.1807	0.79066	0.93858	0.8773	NaN	0.6743	NaN	NaN	0.94857	NaN	NaN
YAR007C	YAR007C	1.0538	0.87995	1.0324	0.90998	0.98066	0.77826	1.1814	0.85264	1.0665	0.91436	1.1901	0.89657	1.0303	0.96508	1.1154	0.98564	0.98074	0.89059	1.4917	1.0045	0.91665	1.0156	1.0308	1.0306	1.131	1.088	1.241	1.2368	1.2352	1.1737	0.36798	1.5514	1.1084	1.149	1.2781	0.84669	0.92337	1.3976	1.2663	1.2801	1.2257	1.1681	1.0831	1.2604	1.2233	1.1115	0.99798	1.388
YAR014C	YAR014C	NaN	NaN	NaN	NaN	NaN	NaN	NaN	NaN	NaN	NaN	NaN	NaN	NaN	NaN	NaN	NaN	NaN	NaN	NaN	NaN	NaN	NaN	NaN	NaN	NaN	NaN	NaN	NaN	NaN	NaN	NaN	NaN	NaN	NaN	NaN	NaN	NaN	NaN	NaN	NaN	NaN	NaN	NaN	NaN	NaN	NaN	NaN	NaN
YAR015W	YAR015W	NaN	NaN	NaN	NaN	NaN	NaN	NaN	NaN	1.0507	NaN	1.3046	NaN	0.85122	1.4951	1.1228	NaN	NaN	NaN	1.3935	NaN	NaN	NaN	NaN	NaN	NaN	NaN	NaN	1.5657	NaN	1.4236	NaN	NaN	NaN	NaN	NaN	NaN	NaN	1.1872	1.2224	NaN	NaN	1.2804	NaN	NaN	NaN	1.2015	NaN	NaN
YAR019C	YAR019C	0.92067	NaN	0.58794	NaN	0.64607	2.75	NaN	NaN	NaN	NaN	0.25404	NaN	NaN	NaN	0.29003	NaN	NaN	NaN	NaN	1.4207	NaN	0.99563	NaN	NaN	NaN	NaN	1.1693	NaN	1.4043	1.3252	0.2423	2.8419	NaN	NaN	NaN	NaN	NaN	NaN	NaN	NaN	1.1903	NaN	1.2814	3.6457	0.51648	1.2407	1.0644	1.6783
YAR042W	YAR042W	1.008	0.88877	0.957	0.85884	0.96278	0.88038	1.0734	0.99565	1.1369	0.80021	1.1769	0.90511	0.95587	0.88503	1.1126	0.94131	1.005	0.97375	1.3996	1.1212	0.95561	0.93916	0.89279	0.96577	1.189	1.0328	1.1819	1.2484	1.2404	1.1719	0.36307	1.4253	1.0519	1.1014	1.2682	1.0009	0.93738	1.4063	1.2395	1.1588	1.1239	1.1655	1.0715	1.1225	1.121	1.1944	1.019	1.3507
YBL002W;YDR224C	YBL002W;YDR224C	0.65175	1.7344	0.60341	2.0407	0.61429	1.8273	0.95801	1.3352	0.73373	1.8131	0.82146	1.7153	0.75901	1.3652	0.88264	1.4367	0.56793	2.4004	0.90265	1.8827	0.67098	2.322	0.6659	2.4001	0.89525	1.8091	0.96209	2.5662	1.1251	1.8644	0.65418	1.386	0.83663	1.6368	0.82558	1.6702	0.82626	1.7495	0.74729	2.0304	0.88399	1.9058	0.92712	2.0324	0.71221	2.0808	0.88295	1.7461
YDR225W;YBL003C	YDR225W;YBL003C	0.61672	2.1529	0.59012	2.6759	0.57566	2.1244	1.0322	NaN	0.68613	2.1734	0.85699	1.8388	0.75002	1.5799	0.80519	1.5816	0.50167	3.0185	0.72449	2.3267	0.62403	NaN	0.61734	2.8459	0.88125	1.8627	0.93552	NaN	1.1252	1.9808	0.55097	1.5339	0.78966	1.8009	0.79167	1.7116	0.77795	1.7403	0.64563	2.0893	0.85644	2.1902	0.86613	2.2939	0.71883	2.1643	0.68755	NaN
YBL004W	YBL004W	0.96811	0.92094	0.90017	0.90436	0.92177	0.88419	1.114	0.92807	0.98512	0.9041	1.0762	0.86063	0.98191	0.88313	1.0558	0.94465	0.90743	0.93556	1.2645	1.062	0.90615	1.0064	0.89197	1.0168	1.1673	1.0594	1.1204	1.2191	1.1737	1.1966	0.34057	1.5267	1.0478	1.136	1.1804	0.98799	0.97239	1.3883	1.1041	1.0718	1.1074	1.0908	1.0066	1.1991	1.1545	1.1626	0.94731	1.3732
YBL005W-A	YBL005W-A	NaN	NaN	NaN	NaN	NaN	NaN	NaN	NaN	NaN	NaN	NaN	NaN	NaN	NaN	NaN	NaN	NaN	NaN	NaN	NaN	NaN	NaN	NaN	NaN	NaN	NaN	NaN	NaN	NaN	NaN	NaN	NaN	NaN	NaN	NaN	NaN	NaN	NaN	NaN	NaN	NaN	NaN	NaN	NaN	NaN	NaN	NaN	NaN
YBL005W-B	YBL005W-B	0.88831	1.0836	0.72235	0.80789	0.81982	0.83851	0.89996	NaN	0.88781	0.77212	1.072	0.76728	0.87239	NaN	NaN	NaN	0.98879	0.90782	1.0076	1.0919	0.91199	1.0253	0.99394	0.99355	1.4761	1.1619	1.1765	1.5353	1.33	1.3286	0.37862	1.36	1.1534	1.4315	NaN	0.93936	0.79995	NaN	0.99471	0.75961	1.0526	0.72585	0.84655	0.96217	0.81984	0.91992	0.75549	1.0738
YBL006C	YBL006C	NaN	NaN	NaN	NaN	NaN	NaN	NaN	NaN	NaN	NaN	NaN	NaN	NaN	NaN	NaN	NaN	NaN	NaN	NaN	NaN	NaN	NaN	NaN	NaN	NaN	NaN	NaN	NaN	NaN	NaN	NaN	NaN	NaN	NaN	NaN	NaN	NaN	NaN	NaN	NaN	NaN	NaN	NaN	NaN	NaN	NaN	NaN	NaN
YBL007C	YBL007C	0.9658	0.98177	0.9429	1.0618	0.87293	0.90266	1.0829	0.94704	1.0097	0.95222	1.0506	0.85799	1.0625	0.93085	0.96188	0.88198	0.93979	1.0681	1.2171	1.0691	0.88518	0.98926	0.8777	0.9211	1.2105	1.2207	1.21	1.3613	1.3053	1.2917	0.34966	1.3915	1.1431	1.3456	1.2043	1.2599	1.061	1.4273	1.0269	1.0287	1.1714	1.08	0.97052	1.1045	1.145	1.0759	0.90553	1.3303
YBL008W	YBL008W	NaN	NaN	NaN	NaN	NaN	NaN	NaN	NaN	NaN	NaN	NaN	NaN	NaN	NaN	NaN	NaN	NaN	NaN	NaN	NaN	NaN	NaN	NaN	NaN	NaN	NaN	NaN	NaN	NaN	NaN	NaN	NaN	NaN	NaN	NaN	NaN	NaN	NaN	NaN	NaN	NaN	NaN	NaN	NaN	NaN	NaN	NaN	NaN
YBL011W	YBL011W	0.96781	0.88216	1.0327	0.79532	NaN	1.1337	1.0837	0.84339	0.94265	0.96124	1.1162	0.98141	0.96267	1.2865	NaN	0.90037	0.83416	0.83238	1.1494	1.0041	0.86533	0.93223	1.0066	1.135	1.0997	1.315	1.2654	1.2441	1.4613	1.3389	NaN	NaN	1.0611	1.3453	1.3373	1.17	NaN	NaN	1.1268	1.1814	NaN	1.1028	1.0561	1.0513	0.99861	1.0468	1.0397	1.2304
YBL016W	YBL016W	NaN	0.74521	NaN	NaN	NaN	0.88255	3.085	1.3984	NaN	NaN	1.5077	NaN	NaN	NaN	NaN	NaN	NaN	NaN	1.0341	NaN	NaN	NaN	NaN	NaN	NaN	0.47636	NaN	NaN	NaN	1.7904	NaN	NaN	NaN	NaN	NaN	1.1436	NaN	NaN	NaN	NaN	NaN	NaN	NaN	NaN	NaN	NaN	NaN	NaN
YBL017C	YBL017C	0.94786	0.85319	1.0282	0.91619	1.0656	0.86888	1.0577	0.86478	0.99987	0.85797	1.0435	0.84959	0.93265	0.93948	0.98527	0.7754	0.91036	0.8409	1.2535	0.97913	0.95521	0.89433	0.90632	0.92484	1.2416	1.0326	1.1515	1.2327	1.0634	1.188	0.36161	1.4394	1.0615	1.1008	1.2087	0.93906	0.9655	1.266	1.0997	0.99701	1.0173	0.8195	0.81701	1.1116	0.96234	0.91482	0.84472	1.3318
YBL022C	YBL022C	0.94979	0.93572	1.0003	0.95283	0.92517	0.93466	1.1815	0.96645	0.99288	0.85207	1.0943	0.88644	0.99411	0.92921	1.0697	0.9304	0.95019	0.97911	1.3622	1.0811	0.9031	0.98818	0.96821	0.97471	1.1784	1.0485	1.2304	1.3099	1.2736	1.2576	0.36981	1.5461	1.0781	1.1175	1.2115	1.0541	0.99888	1.4421	1.2388	1.0506	1.1512	1.0273	1.0783	1.1406	1.0899	1.1618	1.0328	1.3242
YBL023C	YBL023C	0.9912	0.92054	1.0665	0.89987	0.97384	0.78036	0.9791	1.047	1.1112	0.85697	1.1312	1.0472	1.1196	0.77857	1.5353	0.97638	0.95164	1.089	1.2234	1.1278	0.93712	0.96477	1.0623	0.99122	1.1325	0.94894	1.1039	1.3119	1.4013	1.1637	0.40855	1.4484	1.027	1.1388	1.1746	0.87551	0.83883	1.4427	1.3683	1.1204	1.4045	1.1493	1.0842	1.5773	1.2886	1.132	1.1452	1.4854
YBL024W	YBL024W	1.0157	1.135	0.95373	1.1262	0.87142	NaN	1.082	1.5305	1.001	1.1085	1.2248	0.96179	1.3462	0.8424	1.0636	1.0447	0.85042	1.32	1.3329	NaN	NaN	1.1999	0.84667	0.81198	1.3015	1.5153	1.2227	1.5401	1.37	1.5055	NaN	NaN	1.1115	1.1848	1.2473	0.99618	0.98103	1.1951	1.0788	1.1264	0.96292	NaN	1.1874	1.1426	0.71392	1.1654	0.96939	1.1032
YBL025W	YBL025W	NaN	NaN	NaN	NaN	NaN	NaN	NaN	NaN	NaN	NaN	NaN	NaN	NaN	NaN	NaN	NaN	NaN	NaN	NaN	NaN	NaN	NaN	NaN	NaN	NaN	NaN	NaN	NaN	NaN	NaN	NaN	NaN	NaN	NaN	NaN	NaN	NaN	NaN	NaN	NaN	NaN	NaN	NaN	NaN	NaN	NaN	NaN	NaN
YBL026W	YBL026W	NaN	NaN	NaN	NaN	NaN	NaN	NaN	NaN	NaN	NaN	1.2217	1.1287	NaN	NaN	NaN	NaN	NaN	NaN	NaN	NaN	NaN	NaN	NaN	NaN	NaN	NaN	NaN	NaN	NaN	NaN	NaN	NaN	NaN	NaN	NaN	NaN	NaN	NaN	NaN	NaN	NaN	NaN	NaN	0.90271	NaN	NaN	NaN	NaN
YBR084C-A;YBL027W	YBR084C-A;YBL027W	0.76977	1.2071	0.7642	1.2455	0.73098	1.21	0.9106	1.0825	0.81772	1.1341	0.873	1.1717	0.82544	1.1481	0.85827	1.1939	0.77245	1.2615	0.80386	1.0838	0.77395	1.2187	0.78961	1.2715	0.83995	1.2003	0.82038	1.3744	0.87665	1.2616	0.69892	1.2888	0.83875	1.1858	0.79504	1.2207	0.85708	1.242	0.73402	1.1517	0.77719	1.0724	0.75746	1.1301	0.67719	1.2493	0.8088	1.1225
YBL028C	YBL028C	NaN	NaN	0.32412	2.5548	0.35578	4.1028	NaN	NaN	NaN	NaN	NaN	3.0587	NaN	NaN	NaN	NaN	0.21658	3.8439	NaN	NaN	0.4036	NaN	NaN	3.6922	NaN	NaN	NaN	NaN	NaN	1.8505	1.8514	0.25549	NaN	NaN	0.29711	NaN	NaN	2.062	0.57318	3.2272	0.70873	2.3857	NaN	5.6977	NaN	NaN	NaN	2.7568
YBL030C;YBR085W	YBL030C	0.92704	0.9179	0.93857	0.95737	0.89355	0.94462	1.0844	0.91543	0.97138	0.87809	1.0568	0.91282	0.97056	0.90748	1.0158	0.95078	0.92182	0.95517	1.247	1.0722	0.9129	0.9783	0.93386	0.98831	1.1642	1.087	1.1987	1.3668	1.2493	1.3039	0.33879	1.4083	1.034	1.1328	1.182	1.0091	0.94569	1.3991	1.001	1.0102	0.98477	0.97603	0.94477	1.0577	0.96461	1.0388	0.90648	1.2505
YBL032W	YBL032W	0.91063	0.98846	0.83094	0.90014	0.79438	0.91124	1.1135	0.9945	0.9838	0.86971	0.96277	0.7738	0.83241	0.90338	0.98641	0.82216	0.85118	0.93681	1.1477	1.0664	0.82593	1.0325	0.8897	1.0269	1.1325	1.0886	1.1423	1.4385	1.2156	1.2152	0.33395	1.5052	1.0281	1.1997	1.1317	1.0511	1.1161	1.4627	0.99813	1.0452	0.96578	1.0798	0.91877	1.0644	0.95823	1.0251	0.87844	1.2302
YBL033C	YBL033C	NaN	NaN	NaN	NaN	NaN	NaN	NaN	NaN	NaN	NaN	NaN	NaN	NaN	NaN	NaN	NaN	NaN	NaN	NaN	NaN	NaN	NaN	NaN	NaN	NaN	NaN	NaN	NaN	NaN	NaN	NaN	NaN	NaN	NaN	NaN	NaN	NaN	NaN	NaN	NaN	NaN	NaN	NaN	NaN	NaN	NaN	NaN	NaN
YBL034C	YBL034C	NaN	0.96437	1.1781	NaN	1.0047	0.78333	1.3336	0.67704	0.94979	0.94557	NaN	0.67756	1.178	0.80732	1.2446	1.0702	1.0783	1.0837	NaN	0.99951	1.0292	1.0478	1.2214	0.98906	1.01	NaN	NaN	1.2161	1.0641	1.1896	NaN	NaN	NaN	NaN	1.2048	1.3835	NaN	1.7671	NaN	1.4268	NaN	1.0335	1.301	NaN	1.2196	1.3499	NaN	1.4152
YBL035C	YBL035C	NaN	0.96684	1.1379	0.97544	0.87476	1.0471	0.98488	0.97349	1.2715	0.94169	1.1709	1.0872	1.1243	0.83476	0.95206	0.85491	1.0293	1.6908	1.2674	1.0131	1.0908	1.0651	0.95268	0.98506	1.1195	1.0452	1.3011	1.2061	1.582	NaN	NaN	NaN	1.0396	NaN	1.3731	1.1839	0.90859	1.38	0.91617	0.97955	NaN	NaN	1.2436	NaN	0.84884	1.4519	NaN	1.3517
YBL037W	YBL037W	1.0197	1.0006	0.96741	1.0548	0.85639	0.94916	1.193	0.86284	0.99992	0.8389	1.1157	0.90608	0.97271	0.86687	1.106	0.90992	0.94593	0.97327	1.0909	1.0555	0.90661	0.94327	0.94209	0.93015	1.1497	1.0648	1.18	1.2032	1.1394	1.1532	0.39774	1.4465	1.1421	1.0237	1.0983	0.84425	0.98371	1.4149	1.0791	1.1494	1.0903	1.1023	1.0924	1.0821	1.1724	1.1579	1.0061	1.3892
YBL038W	YBL038W	0.81059	1.5051	NaN	1.7374	0.81135	1.1747	1.12	NaN	NaN	NaN	1.2359	NaN	NaN	1.3645	NaN	1.132	0.82415	1.1931	0.97214	NaN	0.98696	1.8475	0.79629	1.2843	1.0158	0.95301	0.91736	2.2522	1.1622	1.5014	NaN	NaN	1.0058	1.8092	1.1947	1.1222	1.0323	1.3799	1.1146	1.9165	1.1514	1.8318	NaN	NaN	NaN	NaN	1.3974	NaN
YBL039C	YBL039C	1.244	1.1727	1.2503	1.146	1.1444	1.1562	1.373	1.1266	1.3235	1.0808	1.3491	1.0821	1.2759	1.1034	1.3051	1.1256	1.184	1.1467	1.576	1.3009	1.2082	1.2265	1.2132	1.1824	1.4552	1.3024	1.5243	1.5696	1.5623	1.4947	0.51077	1.7406	1.3275	1.4056	1.5469	1.2502	1.2208	1.6502	1.5383	1.3857	1.4777	1.3654	1.3695	1.4709	1.4601	1.4397	1.3215	1.6871
YBL041W	YBL041W	NaN	NaN	NaN	NaN	NaN	NaN	NaN	NaN	NaN	NaN	NaN	NaN	NaN	NaN	NaN	NaN	NaN	NaN	NaN	NaN	NaN	NaN	NaN	NaN	NaN	NaN	NaN	NaN	NaN	NaN	NaN	NaN	NaN	NaN	NaN	NaN	NaN	NaN	NaN	NaN	NaN	NaN	NaN	NaN	NaN	NaN	NaN	NaN
YBL042C	YBL042C	NaN	NaN	NaN	NaN	NaN	NaN	NaN	NaN	NaN	NaN	NaN	NaN	NaN	NaN	NaN	NaN	NaN	NaN	NaN	NaN	NaN	NaN	NaN	NaN	NaN	NaN	NaN	NaN	NaN	NaN	NaN	NaN	NaN	NaN	NaN	NaN	0.85308	NaN	NaN	NaN	NaN	NaN	NaN	NaN	NaN	NaN	NaN	NaN
YBL045C	YBL045C	NaN	0.72855	NaN	NaN	0.7658	1.1376	NaN	NaN	NaN	0.96483	NaN	0.76685	0.90221	0.86604	NaN	NaN	0.92858	NaN	1.0339	1.021	NaN	NaN	NaN	NaN	NaN	1.0115	1.1576	1.2356	1.2747	1.2422	0.34992	1.3604	0.963	NaN	1.0017	0.81808	0.98935	1.0252	0.9603	1.0406	1.3889	0.84284	0.81417	NaN	0.91549	0.93513	0.8565	1.365
YBL047C	YBL047C	0.82071	0.90081	NaN	NaN	0.6793	0.84605	1.1842	0.3053	1.0566	NaN	NaN	0.78804	0.92106	NaN	NaN	NaN	1.2443	1.1115	NaN	NaN	1.0657	NaN	NaN	NaN	NaN	NaN	NaN	NaN	1.1882	NaN	NaN	NaN	NaN	NaN	NaN	NaN	NaN	NaN	1.0679	0.98329	NaN	NaN	1.0838	1.2661	NaN	NaN	NaN	0.89385
YBL051C	YBL051C	NaN	NaN	NaN	NaN	NaN	NaN	NaN	NaN	NaN	NaN	NaN	NaN	NaN	NaN	NaN	NaN	NaN	NaN	NaN	NaN	NaN	NaN	NaN	NaN	NaN	NaN	NaN	NaN	NaN	NaN	NaN	NaN	NaN	NaN	NaN	NaN	NaN	NaN	NaN	NaN	NaN	NaN	NaN	NaN	NaN	NaN	NaN	NaN
YBL056W	YBL056W	1.2235	NaN	NaN	NaN	NaN	NaN	0.9787	0.77688	NaN	NaN	1.0909	NaN	NaN	NaN	NaN	0.99656	NaN	NaN	0.87021	0.60623	NaN	NaN	NaN	NaN	1.1132	0.85805	1.0136	NaN	NaN	0.98329	NaN	NaN	0.88153	0.89065	1.072	0.78805	0.8587	1.1732	NaN	NaN	NaN	NaN	NaN	NaN	NaN	NaN	NaN	NaN
YBL057C	YBL057C	NaN	NaN	NaN	NaN	NaN	NaN	NaN	NaN	NaN	NaN	NaN	NaN	NaN	NaN	NaN	NaN	NaN	NaN	NaN	NaN	NaN	NaN	NaN	1.9529	NaN	NaN	NaN	NaN	NaN	NaN	NaN	NaN	NaN	NaN	NaN	NaN	NaN	NaN	NaN	NaN	NaN	NaN	NaN	NaN	NaN	NaN	NaN	NaN
YBL061C	YBL061C	0.76299	1.2807	1.1866	1.0636	1.0031	1.162	1.1652	0.94074	1.0051	1.031	1.1819	0.96967	1.0094	1.0465	1.031	1.0446	0.94073	0.98354	1.3506	1.1195	0.98962	1.1094	0.99818	0.9307	1.3672	1.1531	1.3807	1.3222	1.3479	1.2694	0.32022	1.2997	1.2963	1.308	1.3633	0.98956	1.1025	1.459	1.4931	1.4372	1.0272	1.2555	1.0239	1.3222	1.3264	1.3069	1.024	1.6783
YBL064C	YBL064C	NaN	NaN	NaN	NaN	NaN	NaN	NaN	NaN	NaN	NaN	NaN	NaN	NaN	NaN	NaN	NaN	NaN	NaN	NaN	NaN	NaN	NaN	NaN	NaN	NaN	NaN	NaN	NaN	NaN	NaN	NaN	NaN	NaN	NaN	NaN	NaN	NaN	NaN	NaN	NaN	NaN	NaN	NaN	NaN	NaN	NaN	NaN	NaN
YBL067C	YBL067C	NaN	NaN	NaN	NaN	NaN	NaN	NaN	NaN	NaN	NaN	NaN	NaN	NaN	NaN	NaN	NaN	NaN	NaN	NaN	NaN	NaN	NaN	NaN	NaN	NaN	NaN	NaN	NaN	NaN	NaN	NaN	NaN	NaN	NaN	NaN	NaN	NaN	NaN	NaN	NaN	NaN	NaN	NaN	NaN	NaN	NaN	NaN	NaN
YBL068W	YBL068W	1.025	1.2264	NaN	1.0325	1.3479	0.96044	1.3001	0.92425	1.1759	1.3708	1.3848	1.291	0.9737	0.9512	1.0464	1.1428	1.1806	0.9947	1.3904	1.1756	0.88241	1.051	1.1835	NaN	1.2737	2.1689	NaN	1.7195	NaN	1.1797	NaN	1.5771	1.4559	1.29	NaN	1.1256	0.79715	1.1002	1.4083	1.5508	1.1413	1.0539	1.1362	1.2146	0.97515	0.97556	1.1319	1.3984
YER102W;YBL072C	YER102W;YBL072C	0.68504	1.0783	0.71245	1.2177	0.71456	1.1157	0.97788	0.92541	0.74534	1.0034	0.82794	1.0519	0.76432	0.98584	0.84049	1.0564	0.71978	1.2185	0.73589	1.026	0.72811	1.2276	0.73832	1.3126	0.7474	0.99184	0.8219	1.4358	0.967	1.3284	0.70331	1.2813	0.78463	1.0652	0.71216	0.99199	0.77101	1.1085	0.61002	0.94921	0.66079	0.93621	0.64116	0.9947	0.60942	1.0737	0.71718	0.96575
YBL076C	YBL076C	0.9327	0.89118	0.89984	0.86724	0.85944	0.8533	1.0481	0.85134	0.97159	0.81809	1.0474	0.83988	0.94662	0.81396	0.96107	0.82351	0.88189	0.88247	1.1758	0.98634	0.85796	0.92126	0.88661	0.91173	1.1178	0.97888	1.1722	1.223	1.2626	1.168	0.37527	1.3502	1.0146	1.0493	1.1259	0.91765	0.90992	1.2586	0.97578	0.94484	0.96722	0.92904	0.90735	0.96263	0.94092	0.97648	0.87248	1.1246
YBL079W	YBL079W	1.0359	0.9922	0.91235	0.83246	1.0699	0.96254	1.0952	0.96226	1.1969	0.94712	1.0694	0.92835	1.0788	0.91782	1.1864	0.92334	1.0158	0.98978	1.2622	1.0448	1.0599	0.90555	1.0264	1.1058	1.1904	1.1689	1.2378	1.3019	1.2756	1.2067	0.32595	1.4737	1.1102	1.0034	1.2394	1.0395	0.99996	1.4794	1.2419	1.1102	1.2235	1.0966	1.0729	1.2208	1.2001	1.2734	0.99536	1.3924
YBL081W	YBL081W	NaN	NaN	NaN	NaN	NaN	NaN	NaN	NaN	NaN	NaN	NaN	NaN	NaN	NaN	NaN	NaN	NaN	NaN	NaN	NaN	NaN	NaN	NaN	NaN	NaN	NaN	NaN	NaN	NaN	NaN	NaN	NaN	NaN	NaN	NaN	NaN	NaN	NaN	NaN	NaN	NaN	NaN	NaN	NaN	NaN	NaN	NaN	NaN
YBL084C	YBL084C	0.98105	NaN	NaN	NaN	1.1447	NaN	NaN	NaN	NaN	0.87304	NaN	0.8641	NaN	0.77841	NaN	0.69011	NaN	NaN	NaN	NaN	NaN	NaN	NaN	0.88749	NaN	0.88601	NaN	NaN	NaN	NaN	NaN	NaN	NaN	NaN	NaN	NaN	NaN	NaN	NaN	NaN	1.1966	1.033	NaN	NaN	1.3101	1.004	NaN	NaN
YBL085W	YBL085W	0.84073	0.89819	0.84047	1.0797	0.93724	1.0024	1.1572	0.86529	1.0791	0.89778	1.0159	1.1297	0.95799	0.94711	1.1307	0.92162	0.93899	0.96922	1.1335	1.3589	0.84733	1.1235	0.85818	0.97926	1.0233	1.0892	1.1418	1.4084	1.156	1.361	0.38055	1.5021	0.96865	1.1951	0.90481	1.0189	0.94399	1.2205	0.94201	1.1576	1.0441	1.1579	0.94228	1.1942	1.1005	1.4778	1.0506	1.4105
YBL086C	YBL086C	NaN	NaN	NaN	NaN	NaN	NaN	NaN	NaN	NaN	NaN	NaN	NaN	NaN	NaN	NaN	NaN	NaN	NaN	NaN	NaN	NaN	NaN	NaN	NaN	NaN	NaN	NaN	NaN	NaN	NaN	NaN	NaN	NaN	NaN	NaN	NaN	NaN	NaN	NaN	NaN	NaN	NaN	NaN	NaN	NaN	NaN	NaN	NaN
YER117W;YBL087C	YER117W;YBL087C	1.024	0.97386	0.99813	1.0011	0.95698	0.91832	1.1681	0.93584	1.0326	0.90429	1.0817	0.95448	1.024	0.9272	1.0787	0.94717	0.94904	0.96645	1.2189	1.0675	0.95352	1.0172	0.97793	1.0034	1.1915	1.0755	1.1788	1.3356	1.2283	1.2406	0.40992	1.41	1.0654	1.1771	1.2217	1.0143	1.0198	1.3742	0.89352	0.9128	0.92913	0.84882	0.79711	0.96381	0.86368	0.93908	0.84787	1.076
YBL091C	YBL091C	1.2808	1.2503	1.2205	1.319	1.2321	1.325	1.4214	1.3299	1.2696	1.273	1.3992	1.244	1.2869	1.3771	1.2874	1.2165	1.182	1.3853	1.5339	1.5369	1.2317	1.3632	1.2276	1.4421	1.5785	1.5021	1.466	1.8272	1.5659	1.6475	0.63092	1.8568	1.5018	1.4996	1.5031	1.333	1.3867	1.892	1.4373	1.5765	1.5446	1.6474	1.4017	1.7764	1.569	1.6345	1.4352	1.8074
YBL092W	YBL092W	0.72049	1.0268	0.81173	1.1263	0.77635	1.0642	0.89236	0.94862	0.75995	0.94122	0.84094	0.9641	0.79615	0.93285	0.84292	0.94582	0.79186	1.1666	0.78324	0.8094	0.79624	1.1429	0.82427	1.1803	0.73167	0.99117	0.83449	1.2269	0.90009	1.1219	0.83939	0.99434	0.73042	0.97312	0.75451	0.95655	0.7871	0.99405	0.59472	0.81079	0.60793	0.72895	0.59543	0.77921	0.56053	0.81249	0.64225	0.74713
YBL097W	YBL097W	1.0374	NaN	0.75522	NaN	0.73057	0.79262	1.0316	NaN	0.8203	NaN	0.98567	NaN	1.2867	0.83105	NaN	NaN	0.78559	NaN	1.8965	1.2927	0.81588	0.88484	0.77343	NaN	0.82581	NaN	NaN	NaN	NaN	NaN	NaN	NaN	NaN	1.1325	1.2218	0.75207	NaN	NaN	NaN	NaN	1.1332	NaN	NaN	NaN	NaN	NaN	NaN	NaN
YBL099W	YBL099W	1.0413	0.93486	0.97216	1.0042	0.92686	0.93453	1.2127	0.91892	1.055	0.96723	1.1252	0.99003	1.0541	0.96067	1.0791	0.92064	0.91356	0.93718	1.21	1.0945	1.0019	0.97362	0.92491	0.96343	1.2603	1.1156	1.2471	1.3595	1.3534	1.2472	0.44218	1.5878	1.2145	1.1548	1.2079	1.0575	1.0209	1.3561	0.83047	0.79911	0.85738	0.80032	0.763	0.86468	0.82109	0.84012	0.74942	0.9196
YBL101C	YBL101C	1.332	1.4061	NaN	NaN	0.8444	1.0295	1.1757	NaN	NaN	1.1295	0.95155	NaN	1.2313	NaN	0.81067	NaN	NaN	1.0277	NaN	1.0965	1.3463	NaN	NaN	1.3661	NaN	NaN	NaN	NaN	NaN	1.2588	NaN	NaN	0.86752	NaN	0.99043	NaN	1.0023	NaN	NaN	1.1055	NaN	1.0731	NaN	NaN	1.1273	0.93482	0.96554	1.0868
YBL104C	YBL104C	1.0165	0.85051	1.0866	1.011	NaN	NaN	NaN	0.53508	1.1434	1.0822	0.84682	NaN	0.87467	1.607	0.99728	1.5282	1.0972	0.98611	1.2834	1.2562	NaN	1.1422	1.1172	0.89625	NaN	1.0626	1.1746	1.2296	1.4886	1.4552	NaN	NaN	NaN	1.2504	1.4848	1.0436	1.0963	1.4469	1.5229	NaN	0.97965	NaN	NaN	1.2397	NaN	1.6327	NaN	NaN
YBL105C	YBL105C	0.94589	1.004	0.9802	0.92755	0.83994	0.96117	1.1084	1.1074	1.0972	0.99556	1.1348	0.9458	0.99817	0.92202	1.1233	0.98087	1.0598	0.9957	1.2488	1.158	0.95153	0.99323	0.94269	1.0033	1.1928	1.1189	1.1962	1.3538	1.1508	1.2817	0.38124	1.5472	1.008	1.2019	1.1995	1.0015	0.95595	1.5848	1.0955	1.1236	1.228	1.0841	1.0654	1.1639	1.0138	1.2225	1.1031	1.3095
YBR003W	YBR003W	0.77556	0.78931	0.80268	0.84923	0.83308	1.0629	NaN	NaN	0.92625	0.9695	1.1903	0.91716	0.84053	1.0183	0.89997	1.0661	0.87551	0.88456	1.0855	NaN	0.89898	1.0238	0.79756	0.96278	1.0327	NaN	1.1773	1.2294	1.0833	1.1484	NaN	1.4198	NaN	1.1036	1.3335	NaN	NaN	1.8946	0.90616	0.81542	1.0134	0.91311	0.88015	NaN	0.8841	0.93127	0.53353	NaN
YBR007C	YBR007C	NaN	NaN	NaN	NaN	NaN	NaN	NaN	NaN	NaN	NaN	NaN	NaN	NaN	NaN	NaN	NaN	NaN	NaN	0.50686	4.3363	NaN	NaN	NaN	NaN	NaN	NaN	NaN	NaN	NaN	NaN	NaN	0.87427	NaN	NaN	NaN	NaN	NaN	3.7828	NaN	NaN	NaN	NaN	NaN	NaN	NaN	NaN	NaN	NaN
YNL030W;YBR009C	YNL030W;YBR009C	0.9345	1.1224	0.92765	1.26	0.90198	1.1189	1.1167	1.0097	0.95303	1.0961	1.0278	1.2332	0.98198	1.0896	1.0492	1.0716	0.878	1.1858	1.2532	1.28	0.88019	1.4378	1.0164	1.3073	1.2065	1.2462	1.1417	1.7357	1.2832	1.5123	0.49392	1.4539	1.1329	1.3298	1.1469	1.1995	1.0721	1.5397	1.0977	1.4388	1.2793	1.4991	1.125	1.6132	1.2517	1.6764	1.1621	1.6916
YNL031C;YBR010W	YNL031C;YBR010W	0.62975	1.0007	0.5956	0.98292	0.6463	0.96355	NaN	NaN	0.64882	0.81393	0.85119	0.83808	0.81007	0.92054	0.76583	0.88601	0.59154	1.0061	NaN	NaN	0.57697	0.98175	0.60689	1.1939	NaN	NaN	0.98138	2.0193	1.1351	1.5579	NaN	1.5923	NaN	NaN	NaN	NaN	NaN	NaN	1.1321	1.778	1.1598	1.5569	1.1432	1.597	1.1339	1.6863	1.2035	1.6873
YBR011C	YBR011C	1.1786	1.377	1.2756	1.3006	1.0909	1.4392	NaN	1.0105	1.2378	0.9797	1.2111	0.9583	1.339	1.1213	1.1114	NaN	0.95121	1.2607	1.1421	1.385	1.7489	1.1079	1.1439	1.1301	1.7107	1.0737	1.3678	1.4236	1.3816	1.4236	NaN	1.5484	1.1441	1.2942	1.3406	1.1435	1.1362	1.2347	1.3954	1.2484	1.3563	1.327	1.245	2.334	1.416	1.1792	1.2349	1.578
YBR014C	YBR014C	NaN	NaN	NaN	NaN	NaN	NaN	NaN	NaN	NaN	NaN	NaN	NaN	NaN	NaN	NaN	NaN	NaN	NaN	NaN	NaN	NaN	NaN	NaN	NaN	NaN	NaN	NaN	NaN	NaN	NaN	NaN	NaN	NaN	NaN	NaN	NaN	NaN	NaN	NaN	NaN	NaN	NaN	NaN	NaN	NaN	NaN	NaN	NaN
YBR015C	YBR015C	NaN	NaN	NaN	NaN	NaN	NaN	NaN	NaN	NaN	NaN	NaN	NaN	NaN	NaN	NaN	NaN	NaN	NaN	NaN	1.0322	NaN	NaN	NaN	NaN	NaN	NaN	1.5758	NaN	NaN	NaN	NaN	NaN	NaN	NaN	NaN	NaN	NaN	NaN	NaN	NaN	NaN	NaN	NaN	NaN	NaN	NaN	NaN	NaN
YBR017C	YBR017C	1.0097	0.84592	0.96907	0.90829	0.8549	0.86117	1.1511	0.88245	1.0595	0.86071	1.0419	0.88833	0.98985	0.93377	1.0709	0.9068	0.90988	0.93388	1.1951	1.1355	0.96603	0.93114	0.92586	1.1271	1.221	0.96813	1.1848	1.2411	1.2069	1.1377	0.33745	1.497	1.076	1.0876	1.2908	0.91248	1.0613	1.3903	1.1845	1.0629	1.1155	1.0999	0.99094	1.1332	1.1052	1.1491	1.0098	1.3504
YBR023C	YBR023C	0.85535	0.67881	0.79124	1.0067	NaN	0.86151	NaN	NaN	NaN	0.75727	1.1061	0.74653	0.98514	0.98229	0.90347	0.79581	0.77138	0.92903	NaN	NaN	0.64043	0.74582	0.8123	1.1142	NaN	NaN	NaN	1.5776	1.8445	1.2858	NaN	NaN	NaN	NaN	NaN	NaN	1.3613	1.8292	0.88959	0.9946	0.76581	0.84424	0.97359	NaN	1.0722	0.76127	0.7391	NaN
YBR025C	YBR025C	1.0146	0.99437	1.0243	1.0251	0.9655	0.99769	1.1057	0.97339	1.0614	0.94481	1.1102	0.95362	1.0228	0.95283	1.0914	0.97177	0.98249	1.0124	1.2998	1.1305	0.9796	1.0511	0.9909	1.0691	1.2191	1.1387	1.2912	1.4086	1.3283	1.3219	0.35301	1.6165	1.0868	1.2223	1.2109	1.0621	0.95683	1.5116	1.2049	1.1837	1.1939	1.1603	1.0994	1.3035	1.1507	1.2735	1.0775	1.4728
YBR026C	YBR026C	NaN	NaN	NaN	NaN	NaN	NaN	NaN	NaN	NaN	NaN	NaN	NaN	NaN	NaN	NaN	1.3099	NaN	NaN	NaN	NaN	NaN	NaN	1.5507	NaN	NaN	NaN	NaN	NaN	1.4407	1.5709	NaN	NaN	NaN	NaN	NaN	NaN	NaN	NaN	NaN	NaN	NaN	NaN	NaN	NaN	NaN	NaN	NaN	NaN
YBR028C	YBR028C	1.1584	1.1889	1.1734	1.0491	1.1698	1.1484	1.2954	NaN	1.0347	0.99094	1.2397	0.86339	1.0595	1.1836	1.1439	1.0006	0.94133	1.2405	1.2125	1.1493	1.0229	1.213	1.3416	0.94089	1.3069	1.1921	NaN	1.2591	1.3357	1.321	NaN	NaN	NaN	1.1787	NaN	1.0317	1.0098	1.5608	1.3396	1.2502	1.2056	1.3391	1.1823	1.1707	NaN	1.2721	1.0609	1.4186
YBR029C	YBR029C	0.85712	0.9625	0.86408	0.89245	0.87591	0.98425	1.0438	0.86229	0.99776	0.88381	0.99191	0.96137	0.8933	0.94601	0.98226	0.93899	0.84932	0.96475	1.1855	0.97414	0.89122	1.0167	0.87452	0.93328	1.048	0.93145	1.176	1.386	1.1659	1.1672	0.44121	1.2331	0.89819	1.1451	0.96988	0.91864	0.99451	1.2291	0.94933	0.93564	0.91408	0.78784	0.84029	0.89612	0.83192	0.92689	0.78542	1.0719
YBR030W	YBR030W	NaN	0.81806	NaN	NaN	1.1744	NaN	1.4232	0.98764	NaN	NaN	NaN	NaN	NaN	NaN	NaN	NaN	NaN	NaN	1.3888	1.101	NaN	NaN	NaN	NaN	NaN	NaN	NaN	NaN	NaN	NaN	NaN	NaN	NaN	NaN	NaN	NaN	NaN	NaN	NaN	1.3046	NaN	NaN	NaN	NaN	NaN	NaN	NaN	NaN
YBR031W	YBR031W	0.81085	1.1267	0.73477	1.236	0.71658	1.133	1.0316	1.0045	0.85577	1.0786	0.92601	1.1133	0.86647	1.031	0.89592	1.0117	0.71495	1.2307	0.91515	1.2571	0.71629	1.2732	0.74718	1.2981	0.96698	1.1681	0.97904	1.5611	1.1584	1.4035	0.47193	1.4133	0.8423	1.2479	0.93038	1.0726	0.8163	1.4585	0.67354	0.99985	0.70687	1.0173	0.70665	1.0655	0.69714	1.0691	0.66693	1.0993
YBR034C	YBR034C	1.1123	NaN	NaN	1.1159	NaN	1.0658	NaN	1.0956	1.0889	NaN	NaN	NaN	NaN	1.3432	1.2802	NaN	NaN	1.0793	NaN	1.5577	NaN	1.3114	1.1751	1.2815	1.6416	1.2194	NaN	1.6962	NaN	1.6763	NaN	NaN	1.434	NaN	1.2535	1.2871	1.2399	NaN	NaN	NaN	NaN	NaN	NaN	NaN	1.5207	NaN	0.92171	NaN
YBR038W	YBR038W	NaN	NaN	NaN	NaN	NaN	NaN	NaN	NaN	NaN	NaN	NaN	NaN	NaN	NaN	NaN	NaN	NaN	NaN	NaN	NaN	NaN	NaN	NaN	NaN	NaN	NaN	NaN	NaN	NaN	NaN	NaN	NaN	NaN	NaN	NaN	NaN	NaN	NaN	NaN	NaN	NaN	NaN	NaN	NaN	NaN	NaN	NaN	NaN
YBR039W	YBR039W	0.83799	1.0114	0.8442	1.0265	0.89283	0.99749	1.4899	0.98179	0.89343	0.99634	1.1042	0.94843	0.97425	1.0426	0.96258	0.99428	0.88434	1.0725	1.2199	1.1739	0.88812	1.0375	0.79213	1.1132	1.2161	1.1123	1.279	1.6608	1.5179	1.3795	0.33968	1.9063	1.1416	1.1418	1.2055	0.97076	0.95101	1.3436	0.58604	0.68071	0.58919	0.66355	0.49362	0.70158	0.5646	0.674	0.55189	0.69645
YBR041W	YBR041W	0.88211	NaN	NaN	NaN	NaN	NaN	NaN	NaN	NaN	NaN	1.1571	NaN	1.0667	1.1466	0.69826	NaN	0.89977	NaN	NaN	NaN	0.89913	0.90959	NaN	NaN	1.1837	1.0736	NaN	NaN	NaN	NaN	NaN	NaN	0.99197	NaN	1.3789	0.87196	1.3063	1.382	NaN	NaN	NaN	NaN	NaN	NaN	NaN	NaN	NaN	NaN
YDR025W;YBR048W	YDR025W;YBR048W	0.89801	1.0365	0.88067	1.0659	0.8337	1.0268	1.0907	0.83427	0.94284	0.97081	1.0231	1.0227	0.92758	0.98906	0.99833	1.0025	0.8851	1.0034	0.92829	0.92085	0.87367	1.0838	0.91927	1.1264	0.99101	1.0425	0.98248	1.2507	1.0719	1.2056	0.63181	1.2377	0.94621	1.111	0.97242	1.0115	0.92902	1.2123	1.0722	1.2765	1.1143	1.2272	0.99673	1.309	1.0188	1.3385	1.1082	1.411
YBR054W	YBR054W	NaN	NaN	NaN	NaN	NaN	NaN	NaN	NaN	NaN	NaN	NaN	NaN	NaN	NaN	NaN	NaN	NaN	NaN	NaN	NaN	NaN	NaN	NaN	NaN	NaN	NaN	NaN	NaN	NaN	NaN	NaN	NaN	NaN	NaN	NaN	NaN	NaN	NaN	NaN	NaN	NaN	NaN	NaN	NaN	NaN	NaN	NaN	NaN
YBR055C	YBR055C	NaN	NaN	NaN	1.0684	0.94238	0.91417	0.93929	NaN	NaN	NaN	NaN	NaN	0.89684	NaN	1.0852	NaN	0.77586	NaN	1.2508	1.0619	NaN	0.8617	1.1018	1.0638	NaN	NaN	1.1823	1.6444	1.4695	1.2299	0.31452	1.1649	1.28	NaN	NaN	NaN	NaN	1.3799	1.2755	1.1147	1.0706	1.1525	1.1037	1.2935	1.1744	1.1182	1.1183	1.1752
YBR058C	YBR058C	NaN	NaN	NaN	NaN	NaN	NaN	NaN	NaN	NaN	NaN	NaN	NaN	NaN	NaN	NaN	NaN	NaN	NaN	NaN	NaN	NaN	NaN	NaN	NaN	NaN	NaN	NaN	NaN	NaN	NaN	NaN	NaN	NaN	NaN	NaN	NaN	NaN	NaN	NaN	NaN	NaN	NaN	NaN	NaN	NaN	NaN	NaN	NaN
YBR059C	YBR059C	1.2018	NaN	NaN	0.86789	1.0259	1.0493	1.1852	0.89619	1.0889	0.89816	NaN	1.2462	NaN	NaN	1.185	NaN	1.0703	1.1047	1.1391	1.0229	1.0108	1.0891	NaN	0.95882	1.1901	1.0326	1.0418	1.2106	1.2764	1.3058	0.34053	1.76	1.0358	1.152	NaN	NaN	0.97297	1.4025	1.0198	1.1045	1.0579	1.0077	0.9788	1.0248	0.98759	1.1692	0.88007	1.3124
YBR060C	YBR060C	0.70057	0.78086	0.72846	0.81919	0.77117	NaN	0.92171	0.93014	0.75082	0.65331	0.81884	0.91573	0.83416	0.89352	0.77265	0.81925	0.70592	1.0966	0.98825	1.1504	1.1316	1.2959	0.69711	1.3495	0.82533	1.0889	NaN	1.619	1.0631	1.6509	0.30389	1.6854	0.97851	1.2546	0.86054	0.92566	0.71637	1.3904	1.0937	1.182	NaN	NaN	0.99208	1.3581	1.1903	1.2252	0.85095	1.2841
YBR061C	YBR061C	NaN	NaN	0.8049	1.1152	0.83929	0.96649	1.2487	0.88112	NaN	NaN	NaN	NaN	NaN	NaN	NaN	NaN	NaN	NaN	1.0391	NaN	NaN	NaN	NaN	1.1224	1.1132	0.87783	1.1677	1.3645	NaN	1.1976	NaN	1.4403	0.98335	1.3917	1.2181	1.027	0.94564	1.6907	NaN	0.95077	0.89843	0.89709	1.0355	NaN	0.88198	NaN	NaN	1.227
YBR065C	YBR065C	NaN	NaN	NaN	NaN	NaN	NaN	NaN	NaN	NaN	NaN	NaN	NaN	NaN	NaN	NaN	NaN	NaN	NaN	NaN	NaN	NaN	NaN	NaN	NaN	NaN	NaN	NaN	NaN	NaN	NaN	NaN	NaN	NaN	NaN	NaN	NaN	NaN	NaN	NaN	NaN	NaN	NaN	NaN	1.3943	NaN	NaN	NaN	NaN
YBR068C	YBR068C	NaN	NaN	NaN	NaN	NaN	NaN	NaN	NaN	NaN	NaN	NaN	NaN	NaN	NaN	NaN	NaN	NaN	NaN	NaN	NaN	NaN	NaN	NaN	NaN	NaN	NaN	NaN	NaN	NaN	1.0973	NaN	NaN	NaN	1.6972	NaN	NaN	NaN	NaN	NaN	NaN	NaN	NaN	NaN	NaN	NaN	NaN	NaN	NaN
YBR069C	YBR069C	0.93667	0.87732	0.90979	0.93738	0.88346	0.84048	1.1038	0.82542	0.88842	0.87791	1.059	0.86296	0.96208	0.88599	0.98029	0.81305	0.85832	1.0003	1.1961	1.0397	0.79534	0.96273	0.86294	0.98359	1.2273	1.1669	1.1632	1.2785	1.3422	1.2078	0.37959	1.5142	1.0232	0.92284	1.1242	0.95156	NaN	1.4252	1.1285	1.0428	0.86638	0.8669	0.97809	1.1081	0.91501	0.8789	0.89798	1.1855
YBR072W	YBR072W	1.0997	1.0855	NaN	0.95304	NaN	NaN	NaN	NaN	1.0957	1.0488	1.164	1.0757	1.1018	0.99589	1.167	1.0849	0.97554	1.0397	NaN	NaN	0.9622	1.1563	NaN	0.96943	NaN	NaN	1.2024	1.2837	1.2311	1.1567	NaN	NaN	NaN	NaN	NaN	NaN	NaN	NaN	1.202	1.066	NaN	1.1841	1.1062	NaN	1.1321	1.2096	1.0697	1.6811
YBR073W	YBR073W	0.89952	0.93673	1.0314	0.98513	0.92335	0.87736	1.1976	1.0071	1.0907	0.91881	1.1383	1.001	0.9704	0.91105	0.98871	1.0095	0.96347	1.0572	1.0473	1.0497	0.79258	1.0976	0.92595	0.99204	1.1777	1.1297	1.1401	1.3167	1.1817	1.3759	0.309	1.3762	1.0807	1.2778	1.2488	1.0173	0.93695	1.506	1.114	1.103	1.1821	1.0543	1.0096	1.2718	0.99743	1.2434	1.0703	1.5439
YBR074W	YBR074W	1.3212	NaN	0.83305	NaN	NaN	1.2684	NaN	1.2202	1.1836	NaN	1.0157	1.1659	0.83092	1.0405	0.94675	1.049	NaN	1.2201	1.1414	NaN	NaN	0.79506	1.2087	0.84456	0.73864	0.85691	0.96724	1.1198	0.99386	0.99136	NaN	NaN	1.4443	NaN	1.1216	NaN	1.0446	NaN	NaN	1.104	0.85389	0.89474	0.96134	NaN	NaN	0.86744	0.97036	1.3197
YBR077C	YBR077C	NaN	NaN	NaN	NaN	NaN	NaN	NaN	NaN	NaN	NaN	NaN	NaN	NaN	NaN	NaN	NaN	NaN	NaN	NaN	NaN	NaN	NaN	NaN	NaN	NaN	NaN	NaN	NaN	NaN	NaN	NaN	NaN	NaN	NaN	NaN	NaN	NaN	NaN	NaN	NaN	NaN	NaN	NaN	NaN	NaN	NaN	NaN	NaN
YBR078W	YBR078W	1.036	NaN	NaN	NaN	NaN	NaN	1.2247	0.75553	NaN	0.78988	NaN	NaN	1.0116	NaN	NaN	NaN	NaN	NaN	1.159	0.83921	NaN	NaN	0.92892	NaN	NaN	0.93873	1.1488	1.1545	1.3916	1.1307	NaN	NaN	NaN	1.0259	1.2347	0.87745	NaN	1.2204	NaN	0.57583	NaN	NaN	NaN	0.71669	NaN	NaN	NaN	NaN
YBR079C	YBR079C	0.92137	1.0229	0.95946	1.0123	0.87964	0.93202	1.1333	0.89838	0.96596	0.95448	1.0703	0.94926	0.94751	0.9083	1.0973	0.94495	0.89668	0.98221	1.2955	1.0786	0.97797	1.0753	0.95408	1.0847	1.1537	1.0632	1.1718	1.3667	1.2347	1.2856	0.41551	1.3721	1.0748	1.2207	1.1742	0.96411	0.96664	1.3868	1.1124	1.1673	1.1479	1.1413	1.0189	1.2465	1.0633	1.1754	1.0535	1.352
YBR080C	YBR080C	0.96938	0.93282	0.99257	1.0015	0.9507	0.97145	1.0322	0.91367	1.0368	0.9048	1.0712	0.90311	1.0236	0.88965	1.0019	0.93442	0.98748	0.96711	1.3061	1.126	0.94416	1.0727	0.99387	1.0098	1.1885	1.1384	1.2451	1.3396	1.2983	1.2819	0.34942	1.4711	1.1089	1.2094	1.2506	1.0528	1.0153	1.3994	1.2199	1.1506	1.2099	1.1031	1.0793	1.1545	1.0696	1.2176	1.0533	1.4067
YBR081C	YBR081C	1.2479	1.5025	0.94733	1.2674	0.89562	0.98807	1.0189	1.041	1.1647	0.94703	1.3111	0.96362	0.9869	0.96573	1.2965	1.0204	0.99085	1.0492	1.2263	1.1388	1.0286	1.1451	1.0675	0.92725	1.0301	1.1484	1.1821	1.3144	1.2151	1.1858	NaN	1.679	1.2283	1.0326	1.23	0.89499	0.98631	1.3311	1.2198	1.0856	1.243	1.0721	0.95555	1.1507	1.2779	1.2317	0.9977	1.1223
YBR082C;YDR059C	YBR082C	0.95541	0.98467	1.0031	0.99398	0.95233	0.98516	1.118	NaN	1.0619	0.96275	1.1172	0.93293	0.98579	0.92664	0.99346	1.1454	1.0122	1.0258	1.3115	1.1095	0.99277	1.0499	1.008	1.0854	1.132	1.0315	1.3031	1.4367	1.4449	1.3206	0.42575	1.5771	1.0767	0.93565	1.139	1.0061	0.98032	1.4079	1.009	1.0162	1.0472	0.91502	0.91483	1.0587	1.0102	0.97405	0.90952	1.2023
YBR084W	YBR084W	0.9424	1.2977	0.98286	1.222	0.94062	1.1549	1.3313	0.96943	1.0668	1.2317	1.2287	1.2583	1.051	1.1656	1.1664	1.2606	0.93763	1.2307	1.2117	1.3714	0.96233	1.1869	0.94611	1.2402	1.304	1.2748	1.1508	1.6525	1.372	1.6197	0.32966	1.8142	1.2003	1.3593	1.1556	1.185	1.1519	1.7733	0.94516	1.4164	0.97242	1.3255	0.90798	1.356	1.0062	1.3738	0.95762	1.4763
YBR086C	YBR086C	0.92072	0.90024	0.88592	0.96525	0.81544	0.94241	1.005	0.88803	0.86705	0.86196	0.95662	0.8947	0.93019	0.86852	0.95233	0.8168	0.80926	0.97445	1.1265	1.0687	0.84516	1.02	0.83715	1.05	1.0091	1.0412	1.1598	1.3204	1.2192	1.2841	0.35975	1.5203	0.96717	1.077	1.1008	0.94721	0.83225	1.3493	1.0265	1.0496	0.9498	1.0484	0.91474	1.0799	0.90493	1.0571	0.90045	1.2726
YBR087W	YBR087W	0.90314	0.99577	0.85816	0.92106	0.8785	0.96825	1.4547	0.82595	0.95645	0.98854	0.84372	0.87126	0.92625	0.92926	0.9596	0.9344	0.97216	0.97033	1.1914	1.3371	0.86261	0.88363	0.83018	1.1384	1.1339	1.0624	0.96608	1.3135	1.2066	1.2426	NaN	NaN	1.1315	1.2338	1.3013	1.0414	1.0097	1.2273	1.348	1.0159	0.87652	0.96883	0.84578	1.1657	1.0501	1.1298	0.80123	1.0455
YBR094W	YBR094W	0.97497	NaN	0.93126	NaN	1.2421	0.79165	0.99621	0.86066	NaN	0.64355	1.1722	0.88498	0.98828	1.0647	1.13	NaN	NaN	0.63884	1.1626	0.86121	NaN	1.0958	0.97985	0.94569	1.1113	1.0768	1.0747	1.3842	1.0649	1.1307	NaN	0.95508	1.3532	1.2862	1.2623	1.064	1.0402	1.4195	1.2057	1.1332	1.2191	0.9414	1.0433	0.92823	1.2416	1.0638	0.9338	1.5031
YBR095C	YBR095C	1.1015	NaN	0.86771	0.93471	1.1205	0.94137	1.5112	NaN	NaN	NaN	1.0624	0.8192	1.1657	0.88442	1.1302	NaN	NaN	1.0042	NaN	1.3186	0.8249	1.0645	1.0324	1.0483	1.1701	1.0539	1.2273	NaN	1.3243	NaN	NaN	NaN	1.0534	1.0972	1.311	NaN	NaN	NaN	0.94523	0.9109	1.121	1.0437	NaN	1.1598	NaN	1.2374	1.0425	1.0417
YBR096W	YBR096W	NaN	NaN	NaN	NaN	NaN	NaN	NaN	NaN	NaN	NaN	NaN	NaN	NaN	NaN	0.8672	NaN	NaN	NaN	NaN	NaN	NaN	NaN	NaN	NaN	NaN	NaN	NaN	NaN	NaN	NaN	NaN	NaN	NaN	NaN	1.1686	NaN	NaN	NaN	NaN	NaN	NaN	NaN	NaN	NaN	NaN	NaN	NaN	NaN
YBR097W	YBR097W	NaN	NaN	NaN	NaN	NaN	NaN	NaN	1.079	NaN	0.94598	NaN	NaN	NaN	NaN	NaN	NaN	NaN	NaN	NaN	NaN	NaN	NaN	0.94805	NaN	0.93925	NaN	NaN	1.1359	1.069	1.2941	NaN	NaN	NaN	1.0838	NaN	NaN	NaN	NaN	NaN	NaN	NaN	NaN	NaN	1.1968	NaN	NaN	0.79829	NaN
YBR102C	YBR102C	0.85913	0.93653	0.94643	1.0253	0.82258	1.0843	1.0136	0.7279	0.94397	0.97724	1.0079	0.91024	0.97979	0.93698	1.0807	1.2025	1.0069	0.96306	1.0773	1.0427	0.8472	1.0398	NaN	1.0515	1.112	1.177	1.1986	1.4435	1.2338	1.2212	0.30266	1.8692	0.96995	1.1333	1.1454	1.0247	0.92009	1.3755	1.0331	1.1881	1.2898	1.1128	1.0499	1.4575	0.96076	1.159	0.97087	1.3388
YBR103W	YBR103W	NaN	NaN	NaN	NaN	NaN	NaN	1.1485	0.80492	NaN	NaN	NaN	NaN	NaN	NaN	NaN	NaN	NaN	NaN	NaN	NaN	NaN	NaN	NaN	NaN	1.1117	NaN	NaN	NaN	NaN	NaN	NaN	NaN	NaN	NaN	1.3864	NaN	NaN	NaN	NaN	NaN	NaN	NaN	NaN	NaN	NaN	NaN	NaN	NaN
YBR104W	YBR104W	0.98944	0.94171	0.94062	NaN	0.92616	0.91935	NaN	NaN	1.036	NaN	1.0802	0.95067	NaN	0.7566	NaN	0.70329	0.84172	0.99671	1.3716	1.0066	0.96687	NaN	0.89974	NaN	1.3237	1.1702	1.4838	1.4954	1.1929	1.2903	NaN	NaN	1.0561	1.2571	1.2569	1.0768	0.99038	1.7085	NaN	NaN	1.1382	0.84568	NaN	1.0752	1.0196	1.5214	1.108	NaN
YBR106W	YBR106W	0.88866	0.92242	0.87372	0.9723	0.86766	0.93553	1.1807	0.86422	0.94561	0.93298	1.0597	0.90563	0.93003	0.90653	0.97937	0.96074	0.8522	0.97581	1.2324	1.2226	0.82695	0.9867	0.88452	0.99387	1.2427	1.1173	1.1578	1.4562	1.3182	1.3404	0.27651	1.6079	1.0892	1.1193	1.192	0.98982	1.0022	1.4418	0.90049	1.0626	1.0171	1.0532	0.91221	1.1329	0.96577	1.1249	0.89655	1.2165
YBR109C	YBR109C	0.91766	1.0093	0.9017	0.98055	0.89282	0.91737	NaN	NaN	1.1412	0.94538	1.1067	0.92259	1.064	0.99581	1.1481	0.93045	0.98621	0.90733	NaN	NaN	0.88805	1.0152	1.0112	0.99406	NaN	NaN	NaN	1.5436	1.6071	NaN	NaN	NaN	NaN	NaN	NaN	NaN	NaN	NaN	1.2754	1.1033	1.0907	1.032	1.0997	1.2318	1.1048	1.1584	1.0069	1.3386
YBR112C	YBR112C	1.1572	1.4062	1.0977	0.7921	1.0647	0.88464	NaN	NaN	1.1633	0.80603	1.1412	1.0587	1.1786	1.0904	1.0782	1.1551	0.82158	0.94978	1.3368	1.1512	0.89171	0.76242	0.92291	0.86301	NaN	NaN	NaN	0.70415	1.3982	NaN	0.65933	1.6056	0.79761	NaN	NaN	1.2308	NaN	1.2518	1.2049	1.2485	1.028	0.96453	1.1182	1.1072	1.0475	1.0117	0.89796	1.0985
YBR114W	YBR114W	NaN	NaN	NaN	NaN	NaN	NaN	NaN	NaN	NaN	NaN	NaN	NaN	NaN	NaN	NaN	NaN	NaN	NaN	NaN	NaN	NaN	NaN	NaN	NaN	NaN	NaN	NaN	NaN	NaN	NaN	NaN	NaN	NaN	NaN	NaN	NaN	NaN	NaN	NaN	NaN	NaN	NaN	NaN	NaN	NaN	NaN	NaN	NaN
YPR080W;YBR118W	YPR080W;YBR118W	0.88002	1.1397	0.84776	1.3958	0.74788	1.2843	1.1035	1.046	0.93781	1.1122	1.0374	1.1018	0.92265	1.0527	0.99454	1.0817	0.79854	1.2891	1.1392	1.2444	0.89937	1.4054	0.83633	1.4371	1.0605	1.2648	1.1323	1.6103	1.2747	1.4687	0.42531	1.4966	0.97782	1.4438	1.0671	1.1743	0.91135	1.5688	0.85837	1.1983	0.89327	1.1762	0.84363	1.3088	0.84202	1.2441	0.86203	1.3264
YBR121C	YBR121C	0.80634	0.86065	0.83911	0.84178	0.78055	0.85272	0.96597	0.84124	0.8606	0.80795	1.0023	0.84494	0.85517	0.78735	0.90915	0.80323	0.80202	0.83821	1.1014	0.93544	0.79966	0.89996	0.83586	0.94341	1.0435	0.94686	0.99939	1.1897	1.1614	1.1303	0.33966	1.3158	0.92063	1.0217	1.0249	0.93321	0.85104	1.2578	0.8955	0.9407	0.88305	0.93929	0.84732	0.94556	0.87427	0.94977	0.8258	1.167
YBR123C	YBR123C	0.93897	0.90011	0.93177	0.86341	0.86023	1.0485	1.0493	0.85319	0.88842	0.76261	0.9055	0.86304	0.90775	0.81868	0.9163	0.88678	0.71227	1.0945	1.2324	0.94259	0.80378	0.95883	0.88932	0.90582	1.1108	1.0096	0.96882	1.2585	1.3658	1.1458	NaN	NaN	1.0935	1.1665	1.0956	0.91682	0.97719	1.4614	1.0728	1.0705	1.1251	0.89823	0.95779	1.1363	1.084	1.21	0.98486	1.131
YBR126C	YBR126C	1.2664	NaN	NaN	NaN	NaN	NaN	NaN	1.0623	1.1372	1.0028	NaN	0.89308	NaN	NaN	NaN	0.66401	NaN	NaN	NaN	1.3947	NaN	NaN	NaN	NaN	1.5669	1.2374	1.2814	1.1628	2.0869	1.3435	NaN	NaN	1.1526	1.48	1.254	NaN	1.091	1.297	NaN	NaN	1.0052	0.92946	1.0589	NaN	1.3353	1.3513	NaN	1.2279
YBR127C	YBR127C	1.1581	1.1273	1.1175	1.0362	1.1407	1.0113	1.3713	1.0842	1.2034	1.0646	1.3061	1.0756	1.211	1.0397	1.2725	1.071	1.0894	1.0693	1.3956	1.2334	1.0851	1.1084	1.1241	1.0833	1.4279	1.239	1.3525	1.4495	1.4519	1.3851	0.51909	1.6042	1.3065	1.3253	1.4225	1.1553	1.2194	1.5162	1.0592	0.97356	1.0513	0.99731	0.97417	1.0255	1.005	1.0293	0.93694	1.1336
YBR131W	YBR131W	NaN	NaN	NaN	NaN	NaN	NaN	NaN	NaN	NaN	NaN	NaN	NaN	NaN	NaN	NaN	NaN	NaN	NaN	NaN	NaN	NaN	NaN	NaN	NaN	NaN	NaN	NaN	NaN	NaN	NaN	NaN	NaN	NaN	NaN	NaN	NaN	NaN	NaN	NaN	NaN	NaN	NaN	NaN	NaN	NaN	NaN	NaN	NaN
YBR136W	YBR136W	1.0038	NaN	1.1327	NaN	NaN	NaN	NaN	0.92064	NaN	0.82351	1.0644	0.96068	1.1599	0.96359	1.2233	0.94841	NaN	NaN	NaN	1.073	0.97057	2.1361	NaN	NaN	NaN	NaN	NaN	0.67607	0.50869	NaN	NaN	NaN	1.0386	NaN	1.235	NaN	0.99632	1.4531	0.8589	1.1498	1.238	NaN	NaN	NaN	NaN	1.2021	NaN	1.3738
YBR140C	YBR140C	0.91072	0.85245	0.93416	0.86305	0.81508	1.0607	NaN	0.90487	0.96281	0.90232	1.2743	0.99614	0.89425	0.91784	1.0236	0.93987	0.9719	0.8945	1.3162	NaN	0.94576	0.86371	0.76224	0.95347	1.2854	1.1635	1.3095	1.4217	1.9861	1.2234	0.75091	NaN	1.0572	1.0968	1.2652	1.1534	NaN	1.408	NaN	1.1577	1.1075	1.2261	1.0536	1.0859	1.0694	0.99303	1.0385	1.3837
YBR142W	YBR142W	0.87215	1.0288	0.83263	1.0774	0.78142	0.93169	1.1585	0.75172	0.96357	0.96728	1.0123	0.97772	0.95971	0.93722	1.0834	0.94345	0.83963	1.0493	1.2384	1.0634	0.91241	1.1552	0.88448	1.1557	1.1055	1.0234	1.1163	1.367	1.1961	1.2715	0.64885	0.83808	1.02	1.2696	1.1391	0.98986	0.99259	1.4005	1.1688	1.3206	1.1014	1.173	1.0599	1.4383	1.0811	1.2576	1.0413	1.4218
YBR143C	YBR143C	0.97446	0.93966	0.98249	0.9526	0.91951	0.94092	1.065	0.93199	1.0105	0.8928	1.0773	0.89934	0.97428	0.92887	1.0319	0.91987	0.93548	0.95877	1.2588	1.0824	0.95343	0.97424	0.9598	1.0077	1.1593	1.0667	1.2114	1.2913	1.2558	1.2576	0.37408	1.4675	1.04	1.1443	1.1476	1.0285	0.94721	1.392	1.1812	1.1528	1.1692	1.118	1.071	1.1873	1.1156	1.1832	1.0324	1.3893
YBR145W	YBR145W	NaN	NaN	NaN	NaN	NaN	NaN	NaN	NaN	NaN	NaN	NaN	NaN	NaN	NaN	NaN	NaN	NaN	NaN	1.5213	NaN	NaN	NaN	NaN	NaN	NaN	0.74085	NaN	NaN	NaN	NaN	NaN	NaN	1.0458	NaN	1.0482	0.65358	NaN	NaN	NaN	1.1773	1.4082	NaN	NaN	NaN	NaN	NaN	0.97796	NaN
YBR146W	YBR146W	NaN	1.8449	NaN	NaN	NaN	NaN	NaN	NaN	0.92172	NaN	NaN	1.1042	NaN	NaN	1.2217	1.0701	NaN	NaN	NaN	NaN	NaN	NaN	NaN	NaN	NaN	NaN	0.88203	1.9708	1.4882	1.2882	0.32629	NaN	NaN	NaN	NaN	NaN	NaN	NaN	0.81993	NaN	0.98099	0.98846	NaN	NaN	1.304	1.3432	NaN	NaN
YBR154C	YBR154C	1.0909	1.2608	1.072	1.1923	1.073	1.1463	1.2386	1.2193	1.1674	1.1996	1.156	1.177	1.1281	1.1584	1.1356	1.2361	1.0332	1.1742	1.2088	1.2157	1.1049	1.1795	1.068	1.1735	1.2331	1.2736	1.0811	1.2746	1.1663	1.2675	1.0779	1.0956	1.1917	1.2241	1.2019	1.1955	1.2036	1.2617	1.3288	1.3886	1.3274	1.3035	1.249	1.3972	1.2801	1.4369	1.2725	1.3614
YBR159W	YBR159W	NaN	NaN	NaN	NaN	NaN	NaN	NaN	NaN	NaN	NaN	NaN	NaN	NaN	NaN	NaN	NaN	NaN	NaN	NaN	NaN	NaN	NaN	NaN	NaN	NaN	NaN	NaN	NaN	NaN	NaN	NaN	NaN	NaN	NaN	NaN	NaN	NaN	NaN	NaN	NaN	NaN	NaN	NaN	NaN	NaN	NaN	NaN	NaN
YBR160W	YBR160W	1.2257	0.96395	1.1526	0.93895	0.98179	1.0268	0.91592	0.66064	1.0547	0.90078	1.1506	0.8156	1.2349	0.85309	1.1441	0.94131	1.0082	1.1799	1.1045	1.2766	0.87023	0.99542	1.0115	1.0239	1.1586	1.0859	1.0666	NaN	NaN	NaN	NaN	NaN	1.1288	1.3059	1.308	1.0256	NaN	1.465	NaN	NaN	1.1126	0.87143	NaN	1.3557	1.2231	NaN	1.1183	NaN
YBR162C	YBR162C	NaN	0.76393	NaN	NaN	NaN	NaN	NaN	0.84374	NaN	NaN	NaN	NaN	NaN	NaN	NaN	NaN	NaN	NaN	NaN	NaN	NaN	NaN	NaN	NaN	NaN	NaN	NaN	1.1314	1.078	1.0801	NaN	NaN	NaN	NaN	NaN	NaN	NaN	NaN	NaN	0.85539	1.0525	0.83103	NaN	NaN	NaN	0.90922	0.98156	0.93611
YBR164C	YBR164C	NaN	NaN	NaN	NaN	NaN	NaN	NaN	NaN	NaN	NaN	NaN	NaN	NaN	NaN	NaN	NaN	NaN	NaN	NaN	NaN	NaN	NaN	NaN	NaN	NaN	NaN	NaN	NaN	NaN	NaN	NaN	NaN	NaN	NaN	NaN	NaN	NaN	NaN	NaN	NaN	NaN	NaN	NaN	NaN	NaN	NaN	NaN	NaN
YBR166C	YBR166C	1.0759	0.90576	0.94569	0.94938	1.0488	0.77527	1.3387	0.98718	0.95561	0.92028	0.82036	1.068	1.0847	0.9433	1.1233	0.96797	0.98697	1.0827	1.4007	1.0735	0.87712	1.0285	0.93782	1.1721	1.326	1.1516	1.2387	1.3614	1.479	1.3738	0.47779	1.6642	1.3174	1.0449	1.2651	1.1155	0.99663	1.3786	1.076	1.0381	1.3633	1.0817	1.0967	1.2209	1.2002	1.2228	1.1678	1.5333
YBR169C	YBR169C	1.371	1.0724	1.1582	1.0705	NaN	1.4086	1.0547	1.0961	1.0164	0.85011	0.97717	NaN	0.83694	0.78383	1.5704	0.8931	1.1287	1.0557	0.96956	1.0383	1.1147	NaN	1.0763	1.0936	1.2169	1.0783	1.3289	1.3275	1.3027	1.285	NaN	1.7553	1.0781	1.2406	NaN	0.99115	1.0362	NaN	NaN	1.0402	1.029	1.0596	0.94199	1.2869	1.2979	NaN	NaN	NaN
YBR170C	YBR170C	1.0023	1.0283	0.9226	1.0684	1.1757	1.0316	NaN	NaN	1.0993	1.0064	1.3173	1.0395	1.277	0.94209	1.2784	1.0381	1.0713	1.0869	1.5953	1.2389	1.0562	1.242	1.1345	1.1303	1.1004	1.1799	1.2545	1.4412	1.2919	1.3971	0.41613	1.7302	0.75537	1.116	1.4673	NaN	0.97652	NaN	1.3273	1.1935	1.4997	1.4354	1.1979	1.3762	1.0808	1.2937	1.3425	1.3867
YBR171W	YBR171W	NaN	NaN	1.2075	NaN	NaN	1.0819	NaN	NaN	NaN	NaN	1.298	0.89507	0.9665	0.79996	NaN	0.86009	NaN	NaN	NaN	NaN	NaN	0.98566	NaN	0.80786	1.1285	NaN	NaN	1.3397	NaN	1.1313	0.38739	1.1047	NaN	1.2972	NaN	NaN	0.96124	1.3159	0.90746	NaN	0.98537	NaN	0.96382	NaN	1.153	0.92614	0.91034	1.1782
YBR172C	YBR172C	0.8858	NaN	0.84833	0.96118	1.1005	1.0591	1.1326	1.0731	1.1335	NaN	1.0948	1.0951	1.0621	1.1246	1.0128	1.085	0.94017	1.0051	1.3057	1.2349	1.0579	1.1508	1.0175	1.1384	1.4829	1.3727	2.0173	1.3783	1.3677	1.5826	NaN	NaN	1.2736	1.4469	1.4616	1.2198	1.1151	NaN	1.252	1.7461	1.2344	1.408	1.3684	1.4998	1.3658	1.3416	1.2184	1.7272
YBR179C	YBR179C	NaN	0.821	1.0606	0.9501	NaN	NaN	NaN	1.253	1.5412	0.89168	NaN	0.77957	NaN	0.84413	NaN	1.0587	1.2061	NaN	NaN	1.1645	NaN	0.60789	NaN	NaN	NaN	0.8727	1.1236	1.0547	1.4503	1.3338	NaN	1.0217	1.0125	1.1557	1.3083	0.87474	1.1335	1.6234	1.0508	0.89681	NaN	NaN	NaN	0.9743	0.7148	0.92486	0.86537	NaN
YPL090C;YBR181C	YPL090C;YBR181C	0.78733	1.2652	0.73353	1.4641	0.70391	1.3056	0.99687	1.0108	0.84124	1.2396	0.94138	1.2449	0.86886	1.1429	0.96196	1.1968	0.72065	1.4531	0.86547	1.2777	0.76731	1.5009	0.78346	1.5396	0.91185	1.2813	0.85401	1.6604	1.0118	1.4025	0.65566	1.34	0.92203	1.4116	0.87882	1.2174	0.91968	1.4249	0.85892	1.4993	0.94187	1.4194	0.89443	1.502	0.86495	1.5514	0.9686	1.4913
YBR187W	YBR187W	NaN	NaN	NaN	NaN	NaN	NaN	NaN	NaN	NaN	NaN	NaN	NaN	NaN	NaN	NaN	NaN	NaN	NaN	NaN	NaN	NaN	NaN	NaN	NaN	NaN	NaN	NaN	NaN	NaN	NaN	NaN	NaN	NaN	NaN	NaN	NaN	NaN	NaN	NaN	NaN	NaN	NaN	NaN	NaN	NaN	NaN	NaN	NaN
YBR189W	YBR189W	0.6278	1.2923	0.63643	1.6803	0.57403	1.3734	0.9431	0.97616	0.70327	1.3108	0.86148	1.2781	0.76108	1.0903	0.89142	1.1827	0.66712	1.4643	0.8908	1.4874	0.7683	1.6299	0.71242	1.734	0.75697	1.2771	0.82233	1.8694	1.1413	1.6437	0.49063	1.3344	0.7706	1.4965	0.69628	1.2576	0.7511	1.4646	0.66708	1.2962	0.77596	1.24	0.70908	1.2928	0.69251	1.3924	0.7414	1.2676
YBR191W	YBR191W	0.77583	0.98894	0.76021	1.0767	0.75012	1.039	0.98191	0.95204	0.83017	0.90766	0.90959	0.94075	0.82222	0.88873	0.89208	0.89321	0.76513	1.085	0.84782	1.0558	0.74747	1.1373	0.79602	1.1218	0.93071	1.0188	0.9267	1.46	1.1583	1.3163	0.44665	1.3906	0.83896	1.116	0.91666	0.97631	0.83453	1.241	0.68249	0.87874	0.71624	0.86643	0.64845	0.89261	0.68239	0.92847	0.69235	0.93831
YBR192W	YBR192W	0.9581	NaN	0.77219	0.94195	0.89311	0.9493	NaN	NaN	NaN	NaN	NaN	NaN	NaN	NaN	NaN	1.0341	NaN	NaN	NaN	NaN	NaN	0.96507	NaN	NaN	NaN	NaN	NaN	1.3964	NaN	NaN	NaN	NaN	NaN	NaN	NaN	NaN	NaN	NaN	1.1589	1.1279	NaN	1.2206	NaN	NaN	0.95907	1.153	NaN	NaN
YBR195C	YBR195C	NaN	1.0213	NaN	1.8473	NaN	NaN	2.029	NaN	NaN	0.78257	NaN	1.0165	NaN	NaN	NaN	NaN	NaN	0.91777	NaN	NaN	NaN	NaN	1.4588	NaN	NaN	1.0364	NaN	1.9742	1.4023	1.3004	NaN	NaN	NaN	NaN	NaN	NaN	NaN	NaN	NaN	NaN	NaN	NaN	NaN	NaN	NaN	0.96405	0.97637	0.79598
YBR196C	YBR196C	1.2199	0.96104	1.1309	1.0597	1.0846	0.98315	1.1973	1.0685	1.4682	0.87286	2.0907	0.98588	1.2655	0.5832	1.109	0.7084	1.1649	1.0273	1.4522	1.178	1.0926	0.94292	1.1135	1.0836	1.3605	1.0884	1.3992	1.2671	3.0808	1.3295	0.50693	1.6952	1.0712	1.277	1.4717	1.025	1.3608	1.0032	1.3889	1.2556	1.2033	1.222	1.2616	0.93433	1.2887	1.2081	1.2223	1.4335
YBR198C	YBR198C	0.99446	1.0269	0.95472	0.96417	NaN	0.92378	0.9334	NaN	0.99909	0.94066	0.91088	0.97836	1.1049	0.83703	1.1296	1.1092	0.9926	0.93562	1.1172	1.0597	0.98498	0.93133	0.82143	1.0167	1.3352	0.72019	1.3395	1.2831	1.1018	1.0845	NaN	1.3588	1.0583	NaN	1.0221	1.2672	NaN	NaN	1.0995	1.126	1.1357	1.0192	1.023	1.4041	1.1019	0.99906	1.0499	1.1518
YBR199W	YBR199W	NaN	NaN	NaN	NaN	NaN	NaN	NaN	NaN	NaN	NaN	NaN	NaN	NaN	NaN	NaN	NaN	NaN	NaN	NaN	NaN	NaN	NaN	NaN	NaN	NaN	NaN	NaN	NaN	NaN	NaN	NaN	NaN	NaN	NaN	NaN	NaN	NaN	NaN	NaN	NaN	NaN	NaN	NaN	NaN	NaN	NaN	NaN	NaN
YBR200W	YBR200W	0.97874	0.99557	1.0393	0.89519	0.77952	0.91418	1.1895	0.97293	1.1138	0.88204	1.097	0.94787	0.97972	0.92588	1.0631	0.93618	0.81363	1.053	1.2634	1.169	1.0124	0.96871	0.88558	1.0132	1.2805	1.0265	1.1044	1.3281	1.3789	1.3494	0.36146	1.7595	1.0833	1.3007	1.2222	0.96644	0.97455	1.4168	1.2148	1.057	1.1035	1.1374	0.94346	1.2659	1.1053	1.0304	1.0269	NaN
YBR202W	YBR202W	1.0662	0.95003	1.3749	0.92986	1.0721	0.90664	NaN	NaN	1.1361	0.8669	1.1925	0.94344	1.0404	0.9055	1.0689	NaN	0.84306	NaN	NaN	NaN	NaN	1.0416	1.1595	1.0307	NaN	0.77442	1.1445	1.3817	1.4266	1.4439	0.40554	1.1989	NaN	NaN	NaN	NaN	NaN	NaN	1.124	1.1832	1.1437	1.0975	1.0442	NaN	1.1083	1.052	1.0702	NaN
YBR205W	YBR205W	0.89095	1.148	0.91019	1.2566	0.89523	0.90413	1.0964	1.0199	1.022	1.0007	1.06	0.94275	0.9186	0.92368	1.1041	0.93268	0.76146	1.0987	1.4023	1.0693	0.92089	1.2727	0.94376	1.2449	1.3127	1.1605	1.5965	1.5645	1.3081	1.4103	0.44711	1.3101	1.2855	1.2326	1.2788	1.055	1.0225	1.3796	1.0399	1.278	1.0673	1.1981	1.0133	1.3416	1.0761	1.3269	1.0186	1.5052
YBR207W	YBR207W	NaN	NaN	0.97334	0.71497	NaN	NaN	1.2046	1.0913	NaN	NaN	NaN	1.0133	NaN	NaN	NaN	NaN	NaN	NaN	NaN	NaN	NaN	NaN	NaN	NaN	NaN	NaN	1.3931	NaN	1.2136	1.0458	NaN	NaN	NaN	NaN	NaN	NaN	NaN	NaN	NaN	NaN	NaN	0.74788	1.1194	1.2462	NaN	NaN	NaN	NaN
YBR208C	YBR208C	1.1889	1.0021	1.2309	0.92051	1.2058	0.93031	1.1883	0.98643	1.2276	0.96219	1.203	0.97616	1.1903	0.96606	1.2036	0.98249	1.225	0.91555	1.2174	0.93013	1.2308	0.93253	1.214	0.90821	1.2729	0.95906	1.1224	1.057	1.1447	1.0324	1.3193	0.91209	1.1763	0.95755	1.2362	0.95106	1.2224	0.97285	1.3254	1.0674	1.2387	1.0526	1.2174	1.0762	1.2549	1.0903	1.2612	1.0676
YBR212W	YBR212W	NaN	NaN	NaN	NaN	NaN	NaN	NaN	NaN	NaN	NaN	NaN	NaN	NaN	NaN	NaN	NaN	NaN	NaN	NaN	NaN	NaN	NaN	NaN	NaN	NaN	NaN	NaN	NaN	NaN	NaN	NaN	NaN	NaN	NaN	NaN	NaN	NaN	NaN	NaN	NaN	NaN	NaN	NaN	NaN	NaN	NaN	NaN	NaN
YBR214W	YBR214W	NaN	NaN	NaN	NaN	NaN	NaN	NaN	NaN	NaN	NaN	NaN	NaN	NaN	NaN	NaN	NaN	NaN	NaN	NaN	NaN	NaN	NaN	NaN	NaN	NaN	NaN	NaN	NaN	NaN	NaN	NaN	NaN	NaN	NaN	NaN	NaN	NaN	NaN	NaN	NaN	NaN	NaN	NaN	NaN	NaN	NaN	NaN	NaN
YBR216C	YBR216C	NaN	0.67467	NaN	0.71768	0.86777	NaN	NaN	NaN	0.88259	NaN	0.70348	NaN	0.80193	NaN	0.95842	0.85169	NaN	NaN	NaN	NaN	NaN	1.0415	NaN	NaN	NaN	NaN	0.90015	1.0017	1.01	0.86207	NaN	NaN	NaN	NaN	NaN	NaN	NaN	NaN	1.1483	1.1252	0.86983	1.1124	1.1251	1.0008	1.2012	NaN	1.0367	1.7404
YBR218C	YBR218C	1.2859	0.91425	1.3742	0.81042	1.3401	0.81384	1.2393	0.91865	1.3193	0.89909	1.2934	0.90754	1.2925	0.9044	1.2691	0.91909	1.357	0.8092	1.5073	0.72352	1.3436	0.81858	1.3428	0.8122	1.3107	0.88234	1.1778	0.98831	1.2024	0.97441	1.4006	0.84338	1.1918	0.86255	1.2862	0.87517	1.2805	0.87735	1.4176	0.98118	1.3377	0.94769	1.3063	0.97982	1.3653	0.98446	1.361	0.9671
YBR221C	YBR221C	0.7746	1.0142	0.8599	1.3201	0.78967	1.0809	1.0534	0.94809	0.91953	0.92732	0.9311	0.93937	0.90385	0.95291	0.91708	0.98598	0.78208	1.2432	NaN	1.2621	0.81027	1.2318	0.7624	1.2494	1.1744	1.1257	1.1374	1.8567	1.2935	1.5025	0.32016	1.5064	0.97016	1.2075	1.0967	1.1339	0.88373	1.4271	0.89596	1.205	0.87206	1.1183	0.84036	1.1239	0.8051	1.0891	0.78444	1.2827
YBR225W	YBR225W	1.0536	NaN	1.1027	NaN	NaN	NaN	NaN	NaN	NaN	0.98492	NaN	NaN	NaN	0.90285	1.0839	NaN	1.2375	1.2949	NaN	NaN	NaN	NaN	0.92726	1.1808	1.0815	0.87073	1.1343	1.269	NaN	1.3429	0.33473	1.5944	1.0177	1.0189	1.0337	0.84559	1.1628	1.0361	NaN	NaN	NaN	1.6742	NaN	1.4942	0.73376	1.0699	NaN	NaN
YBR227C	YBR227C	0.97893	0.99935	1.0689	1.0459	0.89684	0.98555	1.2032	0.94255	1.0099	0.99426	1.1402	0.90197	1.0012	0.99964	1.0115	1.0569	0.93593	1.0846	1.252	1.1327	0.90094	1.1796	0.87095	1.1928	0.97863	1.2476	1.1762	1.4808	1.255	1.3591	0.40677	1.4759	1.0074	1.396	1.1102	1.0483	0.96777	1.482	1.0951	1.1234	1.1113	1.0412	0.93296	1.175	0.98725	1.2112	0.94063	1.3451
YBR229C	YBR229C	NaN	NaN	NaN	NaN	0.75441	NaN	NaN	NaN	NaN	NaN	NaN	NaN	NaN	0.95586	0.9629	NaN	0.86946	NaN	NaN	NaN	NaN	NaN	NaN	NaN	NaN	NaN	NaN	NaN	NaN	NaN	NaN	NaN	NaN	NaN	NaN	NaN	NaN	NaN	NaN	NaN	NaN	NaN	NaN	NaN	NaN	NaN	NaN	NaN
YBR230C	YBR230C	NaN	0.83648	1.0059	1.0212	0.96935	0.8537	NaN	NaN	NaN	0.79949	0.98899	0.61779	NaN	0.91658	0.87278	0.79333	0.99477	NaN	NaN	NaN	0.85599	1.0362	1.0813	NaN	NaN	NaN	1.2791	1.0991	1.2535	1.4418	NaN	NaN	NaN	NaN	NaN	NaN	NaN	NaN	NaN	0.67197	0.69963	0.76476	NaN	0.75724	NaN	0.958	NaN	NaN
YBR233W	YBR233W	1.0666	NaN	1.1521	1.0364	0.90961	NaN	1.0784	NaN	1.1316	0.93244	0.87621	1.0691	NaN	0.89088	1.1412	0.82907	0.77986	0.98937	1.3672	1.1452	1.0332	0.77966	0.85194	0.7468	1.3784	1.0803	0.90041	1.0899	1.0545	1.1955	NaN	1.5906	1.1096	1.2674	1.2861	1.121	1.0111	1.1601	1.0825	1.1623	1.09	1.0942	1.0978	1.1735	0.92999	1.2503	1.2668	1.4767
YBR235W	YBR235W	0.8778	NaN	0.90613	NaN	NaN	0.92682	NaN	NaN	NaN	0.81264	1.1666	0.87378	NaN	0.89879	NaN	NaN	NaN	NaN	1.1707	0.92307	NaN	0.80841	NaN	NaN	NaN	NaN	1.0981	NaN	NaN	NaN	NaN	NaN	1.0441	NaN	0.95019	NaN	NaN	NaN	0.64026	0.82234	1.0505	NaN	NaN	1.1607	NaN	NaN	NaN	NaN
YBR238C	YBR238C	0.6424	NaN	0.99552	NaN	0.7929	NaN	NaN	NaN	0.86617	NaN	1.2911	NaN	NaN	NaN	1.3386	NaN	1.056	NaN	NaN	NaN	0.99398	0.91207	NaN	0.74575	1.0642	1.1665	1.0567	1.3558	NaN	NaN	NaN	NaN	NaN	NaN	0.98741	1.0852	0.95301	NaN	1.1478	1.2179	NaN	NaN	0.66698	NaN	NaN	NaN	NaN	2.0799
YBR242W	YBR242W	NaN	NaN	NaN	NaN	1.3317	NaN	NaN	NaN	NaN	NaN	NaN	1.048	0.91434	NaN	NaN	NaN	NaN	1.0242	NaN	NaN	NaN	NaN	NaN	NaN	NaN	NaN	NaN	1.7978	1.0681	1.2164	NaN	NaN	NaN	NaN	NaN	NaN	NaN	NaN	NaN	NaN	NaN	NaN	NaN	NaN	NaN	NaN	NaN	NaN
YBR244W	YBR244W	0.89716	0.91867	1.0082	0.93084	0.80389	0.91597	NaN	NaN	0.80188	0.84071	0.95197	0.8659	0.858	0.78161	0.8832	0.75607	0.80837	0.89851	0.87823	NaN	0.81503	0.86938	NaN	NaN	NaN	NaN	1.1021	1.2929	1.3683	1.1862	NaN	NaN	NaN	NaN	NaN	NaN	NaN	NaN	0.99658	1.0289	1.0959	0.94937	0.89835	1.1992	0.93069	1.0871	0.95035	1.2365
YBR245C	YBR245C	0.92752	0.88844	0.91375	0.9205	0.87114	0.92583	1.0376	0.90619	0.96076	0.85694	0.97833	0.83344	0.96905	0.89517	0.9733	0.86539	0.88521	0.90802	1.2053	1.0601	0.91353	0.97307	0.85786	1.0206	1.1332	1.0595	1.1414	1.2731	1.2207	1.2971	0.36372	1.5166	1.0216	1.1448	1.1359	0.96777	0.91108	1.4433	1.1706	1.0919	1.1546	1.0854	1.0474	1.1611	1.0627	1.1674	0.98031	1.3239
YBR247C	YBR247C	1.0666	1.0764	0.98424	1.0543	0.93682	1.1507	1.0533	0.85434	1.0217	0.95788	1.1832	0.92244	1.0494	0.97657	1.1189	0.97988	0.9734	1.0179	1.1125	1.0773	0.99658	1.0061	1.0023	1.0367	1.1507	1.2621	1.2365	1.3121	1.3017	1.3023	0.38538	1.6214	1.0483	1.0175	1.2769	1.0889	0.94307	1.4632	1.236	1.187	1.1583	1.1145	1.1584	1.3534	1.0859	1.1949	1.0558	1.5243
YBR248C	YBR248C	NaN	1.1503	NaN	NaN	NaN	NaN	NaN	NaN	NaN	NaN	NaN	NaN	NaN	NaN	NaN	NaN	1.3665	NaN	1.6147	NaN	NaN	NaN	NaN	NaN	NaN	NaN	NaN	NaN	NaN	NaN	NaN	NaN	NaN	NaN	1.2636	NaN	1.3261	NaN	NaN	NaN	NaN	NaN	1.921	NaN	NaN	NaN	NaN	NaN
YBR249C	YBR249C	1.0492	1.1131	1.2493	1.0573	1.1455	1.0688	1.3343	1.193	1.2114	0.96774	1.231	1.0899	1.1127	1.0691	1.2792	1.0943	1.1433	1.1175	1.4934	1.1892	1.1394	1.0938	1.1578	1.1899	1.4005	1.2825	1.4821	1.6061	1.419	1.4467	0.39098	1.6778	1.3405	1.3829	1.4061	1.2256	1.1504	1.6512	1.4034	1.3039	1.3383	1.2298	1.2689	1.415	1.1552	1.3952	1.2641	1.5317
YBR251W	YBR251W	0.82031	NaN	0.97445	0.93314	0.59956	0.92068	NaN	NaN	NaN	NaN	0.70607	NaN	NaN	NaN	NaN	NaN	NaN	NaN	NaN	1.0108	0.66044	0.91666	NaN	1.0265	1.2004	1.0068	NaN	1.2162	1.2356	0.93141	NaN	0.92179	1.3876	1.1119	1.4619	0.81839	1.1779	1.305	1.0474	0.77038	NaN	0.91656	0.87851	1.3565	0.9539	0.976	0.78837	1.0215
YBR257W	YBR257W	NaN	NaN	NaN	NaN	NaN	NaN	NaN	NaN	NaN	NaN	NaN	NaN	NaN	NaN	NaN	NaN	NaN	NaN	NaN	NaN	NaN	NaN	NaN	NaN	1.2832	NaN	NaN	NaN	NaN	NaN	NaN	NaN	NaN	NaN	NaN	NaN	NaN	NaN	NaN	NaN	NaN	NaN	NaN	NaN	NaN	NaN	NaN	NaN
YBR260C	YBR260C	1.0964	0.95145	1.5328	0.95519	1.2262	1.0211	1.0811	0.93537	1.1191	0.90825	1.1889	1.3242	0.96473	1.0046	1.1106	0.90805	1.1272	1.0418	1.3129	1.0535	1.0864	1.1352	1.071	1.0956	1.1695	1.1193	1.2725	1.341	1.2546	1.2104	NaN	1.3768	1.1466	0.96182	1.2269	0.95631	1.0435	1.4706	1.4431	1.0429	1.0656	1.1464	1.1991	1.0843	0.98855	1.1893	0.98585	1.2292
YBR263W	YBR263W	1.4218	1.1333	NaN	1.4271	1.1345	1.0964	1.0509	NaN	1.4929	0.9902	1.7838	1.2531	1.3454	1.1458	1.4498	1.049	1.1431	NaN	1.4215	NaN	NaN	1.0416	NaN	NaN	1.3101	0.90818	1.432	1.3913	1.502	1.1825	0.39666	NaN	1.0423	0.85341	1.2006	NaN	1.0871	1.3145	NaN	NaN	NaN	NaN	0.8228	NaN	1.0137	NaN	0.98402	NaN
YBR265W	YBR265W	NaN	NaN	NaN	NaN	NaN	NaN	NaN	NaN	NaN	NaN	NaN	NaN	NaN	NaN	NaN	NaN	NaN	NaN	NaN	NaN	NaN	NaN	NaN	NaN	NaN	NaN	NaN	NaN	NaN	NaN	NaN	NaN	NaN	NaN	NaN	NaN	NaN	NaN	NaN	NaN	NaN	NaN	NaN	NaN	NaN	NaN	NaN	NaN
YBR267W	YBR267W	1.0713	1.1356	1.073	1.0634	0.98244	NaN	1.2905	1.125	1.1565	0.84014	1.0541	1.0973	1.0731	0.90214	NaN	0.99967	0.91169	0.91371	1.2782	1.2009	1.0978	1.0529	0.93985	1.1199	1.3516	1.2815	1.2233	1.4836	1.3113	1.197	NaN	1.3284	1.0956	1.5364	1.314	1.1374	1.1211	1.603	1.1538	1.1869	1.1008	1.1626	1.056	1.3996	0.98605	1.2806	0.96247	1.5023
YBR271W	YBR271W	0.98177	NaN	NaN	NaN	NaN	NaN	NaN	1.2679	NaN	0.71099	NaN	NaN	NaN	NaN	NaN	NaN	NaN	NaN	NaN	NaN	NaN	NaN	NaN	NaN	NaN	NaN	NaN	NaN	NaN	NaN	NaN	NaN	NaN	NaN	NaN	NaN	0.90201	NaN	NaN	NaN	NaN	NaN	NaN	NaN	NaN	NaN	NaN	NaN
YBR272C	YBR272C	NaN	NaN	NaN	NaN	NaN	NaN	0.98736	1.0752	NaN	1.0354	NaN	NaN	NaN	NaN	NaN	NaN	NaN	NaN	1.3761	1.2279	NaN	NaN	NaN	NaN	NaN	1.2924	1.2046	1.4331	1.1575	1.3595	NaN	NaN	1.124	1.0851	NaN	1.1708	1.1236	1.1913	0.94901	NaN	NaN	1.4704	1.2838	NaN	1.248	NaN	NaN	1.2849
YBR273C	YBR273C	NaN	NaN	NaN	NaN	NaN	NaN	NaN	NaN	NaN	NaN	NaN	NaN	NaN	NaN	0.93543	NaN	NaN	NaN	NaN	NaN	NaN	NaN	NaN	1.5992	NaN	NaN	NaN	NaN	1.1108	1.2512	0.36172	NaN	NaN	NaN	NaN	NaN	1.0829	NaN	NaN	NaN	NaN	NaN	NaN	NaN	NaN	NaN	NaN	NaN
YBR274W	YBR274W	1.0358	1.0798	NaN	NaN	1.0931	NaN	1.1912	NaN	0.97057	NaN	1.2633	0.85356	1.5292	1.3431	NaN	NaN	NaN	0.9836	NaN	NaN	1.0665	NaN	0.8898	NaN	NaN	0.97044	1.2562	1.386	1.0189	NaN	NaN	NaN	NaN	NaN	NaN	NaN	1.0989	NaN	NaN	1.1074	1.3306	NaN	NaN	NaN	NaN	NaN	NaN	1.2029
YBR275C	YBR275C	0.94538	1.0292	0.97257	0.93729	1.0475	0.99044	2.1374	1.0952	0.90599	0.88606	1.0859	0.89608	1.0328	0.99007	0.88093	1.0708	1.2094	1.0046	NaN	1.1826	0.92628	1.155	1.1315	NaN	1.1392	1.2754	0.82185	1.5272	0.70473	1.6205	NaN	NaN	1.2965	NaN	1.3565	1.3576	1.2982	NaN	1.5437	1.1569	1.0846	1.0216	1.1732	1.3548	0.88383	1.0481	0.9188	1.594
YBR279W	YBR279W	1.1022	1.0884	1.0511	1.0481	1.1312	0.97	1.1568	0.96839	1.055	1.0292	1.2455	0.98377	1.0482	1.0008	1.185	0.94948	1.1548	1.0925	1.4384	1.1321	0.98566	1.1352	1.0856	1.0858	1.2692	1.1249	1.147	1.4324	1.3593	1.3329	0.44144	1.5335	1.1009	1.261	1.2671	1.0334	1.0671	1.4098	1.3195	1.1397	1.2595	1.1968	1.0655	1.2954	1.1575	1.3299	1.108	1.4091
YBR281C	YBR281C	1.033	1.1276	NaN	NaN	NaN	NaN	1.142	0.86853	0.97195	0.91803	1.1433	0.83474	1.0969	0.81795	1.0062	0.94064	0.96509	0.82157	1.112	1.0527	1.0996	NaN	1.118	1.0037	1.1021	1.0297	1.3715	1.8326	1.6874	1.4845	0.48713	1.4355	0.99729	NaN	1.264	1.0767	NaN	NaN	1.41	0.93808	1.3451	1.1378	1.0124	NaN	1.2108	1.1708	1.0239	1.6012
YBR282W	YBR282W	NaN	NaN	NaN	NaN	NaN	NaN	NaN	NaN	NaN	NaN	1.7967	NaN	NaN	NaN	NaN	NaN	NaN	NaN	NaN	NaN	1.0022	NaN	NaN	NaN	NaN	NaN	NaN	1.5731	NaN	2.0835	NaN	NaN	NaN	NaN	NaN	NaN	NaN	NaN	NaN	1.588	NaN	NaN	NaN	NaN	NaN	1.5058	NaN	NaN
YBR283C	YBR283C	NaN	NaN	NaN	0.84989	NaN	NaN	NaN	NaN	NaN	1.0261	0.95632	NaN	NaN	NaN	NaN	NaN	NaN	NaN	NaN	NaN	NaN	NaN	NaN	NaN	NaN	NaN	NaN	NaN	NaN	NaN	NaN	NaN	NaN	NaN	NaN	0.9001	NaN	NaN	0.8377	0.96026	NaN	NaN	NaN	1.0163	NaN	NaN	NaN	NaN
YBR286W	YBR286W	1.0795	1.0673	0.85884	0.96688	0.79614	0.81401	1.3729	0.66318	0.96284	1.2147	0.91008	1.1365	1.0604	1.1137	1.1224	1.0996	0.91944	0.94361	1.0652	0.95166	1.0024	1.0508	0.8499	1.1818	0.96945	NaN	0.93343	1.635	1.351	1.3174	NaN	NaN	0.98299	1.238	1.0877	NaN	0.87467	0.75006	0.84649	1.0616	0.87388	1.0892	0.82036	1.1676	0.86227	1.2716	0.89983	1.1942
YBR288C	YBR288C	0.82442	1.0581	1.0152	0.96536	0.78885	0.68227	1.2919	NaN	0.89476	NaN	1.0499	0.92985	NaN	NaN	0.97911	NaN	0.84761	NaN	1.8661	0.87798	1.3783	1.0035	1.1105	1.0653	NaN	NaN	0.98677	1.2457	1.152	1.0317	0.73792	0.77413	NaN	0.92986	NaN	NaN	1.1184	0.90666	0.92715	1.0492	0.93637	0.92668	0.80407	NaN	0.95344	0.99743	1.1212	0.85718
YBR289W	YBR289W	1.1292	1.1946	NaN	0.88604	1.0802	0.77936	1.0949	NaN	1.2415	0.96398	1.294	1.0018	0.88513	0.90501	1.3024	NaN	1.055	1.1774	1.3401	0.94045	1.1762	NaN	0.78751	1.438	1.2213	1.2901	1.344	1.2164	1.3674	1.2921	NaN	1.3353	1.1246	0.90941	1.049	1.0531	1.0825	1.6548	NaN	NaN	NaN	1.1466	1.193	NaN	NaN	0.82807	0.99412	NaN
YCL009C	YCL009C	0.80958	0.9254	0.95771	1.0629	0.96589	0.90199	1.0868	0.77792	0.87459	0.94507	1.0348	0.91567	0.86663	0.95799	0.95799	0.82485	0.94792	1.1577	0.99639	1.2017	0.84131	1.0674	0.90865	1.1342	1.1034	1.0931	1.1166	1.6511	1.3393	1.3317	0.39656	1.799	1.0345	1.1254	1.0623	1.0136	1.0205	1.2293	0.83262	0.85672	0.78114	0.87667	NaN	0.89939	0.77174	0.86563	0.65752	NaN
YCL011C	YCL011C	0.83277	0.82693	NaN	0.75747	0.82182	0.78263	0.90915	0.90757	1.0572	0.68609	0.81352	0.87006	0.79583	0.72048	1.1435	0.93036	0.64667	0.92172	1.1734	1.336	0.93682	0.9199	0.66966	1.1246	1.1799	0.97117	0.95157	1.2575	1.2566	1.1783	0.36321	NaN	0.82228	1.0287	1.17	1.0022	0.86192	1.4061	0.87529	1.013	0.94595	1.0601	0.99869	1.0043	0.71091	1.1114	0.84031	1.6153
YCL014W	YCL014W	0.89843	1.0651	0.82927	0.95504	0.94138	0.99679	1.0566	0.89933	0.93401	0.8746	1.018	1.0363	1.0232	0.92904	1.0412	1.0237	0.84656	1.0826	1.0228	0.99457	0.82755	1.0955	0.9528	1.0314	1.0706	1.2074	1.1681	1.344	1.0775	1.1726	0.37386	1.6464	1.0174	1.136	1.1619	1.1268	0.92312	1.3445	1.2625	1.1209	1.0916	1.2749	0.89804	1.2316	1.0466	1.1998	1.0123	1.2756
YCL016C	YCL016C	NaN	NaN	NaN	NaN	NaN	NaN	NaN	NaN	NaN	NaN	NaN	NaN	NaN	NaN	NaN	NaN	NaN	NaN	NaN	NaN	NaN	NaN	NaN	NaN	NaN	NaN	NaN	NaN	NaN	NaN	NaN	NaN	NaN	NaN	NaN	NaN	NaN	NaN	NaN	NaN	NaN	NaN	NaN	NaN	NaN	NaN	NaN	NaN
YCL017C	YCL017C	1.0601	1.1133	1.0517	1.0094	0.87909	0.92843	0.94798	0.97191	1.0192	0.90924	1.0771	0.88873	0.91243	0.76666	1.1059	0.8784	0.82718	0.94358	1.2996	1.1092	0.94337	1.036	1.0164	0.941	0.91489	0.99274	1.1217	1.395	1.2587	1.5425	0.59913	NaN	0.90651	1.063	1.0469	0.88342	0.81281	1.1375	1.127	1.177	1.547	1.0948	1.0118	NaN	1.1172	1.1145	1.0201	1.2954
YCL024W	YCL024W	0.88285	NaN	NaN	NaN	NaN	NaN	2.1326	NaN	NaN	0.87998	1.1916	1.0455	NaN	1.1973	1.1085	1.0586	NaN	NaN	NaN	NaN	NaN	NaN	NaN	1.0331	1.5206	NaN	NaN	NaN	1.3001	NaN	NaN	NaN	NaN	NaN	NaN	NaN	NaN	NaN	NaN	NaN	1.1333	NaN	NaN	NaN	NaN	NaN	NaN	NaN
YCL025C	YCL025C	NaN	NaN	NaN	0.9707	NaN	NaN	1.0708	0.94117	NaN	NaN	NaN	NaN	NaN	NaN	NaN	0.94034	NaN	NaN	NaN	NaN	NaN	NaN	0.83051	0.96402	1.247	1.1011	1.1548	NaN	NaN	NaN	NaN	NaN	0.96615	1.0867	NaN	1.0259	0.834	1.2694	1.0758	1.0915	NaN	NaN	NaN	NaN	1.0394	1.1813	NaN	NaN
YCL028W	YCL028W	1.0039	0.94937	0.96521	0.90482	0.94813	0.9029	NaN	0.879	1.1264	0.8928	1.205	0.93514	1.0776	0.92897	1.1306	0.88885	1.0349	0.95721	1.3237	1.4582	0.96075	0.92274	1.0013	0.94674	NaN	NaN	1.2661	1.296	1.341	1.2396	NaN	NaN	0.91935	NaN	NaN	NaN	NaN	NaN	1.2661	1.1642	1.1684	1.1185	1.1286	1.1654	1.1379	1.1951	1.1567	1.457
YCL030C	YCL030C	0.84937	0.87948	0.84944	0.82904	0.84547	0.82485	1.0271	0.83633	0.95311	0.81099	0.95987	0.83985	0.89996	0.8123	0.95097	0.83873	0.85673	0.88354	1.1122	0.98938	0.87443	0.87362	0.85624	0.89406	1.1273	0.94588	1.0896	1.227	1.1409	1.1336	0.36045	1.3537	1.0243	1.0681	1.0879	0.88332	0.93816	1.2071	0.90442	0.85123	0.83561	0.86643	0.8341	0.87672	0.85617	0.92697	0.77735	0.99386
YCL031C	YCL031C	0.86078	0.98964	0.83217	1.1156	0.82014	0.94862	1.0563	0.8739	0.86954	0.97239	0.97647	0.95503	0.9193	1.0137	1.025	0.98532	0.81609	0.96672	1.215	1.1128	0.83104	1.0835	0.91443	1.2678	0.99672	1.1274	1.2036	1.4608	1.257	1.3084	0.31696	1.4074	1.0194	1.1583	1.0853	1.023	0.80384	1.4147	1.2019	1.2515	1.0721	1.1972	0.94596	1.2769	0.93774	1.2825	1.0491	1.6071
YCL034W	YCL034W	NaN	NaN	NaN	NaN	NaN	NaN	NaN	NaN	NaN	NaN	NaN	NaN	NaN	NaN	NaN	NaN	NaN	NaN	NaN	NaN	NaN	NaN	NaN	NaN	NaN	NaN	NaN	NaN	NaN	NaN	NaN	NaN	NaN	NaN	NaN	NaN	NaN	NaN	NaN	NaN	NaN	NaN	NaN	NaN	NaN	NaN	NaN	NaN
YCL036W	YCL036W	NaN	NaN	NaN	NaN	NaN	NaN	NaN	NaN	NaN	NaN	NaN	NaN	NaN	NaN	NaN	NaN	NaN	NaN	NaN	NaN	NaN	NaN	NaN	NaN	0.31221	NaN	0.17825	NaN	NaN	NaN	0.72987	1.3418	NaN	2.1996	NaN	NaN	0.60849	1.7285	NaN	NaN	NaN	NaN	NaN	NaN	NaN	NaN	NaN	NaN
YCL037C	YCL037C	0.92718	1.0551	0.89963	1.1052	0.7806	0.98365	1.1515	0.93296	0.96896	0.93375	1.0123	1.0689	0.93067	1.0083	0.97965	1.0215	0.83304	1.063	1.1092	1.1043	0.87473	1.1617	0.82588	1.0857	1.1349	1.1639	1.1191	1.4803	1.2686	1.3883	0.34508	1.7411	1.014	1.2464	1.137	1.0554	0.96203	1.4655	0.80875	1.0628	0.94591	1.1692	0.93086	1.18	0.88115	1.1643	0.78035	1.1815
YCL039W	YCL039W	NaN	NaN	NaN	NaN	NaN	NaN	NaN	0.8013	NaN	NaN	NaN	NaN	NaN	NaN	NaN	NaN	NaN	NaN	NaN	NaN	NaN	NaN	NaN	NaN	NaN	1.3327	NaN	NaN	NaN	NaN	NaN	NaN	0.93552	NaN	NaN	NaN	1.0237	NaN	NaN	NaN	NaN	NaN	NaN	NaN	NaN	NaN	NaN	NaN
YCL040W	YCL040W	1.0818	NaN	NaN	1.195	NaN	1.1244	1.1536	NaN	0.85168	1.0444	NaN	NaN	NaN	NaN	NaN	NaN	NaN	NaN	1.6789	1.1624	NaN	NaN	NaN	1.1378	1.1441	NaN	NaN	1.5737	NaN	NaN	NaN	1.3288	1.0005	1.4004	1.2686	0.8968	NaN	1.2648	NaN	NaN	NaN	1.1103	NaN	NaN	NaN	NaN	NaN	1.2474
YCL043C	YCL043C	0.97408	0.89664	1.0024	0.87321	0.94895	0.91583	1.1259	0.91884	0.94357	0.8388	1.0627	0.82383	1.0083	0.81816	1.0267	0.84084	0.89526	0.88036	1.2669	1.0804	0.98959	0.94588	1.0488	0.98423	1.1783	1.0499	1.2319	1.3378	1.3123	1.2803	0.35685	1.519	1.0203	1.1108	1.1841	0.95726	0.94262	1.4122	1.0923	1.0544	1.0714	0.97481	0.97743	1.2015	1.0085	1.0682	0.90845	1.3229
YCL044C	YCL044C	1.0513	1.0639	0.99523	NaN	0.9708	0.99589	1.0482	0.75607	1.1629	0.96486	1.3015	0.94386	0.93408	0.98153	1.034	1.0794	0.92579	0.88026	1.4266	1.0486	NaN	0.90353	1.1298	0.93666	1.0521	0.75536	1.0196	1.1856	1.3437	1.0732	0.36417	NaN	0.99718	0.99215	1.1057	0.86886	0.79889	1.1519	1.1192	NaN	1.1432	1.0655	1.0226	1.0633	NaN	1.1579	0.9543	1.2973
YCL045C	YCL045C	NaN	NaN	NaN	NaN	NaN	NaN	1.1097	0.99106	NaN	0.75279	NaN	NaN	NaN	0.80056	NaN	0.89465	NaN	NaN	1.1655	1.0308	NaN	0.89689	NaN	NaN	NaN	1.4286	NaN	1.3219	NaN	1.5256	NaN	NaN	0.79145	NaN	NaN	NaN	0.7517	1.3363	NaN	0.7673	1.0941	NaN	0.85967	0.53084	0.82939	NaN	1.0209	1.0671
YCL050C	YCL050C	1.1518	1.1398	1.2622	1.2433	1.2258	1.1327	1.3198	1.0695	1.183	1.1257	1.3085	1.0562	1.2599	1.0599	1.2804	1.1243	1.1437	1.1081	1.602	1.2766	1.1573	1.2216	1.1719	1.2073	1.4579	1.312	1.4727	1.5321	1.5518	1.5131	0.44897	1.6971	1.2752	1.3413	1.4309	1.1376	1.2011	1.662	1.5433	1.2831	1.3766	1.2573	1.2393	1.3008	1.2967	1.3518	1.1982	1.6422
YCL054W	YCL054W	0.7358	1.2037	0.6754	1.2119	0.61083	1.0574	1.6429	0.64095	0.68881	1.3558	0.85741	1.3624	0.75049	0.96846	1.1187	1.0375	0.67271	1.3989	1.4701	0.89556	0.83804	1.4656	0.84461	1.5307	0.89057	1.148	0.77461	1.7535	1.1496	1.2508	1.6975	0.36184	0.94108	1.4414	0.86206	0.93706	0.92482	1.1376	0.6743	1.5277	0.91201	1.4291	0.77837	1.5059	0.77294	1.3092	1.0198	1.1317
YCL055W	YCL055W	NaN	NaN	NaN	NaN	NaN	NaN	NaN	NaN	NaN	NaN	NaN	NaN	NaN	NaN	NaN	NaN	NaN	NaN	NaN	NaN	NaN	NaN	NaN	NaN	NaN	NaN	NaN	NaN	NaN	NaN	NaN	NaN	NaN	NaN	NaN	NaN	NaN	NaN	NaN	NaN	NaN	NaN	NaN	NaN	NaN	NaN	NaN	NaN
YCL057C-A	YCL057C-A	NaN	NaN	NaN	NaN	NaN	NaN	NaN	NaN	NaN	NaN	NaN	NaN	NaN	NaN	NaN	NaN	0.70897	NaN	NaN	NaN	NaN	NaN	NaN	NaN	NaN	NaN	NaN	NaN	NaN	NaN	NaN	NaN	NaN	NaN	NaN	NaN	NaN	NaN	NaN	NaN	NaN	NaN	NaN	NaN	NaN	NaN	NaN	NaN
YCL057W	YCL057W	NaN	NaN	NaN	NaN	NaN	NaN	NaN	NaN	NaN	NaN	NaN	NaN	NaN	NaN	NaN	NaN	NaN	NaN	NaN	NaN	NaN	NaN	NaN	NaN	NaN	NaN	NaN	NaN	NaN	NaN	NaN	NaN	NaN	NaN	NaN	NaN	NaN	NaN	NaN	NaN	NaN	NaN	NaN	NaN	NaN	NaN	NaN	NaN
YCL059C	YCL059C	0.8613	0.97363	1.0516	0.97638	0.89445	0.87213	NaN	0.80697	0.94017	0.84861	1.1179	0.93133	1.0553	0.88433	1.0673	0.83362	0.80353	0.94154	1.258	1.0214	0.96551	0.98459	1.0241	1.0644	1.2094	0.93172	1.1692	1.3697	1.2043	1.1136	0.44647	1.3089	1.1508	0.99034	1.1669	0.8152	0.97093	0.75233	0.94825	1.003	0.94693	1.0118	0.94877	1.0272	0.95107	0.95895	0.92256	1.0711
YCL061C	YCL061C	NaN	NaN	NaN	NaN	0.89	1.3582	NaN	NaN	NaN	NaN	NaN	NaN	NaN	NaN	NaN	1.0682	0.83541	1.9408	NaN	NaN	0.82954	NaN	NaN	1.9639	NaN	NaN	NaN	NaN	0.99482	NaN	NaN	NaN	NaN	NaN	NaN	NaN	NaN	NaN	NaN	NaN	NaN	NaN	NaN	NaN	NaN	NaN	NaN	NaN
YCR002C	YCR002C	1.0145	0.96143	0.98271	0.92435	0.90572	0.97535	1.1267	1.0624	1.0162	0.89465	1.1245	0.92462	1.0241	0.97987	1.0896	0.98109	0.91267	0.98706	1.3231	1.1456	0.99449	0.99164	0.9025	1.0543	1.1468	1.1411	1.2484	1.4483	1.3569	1.1795	0.37919	1.6702	1.1262	1.1831	1.2433	1.02	0.94551	1.4705	1.1437	1.1382	1.1161	1.1038	1.0427	1.2382	1.07	1.2322	1.0698	1.3399
YCR003W	YCR003W	NaN	NaN	NaN	NaN	NaN	NaN	NaN	NaN	NaN	NaN	NaN	NaN	NaN	NaN	NaN	NaN	NaN	NaN	NaN	NaN	NaN	NaN	NaN	NaN	NaN	NaN	NaN	NaN	NaN	NaN	NaN	NaN	NaN	NaN	NaN	NaN	NaN	NaN	NaN	NaN	NaN	NaN	NaN	NaN	NaN	NaN	NaN	NaN
YCR004C	YCR004C	NaN	NaN	NaN	NaN	NaN	NaN	NaN	NaN	NaN	NaN	NaN	NaN	NaN	NaN	NaN	NaN	NaN	NaN	NaN	NaN	NaN	NaN	NaN	NaN	NaN	NaN	NaN	NaN	NaN	NaN	NaN	NaN	NaN	NaN	NaN	NaN	NaN	NaN	NaN	NaN	NaN	NaN	NaN	NaN	NaN	NaN	NaN	NaN
YCR005C	YCR005C	NaN	NaN	NaN	NaN	NaN	NaN	NaN	0.87597	NaN	NaN	NaN	NaN	NaN	NaN	NaN	NaN	NaN	NaN	NaN	NaN	NaN	NaN	NaN	NaN	1.2375	NaN	NaN	NaN	NaN	NaN	NaN	NaN	NaN	NaN	NaN	NaN	NaN	1.5972	NaN	NaN	NaN	NaN	NaN	NaN	NaN	NaN	NaN	NaN
YCR008W	YCR008W	NaN	NaN	NaN	NaN	NaN	NaN	NaN	NaN	NaN	NaN	NaN	NaN	NaN	NaN	NaN	NaN	NaN	NaN	NaN	NaN	NaN	NaN	NaN	NaN	NaN	NaN	NaN	NaN	NaN	NaN	NaN	NaN	NaN	NaN	NaN	NaN	NaN	NaN	NaN	NaN	NaN	NaN	NaN	NaN	NaN	NaN	NaN	NaN
YCR009C	YCR009C	0.93549	0.8859	0.92688	0.95135	0.84437	0.92702	1.0544	0.86429	0.9679	0.86262	1.0047	0.90337	0.93171	0.89847	1.0134	0.89708	0.91562	0.90043	1.1825	1.035	0.91513	0.99544	0.92645	1.0026	1.1845	1.0258	1.1341	1.3175	1.2662	1.2328	0.39274	1.4505	1.0048	1.1305	1.1423	0.97515	0.98058	1.3004	0.91607	0.95043	0.93469	0.88525	0.86472	0.99189	0.83151	0.97615	0.83047	1.1743
YCR011C	YCR011C	1.2434	0.96074	0.82909	0.63674	0.82781	0.90662	1.0806	0.8285	1.2168	0.87837	1.0713	1.0531	0.99738	0.7231	1.3173	0.84199	0.97455	0.83095	1.4616	0.98713	1.0715	0.98812	1.0548	1.1149	1.3566	0.97128	1.3779	1.3087	1.3322	1.2907	0.37482	1.5105	1.1328	0.88828	1.1389	1.0171	0.86204	1.3196	1.3587	1.1669	1.1723	1.3095	1.1063	1.1684	1.0664	1.4498	1.0064	1.6131
YCR012W	YCR012W	1.8862	1.7886	1.8341	1.856	1.7578	1.7883	2.0378	1.871	1.9739	1.7134	2.2874	1.7538	1.8999	1.5604	1.9778	1.5952	1.8093	1.8489	2.4225	2.0838	1.8053	1.8462	1.8434	1.9477	2.2707	2.1167	2.4168	2.4843	2.4576	2.4221	0.72249	2.7963	1.9637	2.2563	2.3344	1.9417	1.9503	2.4781	2.2693	2.2003	2.1647	2.1404	2.0919	2.1115	2.1318	2.2893	1.9786	2.6328
YCR017C	YCR017C	NaN	NaN	NaN	NaN	NaN	NaN	NaN	NaN	NaN	NaN	NaN	NaN	NaN	NaN	NaN	NaN	NaN	NaN	NaN	NaN	NaN	NaN	NaN	NaN	NaN	NaN	NaN	NaN	NaN	NaN	NaN	NaN	NaN	NaN	NaN	NaN	NaN	NaN	NaN	NaN	NaN	NaN	NaN	NaN	NaN	NaN	NaN	NaN
YCR026C	YCR026C	NaN	NaN	NaN	NaN	NaN	NaN	NaN	NaN	NaN	NaN	NaN	NaN	NaN	NaN	NaN	NaN	NaN	NaN	NaN	NaN	NaN	NaN	NaN	NaN	NaN	NaN	NaN	NaN	NaN	NaN	NaN	NaN	NaN	NaN	NaN	NaN	NaN	NaN	NaN	NaN	NaN	NaN	NaN	NaN	NaN	NaN	NaN	NaN
YCR027C	YCR027C	NaN	1.0127	NaN	NaN	NaN	NaN	NaN	NaN	1.0845	NaN	1.1688	1.0514	NaN	1.0245	1.0296	NaN	NaN	NaN	NaN	NaN	NaN	NaN	NaN	NaN	NaN	NaN	NaN	NaN	NaN	NaN	NaN	NaN	NaN	NaN	NaN	NaN	NaN	NaN	NaN	NaN	NaN	NaN	NaN	NaN	NaN	NaN	NaN	NaN
YCR028C-A	YCR028C-A	1.3041	0.87597	NaN	NaN	0.93617	NaN	NaN	NaN	NaN	NaN	1.1105	0.89582	NaN	NaN	0.94703	NaN	0.86142	NaN	NaN	NaN	0.68663	NaN	0.73657	NaN	NaN	NaN	2.4082	NaN	1.741	1.1047	NaN	NaN	NaN	NaN	NaN	NaN	NaN	NaN	NaN	NaN	NaN	NaN	NaN	NaN	1.7482	NaN	1.1088	NaN
YCR030C	YCR030C	0.92739	0.97914	0.90312	1.0199	0.91255	1.0069	1.1189	0.95463	0.95543	0.93154	1.0938	0.90732	0.96535	0.92238	1.0514	0.92864	0.93294	1.0135	1.1703	1.1066	0.85774	1.0178	0.91183	1.0608	1.1962	1.0854	1.2186	1.3726	1.2638	1.2861	0.36	1.7366	1.0618	1.1437	1.2363	1.0471	0.95243	1.4542	1.0752	1.0531	1.0237	1.0106	0.92587	1.1213	0.97845	1.1075	0.92234	1.3684
YCR031C	YCR031C	0.9304	1.1037	0.92935	1.1788	0.88037	1.0643	1.2204	0.96698	0.99603	1.0761	1.0787	1.0654	0.97564	1.003	1.0682	1.0685	0.89852	1.0922	1.1399	1.1927	0.94849	1.1752	0.91311	1.2117	1.1715	1.1313	1.0994	1.5156	1.2273	1.3773	0.42759	1.4999	1.0741	1.3235	1.1538	1.0965	0.96474	1.4885	1.0036	1.2028	1.0397	1.2069	0.96502	1.2742	1.0034	1.2343	0.99805	1.3437
YCR033W	YCR033W	NaN	NaN	NaN	NaN	NaN	NaN	NaN	NaN	NaN	NaN	NaN	NaN	NaN	NaN	NaN	NaN	NaN	NaN	NaN	NaN	NaN	NaN	NaN	NaN	NaN	NaN	NaN	NaN	NaN	NaN	NaN	NaN	NaN	NaN	NaN	NaN	NaN	NaN	NaN	NaN	NaN	NaN	NaN	NaN	NaN	NaN	NaN	NaN
YCR034W	YCR034W	NaN	NaN	NaN	NaN	NaN	NaN	NaN	NaN	NaN	NaN	NaN	NaN	NaN	NaN	NaN	NaN	NaN	NaN	1.2229	1.1429	NaN	NaN	NaN	NaN	NaN	NaN	NaN	NaN	NaN	NaN	NaN	NaN	NaN	NaN	NaN	NaN	NaN	NaN	NaN	NaN	NaN	NaN	NaN	NaN	NaN	NaN	NaN	NaN
YCR037C	YCR037C	NaN	NaN	NaN	NaN	NaN	NaN	NaN	NaN	NaN	NaN	NaN	NaN	NaN	NaN	NaN	NaN	NaN	NaN	NaN	NaN	NaN	NaN	NaN	NaN	NaN	NaN	NaN	NaN	NaN	NaN	NaN	NaN	NaN	NaN	NaN	NaN	NaN	NaN	NaN	NaN	NaN	NaN	NaN	NaN	NaN	NaN	NaN	NaN
YCR042C	YCR042C	0.96365	1.0513	1.0686	NaN	1.0289	0.98137	1.139	1.033	1.0402	0.94748	1.1434	0.96549	1.009	0.8474	1.0015	1.0448	0.87808	1.0498	1.1438	0.94772	1.0666	0.94921	NaN	0.83996	1.2761	1.0632	1.1998	1.4482	1.2288	1.3206	NaN	1.4729	1.2652	1.2202	1.2593	1.0026	1.0884	1.5806	0.89643	1.0084	1.146	1.0089	1.1003	1.2435	0.97122	1.1726	0.97467	1.1711
YCR047C	YCR047C	NaN	NaN	NaN	NaN	NaN	NaN	NaN	NaN	NaN	NaN	NaN	NaN	NaN	NaN	NaN	NaN	NaN	NaN	1.03	1.2035	NaN	NaN	NaN	NaN	NaN	NaN	NaN	NaN	NaN	NaN	0.47496	NaN	NaN	NaN	1.2111	NaN	NaN	NaN	NaN	NaN	NaN	NaN	NaN	NaN	NaN	NaN	NaN	NaN
YCR052W	YCR052W	0.88082	1.0008	0.72202	0.93755	0.92655	0.94708	0.90461	0.78601	1.0362	NaN	1.0432	0.94155	0.84884	0.77436	1.0336	0.78682	0.86253	0.8807	1.0935	1.2516	0.89005	0.97288	0.68735	0.90274	1.066	1.0358	1.1395	1.1133	1.2502	1.3117	0.38651	NaN	1.0684	NaN	1.2476	0.97396	1.0492	1.4284	1.6501	1.1531	0.95458	1.0262	0.90585	1.0111	NaN	1.0121	0.95785	1.2854
YCR053W	YCR053W	NaN	NaN	NaN	NaN	NaN	NaN	NaN	NaN	NaN	NaN	NaN	NaN	NaN	NaN	NaN	NaN	NaN	NaN	NaN	NaN	NaN	NaN	NaN	NaN	NaN	NaN	NaN	NaN	NaN	NaN	NaN	NaN	NaN	NaN	NaN	NaN	NaN	NaN	NaN	NaN	NaN	NaN	NaN	NaN	NaN	NaN	NaN	NaN
YCR054C	YCR054C	NaN	NaN	NaN	NaN	NaN	NaN	NaN	NaN	NaN	NaN	NaN	NaN	NaN	NaN	NaN	NaN	NaN	NaN	NaN	NaN	NaN	NaN	NaN	NaN	NaN	NaN	NaN	NaN	NaN	NaN	NaN	NaN	0.73435	NaN	0.98698	0.84211	NaN	NaN	NaN	NaN	NaN	NaN	NaN	NaN	NaN	NaN	NaN	NaN
YCR057C	YCR057C	0.92389	0.98406	0.83638	0.90018	1.042	0.91764	1.2907	1.092	0.94256	0.75671	1.1155	0.90532	1.0478	0.82443	1.0205	0.70243	0.80373	0.88923	1.3066	1.0438	1.0903	1.0149	0.85218	0.94003	1.2434	1.246	1.1595	1.1996	1.2015	1.2779	NaN	1.3073	1.0745	1.184	0.8934	0.98683	NaN	1.3007	1.0838	1.091	1.2313	1.2011	1.1136	NaN	1.1616	1.179	0.99326	1.4586
YCR066W	YCR066W	NaN	NaN	NaN	NaN	NaN	NaN	NaN	NaN	NaN	NaN	NaN	NaN	NaN	NaN	NaN	NaN	NaN	NaN	NaN	NaN	NaN	NaN	NaN	NaN	NaN	NaN	NaN	NaN	NaN	NaN	NaN	NaN	NaN	NaN	NaN	NaN	NaN	NaN	NaN	NaN	NaN	NaN	NaN	NaN	NaN	NaN	NaN	NaN
YCR067C	YCR067C	0.87207	0.84876	1.0516	0.93655	0.9972	0.93719	0.93303	0.86787	1.1293	0.74714	1.197	0.85631	0.98461	0.81849	1.0447	0.9063	0.89959	0.88428	NaN	1.1747	NaN	0.86713	0.93096	0.95893	1.0707	0.8001	1.2391	1.032	1.3118	NaN	NaN	NaN	0.93677	0.83902	1.1013	0.77492	0.9034	NaN	1.2098	1.1013	1.2934	1.0964	1.2331	1.2329	NaN	1.0101	NaN	1.237
YCR072C	YCR072C	NaN	NaN	NaN	NaN	NaN	NaN	NaN	NaN	NaN	NaN	NaN	NaN	NaN	NaN	NaN	NaN	NaN	NaN	NaN	NaN	NaN	1.2934	1.0483	1.0743	NaN	1.2185	NaN	NaN	NaN	NaN	NaN	NaN	NaN	NaN	NaN	NaN	NaN	NaN	NaN	NaN	NaN	NaN	1.2471	NaN	NaN	NaN	NaN	1.5384
YCR073C	YCR073C	NaN	NaN	NaN	NaN	NaN	NaN	NaN	NaN	NaN	NaN	NaN	NaN	NaN	NaN	NaN	NaN	NaN	NaN	NaN	NaN	NaN	NaN	NaN	NaN	NaN	NaN	NaN	NaN	NaN	NaN	NaN	NaN	NaN	NaN	NaN	NaN	NaN	NaN	NaN	NaN	NaN	NaN	NaN	NaN	NaN	NaN	NaN	NaN
YCR077C	YCR077C	0.92632	0.98751	0.92316	0.89765	0.90324	0.88211	1.0721	0.96203	0.9868	0.88772	1.0432	0.92684	0.97027	0.88851	0.99725	0.9228	0.90078	0.93055	1.2207	1.1154	0.90533	0.9878	0.88721	0.96807	1.1372	1.0429	1.1041	1.2867	1.2677	1.2517	0.31571	1.5016	0.99306	1.1561	1.1439	1.0135	0.8923	1.3703	1.2021	1.117	1.0687	1.0743	0.97379	1.176	1.1046	1.0939	0.94935	1.3273
YCR081W	YCR081W	NaN	NaN	NaN	0.85374	NaN	NaN	NaN	NaN	NaN	0.79949	1.1636	NaN	0.96265	0.90872	NaN	NaN	NaN	0.83981	NaN	NaN	NaN	NaN	NaN	0.9182	NaN	NaN	NaN	NaN	NaN	NaN	NaN	NaN	NaN	NaN	NaN	NaN	NaN	NaN	1.1772	0.92076	1.0644	0.99676	1.0106	1.0391	1.098	1.1014	1.0094	1.2669
YCR084C	YCR084C	0.98941	0.87011	1.0487	0.92495	0.96056	0.92662	1.0926	1.0436	1.1042	0.87473	1.1024	0.89768	1.0849	0.90764	1.1557	0.94247	0.95028	0.89055	1.2949	1.0456	1.0312	0.98552	1.0329	0.9281	1.216	1.0814	1.3538	1.315	1.3452	1.2967	0.37556	1.5824	1.1247	1.0143	1.2129	0.96731	0.94387	1.4075	1.2377	0.99134	1.246	1.1393	1.1585	1.1329	1.1055	1.1519	1.0391	1.5444
YCR087C-A	YCR087C-A	0.98598	1.4392	0.81036	1.3401	0.76086	1.2099	1.1966	0.93872	0.99747	1.6331	1.0689	1.4715	0.97739	1.2536	1.145	1.4053	0.789	1.2927	1.1188	1.3384	0.84623	1.3298	0.87032	1.3403	1.237	1.5685	0.94808	1.684	1.1044	1.319	1.2026	0.66868	1.1715	1.7939	1.1431	1.5789	1.342	1.5661	1.6454	2.5758	1.7467	2.4092	1.6081	2.4788	1.5181	2.5708	1.7916	2.2288
YCR088W	YCR088W	0.95253	0.89298	0.95659	0.95173	0.90389	0.9156	1.1365	0.89544	0.99391	0.83965	1.0313	0.85974	0.93496	0.83914	0.9833	0.87739	0.93753	0.85208	1.3081	1.1022	0.91323	0.93733	0.96334	0.92854	1.1265	1.1268	1.2412	1.2185	1.2784	1.1983	0.40576	1.4922	1.1029	1.0893	1.2489	0.92009	0.89067	1.412	1.1842	1.0291	1.1552	0.95702	1.0244	1.0845	1.0582	1.1067	0.91203	1.3944
YCR092C	YCR092C	0.86719	NaN	0.64103	0.67867	1.0676	0.98938	NaN	NaN	0.92508	0.9047	0.76591	NaN	0.74457	0.99009	NaN	0.76317	0.71484	NaN	2.0329	1.5629	0.70968	1.2362	0.94358	0.90673	NaN	NaN	0.92545	NaN	1.2528	NaN	NaN	NaN	NaN	NaN	NaN	NaN	NaN	NaN	1.0068	1.0834	NaN	1.0551	0.93339	1.3405	NaN	1.1851	NaN	1.7766
YCR093W	YCR093W	1.0003	0.91229	0.98695	0.90481	0.91193	0.89854	1.1539	0.90695	1.0586	0.87229	1.0608	0.88842	1.0037	0.88048	1.0523	0.90661	0.96784	0.90807	1.2172	1.0713	0.9546	0.94235	0.93333	0.93694	1.1494	1.0455	1.2351	1.2381	1.2359	1.2041	0.38229	1.4949	1.0738	1.0816	1.1861	1.0578	0.95348	1.3548	1.2115	1.0767	1.1545	1.0846	1.0918	1.174	1.0855	1.0994	1.0496	1.3807
YDL001W	YDL001W	NaN	NaN	NaN	NaN	NaN	NaN	NaN	NaN	NaN	NaN	NaN	NaN	NaN	NaN	NaN	NaN	NaN	NaN	NaN	NaN	NaN	NaN	NaN	NaN	NaN	NaN	NaN	NaN	NaN	NaN	NaN	NaN	NaN	NaN	NaN	NaN	NaN	NaN	NaN	NaN	NaN	NaN	NaN	NaN	NaN	NaN	NaN	NaN
YDL002C	YDL002C	NaN	NaN	NaN	NaN	NaN	NaN	NaN	NaN	NaN	NaN	NaN	1.625	NaN	NaN	NaN	NaN	NaN	NaN	NaN	NaN	NaN	NaN	NaN	NaN	1.1967	NaN	NaN	NaN	1.1751	1.9074	NaN	0.91229	1.0967	NaN	0.99533	NaN	1.1776	NaN	0.89272	1.755	NaN	NaN	NaN	NaN	1.0373	NaN	NaN	NaN
YDL003W	YDL003W	NaN	NaN	NaN	NaN	NaN	NaN	NaN	NaN	NaN	NaN	NaN	NaN	NaN	NaN	NaN	NaN	NaN	NaN	NaN	NaN	NaN	NaN	NaN	NaN	NaN	NaN	NaN	NaN	NaN	NaN	NaN	NaN	NaN	NaN	NaN	NaN	NaN	NaN	NaN	NaN	NaN	NaN	NaN	NaN	NaN	NaN	NaN	NaN
YDL005C	YDL005C	NaN	NaN	NaN	NaN	NaN	NaN	NaN	NaN	NaN	NaN	NaN	NaN	NaN	NaN	NaN	NaN	NaN	NaN	NaN	NaN	NaN	NaN	NaN	NaN	NaN	NaN	NaN	NaN	NaN	2.0031	NaN	NaN	NaN	NaN	NaN	NaN	NaN	NaN	0.87784	NaN	NaN	1.9967	0.99563	NaN	0.99037	NaN	NaN	1.2361
YDL007W	YDL007W	1.0276	0.92929	1.0102	0.92374	0.95846	0.93653	1.1578	0.92143	1.0286	0.8645	1.0762	0.86516	0.99522	0.87901	1.0588	0.92258	0.96079	0.95907	1.2924	1.0634	0.98378	0.90404	0.98423	0.92254	1.1745	1.0399	1.2459	1.2858	1.3012	1.1598	0.40548	1.4241	1.1209	1.1656	1.2275	0.99191	0.9866	1.3327	1.128	1.0088	1.0685	0.91862	1.0331	1.1502	1.0781	1.0422	0.98311	1.2449
YDL014W	YDL014W	0.7721	1.7017	0.70228	2.1492	0.6723	1.5495	1.4647	0.86456	0.83665	1.8412	0.98428	1.5782	0.93043	1.2393	1.1884	1.3402	0.67495	1.8741	1.1413	1.4996	0.76922	2.0462	0.83213	2.0412	1.1868	1.3165	0.96401	2.3262	1.179	1.8541	1.1159	0.91894	1.0907	1.4385	1.0375	1.2776	1.0999	1.3712	0.95068	2.1384	1.2699	1.9231	1.2041	1.9875	1.0059	2.1921	1.309	1.7263
YDL015C	YDL015C	NaN	NaN	NaN	NaN	NaN	NaN	NaN	NaN	0.77808	NaN	NaN	NaN	0.89142	NaN	0.81007	0.85582	NaN	NaN	1.1768	1.0026	NaN	NaN	NaN	NaN	NaN	0.99134	NaN	2.0045	1.3765	NaN	NaN	NaN	NaN	1.0328	NaN	NaN	NaN	1.457	0.79049	0.45765	NaN	NaN	0.58659	NaN	0.8369	NaN	NaN	1.272
YDL017W	YDL017W	NaN	NaN	NaN	NaN	NaN	NaN	NaN	NaN	NaN	NaN	NaN	NaN	NaN	NaN	NaN	NaN	NaN	NaN	NaN	NaN	NaN	NaN	NaN	NaN	NaN	1.12	NaN	NaN	NaN	1.4695	NaN	NaN	NaN	NaN	NaN	NaN	0.99701	1.6975	NaN	NaN	NaN	NaN	NaN	NaN	NaN	NaN	NaN	NaN
YDL018C	YDL018C	NaN	NaN	NaN	NaN	NaN	NaN	NaN	NaN	NaN	NaN	NaN	NaN	NaN	NaN	NaN	NaN	NaN	NaN	NaN	NaN	NaN	NaN	NaN	NaN	NaN	0.88495	NaN	NaN	NaN	NaN	NaN	NaN	NaN	NaN	1.133	1.2384	NaN	NaN	NaN	NaN	NaN	NaN	NaN	NaN	NaN	NaN	NaN	NaN
YDL019C	YDL019C	0.96354	0.98515	0.99122	1.0016	0.90725	0.87344	1.0399	0.92423	1.0314	0.86369	1.0546	0.93646	0.96277	0.92996	0.97883	0.91929	0.9721	0.99927	1.2384	1.1194	1.0757	0.95894	0.92056	0.98301	1.1631	1.041	1.2277	1.2985	1.1729	1.1837	0.32777	1.5937	1.0439	1.0306	1.1603	0.98915	0.88438	1.2999	1.175	1.1003	1.2176	1.0491	1.0007	1.1452	1.0997	1.1229	1.0339	1.3793
YDL022W	YDL022W	0.98922	0.94924	0.98537	0.93567	0.92782	0.94258	1.128	0.94001	1.0498	0.86408	1.1291	0.88031	0.97092	0.85681	1.0166	0.90994	0.92156	0.97366	1.3411	1.0929	0.9712	0.98178	0.94814	1.0293	1.2129	1.1266	1.2016	1.2875	1.4358	1.3035	0.34289	1.4047	1.0036	1.154	1.1581	1.0613	0.94416	1.3334	1.1053	1.055	1.0296	0.93968	0.90519	1.05	0.97909	1.1644	0.97769	1.2754
YDL025C	YDL025C	NaN	NaN	NaN	NaN	NaN	NaN	NaN	0.79738	NaN	NaN	NaN	NaN	NaN	NaN	1.1348	NaN	0.74855	NaN	1.4412	1.3178	NaN	NaN	NaN	NaN	NaN	1.2445	NaN	NaN	NaN	NaN	NaN	NaN	NaN	1.4783	NaN	1.5658	1.1179	NaN	NaN	NaN	NaN	NaN	NaN	NaN	NaN	NaN	NaN	NaN
YDL029W	YDL029W	1.1378	1.0556	1.0988	1.0744	1.0003	1.0059	1.6108	1.0587	1.1848	1.0327	1.2073	1.025	1.1041	1.0055	1.1514	1.0039	1.0541	1.1418	1.2711	1.072	1.0062	1.0057	1.0617	1.0678	1.267	1.1895	1.313	1.446	1.411	1.3615	0.53763	1.4148	1.2883	1.3162	1.4888	1.1331	1.0869	1.4418	1.0656	1.0468	1.1357	1.1355	1.0662	1.1329	1.0549	1.0907	1.052	1.3351
YDL030W	YDL030W	NaN	NaN	NaN	NaN	NaN	NaN	NaN	NaN	NaN	NaN	NaN	NaN	NaN	NaN	NaN	NaN	NaN	NaN	NaN	NaN	NaN	NaN	NaN	NaN	NaN	NaN	NaN	1.3552	NaN	NaN	NaN	NaN	NaN	NaN	NaN	NaN	NaN	NaN	1.3967	NaN	NaN	NaN	0.98854	NaN	1.2546	NaN	NaN	NaN
YDL031W	YDL031W	0.77163	1.036	0.85402	1.2749	0.70228	0.98829	1.0753	0.75387	0.8414	1.0155	1.0464	0.99946	0.87139	0.88395	1.0686	0.94707	0.71576	1.1139	1.2682	0.99602	0.86009	1.3581	0.78311	1.3886	1.0715	1.039	0.90107	1.4336	1.1626	1.2563	0.66395	0.84056	0.91907	1.344	1.0476	0.94126	0.80253	1.4523	0.9691	1.2873	1.0351	1.373	0.92775	1.4821	1.0263	1.4359	1.0121	1.3313
YDL040C	YDL040C	1.0204	0.91357	1.0254	0.97072	0.90942	0.82884	1.0684	0.85275	0.97849	0.90468	1.1036	0.91045	1.0257	0.86106	1.0258	0.86305	0.91048	1.0918	1.6238	0.92477	1.0999	0.95773	0.98224	1.0123	1.1468	1.0538	1.2019	1.2901	1.347	1.2927	0.3871	1.4047	1.082	1.185	1.2114	0.99719	1.0231	1.4266	1.1142	1.1555	1.1012	1.0987	1.0676	1.1424	1.1199	1.1457	0.96876	1.5421
YDL042C	YDL042C	0.97711	0.87048	0.96952	0.96731	0.92134	1.0406	0.91845	1.0418	1.0898	0.84606	1.1795	0.85772	0.89805	0.85036	1.0702	0.76464	0.9539	1.0458	1.1788	NaN	0.98087	0.86445	0.98074	1.0548	1.1967	1.0785	1.2031	1.47	1.3088	NaN	NaN	NaN	0.96858	1.3585	1.355	0.98351	0.92292	1.6656	1.231	1.1868	1.1996	1.1553	1.0589	1.2023	1.1332	1.0027	0.94498	1.2184
YDL043C	YDL043C	NaN	NaN	NaN	NaN	NaN	NaN	NaN	NaN	NaN	NaN	NaN	NaN	NaN	NaN	NaN	NaN	NaN	NaN	NaN	NaN	NaN	NaN	NaN	NaN	NaN	NaN	NaN	NaN	NaN	NaN	NaN	NaN	NaN	NaN	NaN	NaN	NaN	NaN	NaN	NaN	NaN	NaN	1.5266	NaN	NaN	NaN	NaN	NaN
YDL044C	YDL044C	NaN	NaN	NaN	NaN	NaN	NaN	NaN	NaN	NaN	NaN	NaN	NaN	NaN	NaN	NaN	NaN	NaN	NaN	NaN	NaN	NaN	NaN	NaN	NaN	NaN	1.0371	NaN	NaN	NaN	1.1736	NaN	NaN	NaN	1.3495	NaN	NaN	NaN	NaN	NaN	NaN	NaN	0.82995	NaN	NaN	NaN	NaN	NaN	NaN
YDL047W	YDL047W	NaN	NaN	NaN	NaN	NaN	NaN	NaN	NaN	NaN	NaN	NaN	NaN	NaN	NaN	NaN	NaN	NaN	NaN	NaN	NaN	NaN	NaN	NaN	NaN	NaN	NaN	NaN	NaN	NaN	NaN	NaN	NaN	NaN	NaN	NaN	NaN	NaN	NaN	NaN	NaN	NaN	NaN	NaN	NaN	NaN	NaN	NaN	NaN
YDL051W	YDL051W	NaN	NaN	NaN	NaN	NaN	NaN	NaN	NaN	NaN	NaN	NaN	NaN	NaN	NaN	NaN	NaN	NaN	NaN	NaN	NaN	NaN	NaN	NaN	NaN	NaN	NaN	NaN	NaN	NaN	NaN	NaN	NaN	NaN	NaN	NaN	NaN	NaN	NaN	NaN	NaN	NaN	NaN	NaN	NaN	NaN	NaN	NaN	NaN
YDL052C	YDL052C	0.96836	0.85759	1.0725	0.93567	0.94556	0.91824	2.0861	1.2854	1.0056	0.85886	1.1269	0.89306	0.99749	0.8587	0.98585	0.98617	0.97773	0.91502	1.3206	1.0565	1.0497	0.97825	1.0006	1.0045	1.2479	1.1266	1.2221	1.432	1.3727	1.407	0.39706	1.343	1.3636	1.1927	1.0915	0.89897	0.9952	1.3808	1.102	1.0557	1.1477	1.1039	0.98879	1.1805	1.0893	1.1456	0.98631	1.3021
YDL053C	YDL053C	NaN	1.2508	NaN	NaN	NaN	NaN	1.0946	1.1488	0.93086	NaN	0.88565	NaN	NaN	NaN	0.9191	NaN	NaN	1.6677	NaN	NaN	0.75065	NaN	NaN	1.7832	NaN	NaN	1.1155	2.2881	1.3876	1.3803	NaN	NaN	NaN	NaN	NaN	NaN	NaN	1.2212	NaN	1.3077	NaN	1.5937	1.1934	NaN	0.85709	1.9628	0.96852	1.7415
YDL055C	YDL055C	1.2713	1.3295	1.3096	1.2919	1.2924	1.2457	1.5563	1.1036	1.4474	1.2822	1.4681	1.3145	1.3721	1.263	1.4231	1.285	1.311	1.3464	1.7351	1.4515	1.2777	1.3076	1.3727	1.3386	1.6293	1.4004	1.5857	1.7417	1.6829	1.6115	0.5844	1.9954	1.5148	1.482	1.5972	1.4159	1.351	1.759	1.3095	1.3143	1.2859	1.2729	1.1965	1.386	1.2387	1.3386	1.1497	1.3834
YDL056W	YDL056W	NaN	NaN	NaN	NaN	NaN	NaN	NaN	NaN	1.3449	NaN	1.2352	NaN	NaN	NaN	NaN	NaN	NaN	1.2271	NaN	NaN	NaN	NaN	NaN	NaN	NaN	NaN	1.1536	1.3793	1.037	1.6205	NaN	NaN	NaN	NaN	NaN	NaN	0.79644	1.4364	1.3085	NaN	NaN	NaN	NaN	NaN	NaN	1.5037	NaN	NaN
YDL058W	YDL058W	0.95841	0.87896	0.90603	0.92914	1.0449	0.93895	0.99097	0.86827	1.0388	0.84317	1.0396	0.88356	1.0078	0.86432	1.0279	0.93515	0.9108	0.83559	1.1807	1.0122	0.98788	0.97664	1.0517	0.88265	1.2159	0.90975	1.2131	1.1653	1.1675	1.02	0.39463	1.2615	1.0305	1.0887	1.3662	0.88103	0.83905	1.3041	1.1537	1.0555	1.1723	1.0362	1.0442	1.0934	1.0385	0.99804	0.95142	1.1437
YDL060W	YDL060W	NaN	0.78099	NaN	NaN	NaN	NaN	NaN	NaN	NaN	NaN	1.2758	NaN	0.99898	NaN	NaN	NaN	NaN	NaN	1.1485	NaN	NaN	NaN	0.81257	NaN	NaN	NaN	1.0129	NaN	NaN	NaN	NaN	NaN	NaN	NaN	NaN	NaN	NaN	NaN	1.1502	1.3399	NaN	NaN	1.0512	NaN	NaN	NaN	NaN	NaN
YDL061C	YDL061C	0.555	0.80394	0.87827	1.4985	0.92254	1.2456	1.2227	0.99977	0.59316	0.76634	0.63757	0.76617	0.60642	0.72202	0.68468	0.75351	0.77493	1.4565	1.1265	1.2299	0.86208	1.6208	0.82681	1.6005	0.93659	1.1092	1.089	1.8591	1.3038	1.5133	0.61322	1.6555	0.95274	1.1756	0.90388	1.0163	0.97598	1.142	0.39102	0.56033	0.3857	0.51526	0.40184	0.56807	0.37571	0.59058	0.42877	0.52578
YDL063C	YDL063C	0.94468	1.0621	0.90712	NaN	0.85161	0.98025	1.127	0.88147	0.91261	0.94802	0.97596	0.97256	0.92912	NaN	1.1282	1.0643	1.2382	1.0331	1.1215	1.0927	1.3825	NaN	0.98511	NaN	1.1803	1.1749	1.3605	1.5265	1.2676	1.4687	0.33436	1.8684	1.1809	1.1662	1.1577	1.1167	0.95902	1.5665	NaN	NaN	NaN	NaN	1.3089	1.4061	NaN	1.1698	0.8736	NaN
YDL066W	YDL066W	1.1138	1.1499	1.0764	1.02	1.1282	1.0902	1.3699	1.1709	1.2335	0.92821	1.2534	1.1064	1.0714	1.0284	1.2966	1.2649	1.1196	1.1753	1.4283	1.0519	1.2686	1.2349	1.2133	0.97603	1.659	1.3079	1.2463	1.5301	1.3492	1.3302	0.44235	1.7381	1.075	1.3076	1.5345	1.2048	1.1459	1.92	1.2995	1.2827	1.2817	1.1525	1.0403	1.3561	1.2134	1.1573	0.98693	1.3202
YDL067C	YDL067C	NaN	NaN	NaN	NaN	NaN	NaN	NaN	NaN	NaN	NaN	NaN	NaN	NaN	NaN	NaN	NaN	NaN	NaN	NaN	NaN	NaN	NaN	NaN	NaN	NaN	NaN	NaN	NaN	NaN	NaN	NaN	NaN	NaN	NaN	NaN	NaN	NaN	NaN	NaN	NaN	NaN	NaN	NaN	NaN	NaN	NaN	NaN	NaN
YDL070W	YDL070W	NaN	NaN	NaN	NaN	NaN	NaN	NaN	NaN	NaN	NaN	NaN	NaN	NaN	NaN	NaN	NaN	NaN	NaN	3.2677	NaN	NaN	NaN	NaN	NaN	1.4434	NaN	NaN	NaN	NaN	NaN	3.8813	0.20937	NaN	NaN	NaN	NaN	NaN	NaN	NaN	NaN	NaN	NaN	NaN	NaN	NaN	NaN	NaN	NaN
YDL072C	YDL072C	NaN	NaN	NaN	NaN	NaN	NaN	NaN	NaN	NaN	NaN	NaN	NaN	NaN	NaN	NaN	NaN	NaN	NaN	NaN	NaN	NaN	NaN	NaN	NaN	NaN	NaN	NaN	NaN	NaN	NaN	NaN	NaN	NaN	NaN	NaN	NaN	NaN	NaN	NaN	NaN	NaN	0.68415	NaN	NaN	NaN	NaN	NaN	NaN
YDL073W	YDL073W	NaN	NaN	NaN	NaN	0.84033	NaN	NaN	NaN	NaN	NaN	NaN	NaN	NaN	NaN	NaN	NaN	NaN	NaN	NaN	NaN	NaN	NaN	NaN	NaN	NaN	NaN	NaN	NaN	NaN	NaN	NaN	NaN	NaN	NaN	NaN	NaN	NaN	NaN	NaN	NaN	NaN	NaN	NaN	NaN	NaN	NaN	NaN	NaN
YDL074C	YDL074C	0.87654	0.89162	0.91521	0.95485	0.787	0.97118	1.1627	0.8112	1.0166	0.78895	1.0428	0.97232	0.93162	0.8501	0.96199	0.94246	0.93041	0.95847	1.2554	1.0059	0.97804	0.91714	1.0025	1.0938	1.2398	1.0101	1.1881	1.3621	1.3261	1.2619	NaN	1.541	0.93882	1.1337	1.1549	0.92015	1.0065	1.2307	0.82941	0.89294	0.9645	0.90853	0.89601	0.957	0.84816	0.93053	0.80035	1.1862
YDL075W	YDL075W	0.54509	1.7037	0.71997	3.2058	0.4238	1.1147	1.4195	0.63556	0.4933	3.0236	1.4484	1.431	0.61918	0.81548	2.1083	1.2349	0.58321	1.4103	1.6362	0.94793	1.4714	3.5088	1.0243	3.3504	1.0359	0.89988	0.52295	3.4821	1.4659	1.4824	1.8597	0.30562	1.2321	2.7178	0.75522	0.60609	1.3577	0.84206	0.41015	1.7896	1.051	1.7682	0.57721	1.9697	0.69221	1.2819	1.438	0.68636
YDL077C	YDL077C	1.0465	NaN	0.9731	0.89648	0.81574	1.1205	NaN	0.93199	1.1064	NaN	NaN	NaN	1.0697	0.64545	0.6585	NaN	NaN	0.83589	1.106	NaN	1.3385	1.1266	NaN	1.1379	1.1249	1.0361	1.226	1.3452	1.2491	1.1713	0.51029	NaN	1.1099	1.222	1.1447	1.1092	1.024	1.7213	0.91411	1.3214	1.1082	0.93219	1.2405	NaN	0.97436	0.95789	0.82513	1.3573
YDL078C	YDL078C	NaN	NaN	NaN	NaN	NaN	NaN	NaN	NaN	NaN	NaN	NaN	NaN	NaN	NaN	NaN	NaN	NaN	NaN	NaN	NaN	NaN	NaN	NaN	NaN	NaN	NaN	NaN	NaN	NaN	1.2585	NaN	NaN	NaN	NaN	NaN	NaN	NaN	NaN	NaN	NaN	NaN	NaN	NaN	NaN	NaN	1.0713	NaN	NaN
YDL079C	YDL079C	NaN	NaN	NaN	NaN	NaN	NaN	NaN	NaN	NaN	NaN	NaN	NaN	NaN	NaN	NaN	NaN	NaN	NaN	NaN	NaN	NaN	NaN	NaN	NaN	NaN	NaN	NaN	NaN	NaN	NaN	NaN	NaN	NaN	NaN	NaN	NaN	NaN	NaN	NaN	NaN	NaN	NaN	NaN	NaN	NaN	NaN	NaN	NaN
YDL081C	YDL081C	0.93556	0.97119	0.94483	0.96916	0.92875	0.93079	NaN	NaN	0.93439	0.8645	NaN	1.0772	NaN	0.90706	1.0268	0.90411	0.96596	1.0268	1.1983	1.085	NaN	1.0379	0.91383	0.97104	1.0653	NaN	1.2207	NaN	1.327	1.2719	NaN	NaN	NaN	NaN	NaN	0.99397	NaN	NaN	NaN	NaN	1.0055	0.93802	NaN	1.0564	NaN	1.0929	NaN	1.2418
YDL082W	YDL082W	0.76076	1.3033	0.65038	1.4465	0.73643	1.1985	NaN	NaN	NaN	NaN	1.1021	1.238	0.80625	1.2007	0.94149	NaN	0.67351	1.3183	0.79716	NaN	0.70776	1.379	0.72006	1.962	NaN	NaN	0.97568	1.7221	1.1252	1.4881	0.5149	1.6811	0.89505	1.2398	NaN	NaN	NaN	NaN	0.7114	1.0026	0.71854	0.98662	0.82434	1.2701	0.81492	1.1704	0.707	1.1911
YMR143W;YDL083C	YMR143W;YDL083C	0.87843	1.1038	0.90823	1.1229	0.85388	0.9825	1.298	0.8412	0.93385	1.0567	1.0842	1.0947	0.97424	0.99957	1.0745	0.94758	0.84675	1.1179	1.1637	1.1342	0.90576	1.1925	0.92494	1.2148	1.1742	1.0578	1.1005	1.5974	1.3279	1.3586	0.4683	1.4277	1.1862	1.0763	1.1348	0.98212	1.0589	1.3039	0.8388	1.0199	0.91278	0.98531	0.88094	1.0604	0.89109	1.0333	0.87452	1.0647
YDL084W	YDL084W	0.99359	0.95606	1.0036	0.97894	0.94039	0.9623	1.1027	0.9621	1.0478	0.89456	1.1027	0.92092	1.0083	0.91437	1.049	0.94541	0.95656	0.97903	1.3259	1.1054	0.98392	0.99024	0.96913	1.011	1.2205	1.1098	1.2498	1.3215	1.3048	1.2732	0.37086	1.5082	1.0696	1.1662	1.2488	1.0066	0.98142	1.4451	1.2178	1.12	1.1757	1.1194	1.042	1.1953	1.1113	1.1655	1.0434	1.374
YDL085C-A	YDL085C-A	NaN	NaN	NaN	NaN	NaN	NaN	NaN	NaN	NaN	NaN	NaN	NaN	NaN	NaN	NaN	NaN	NaN	NaN	NaN	NaN	NaN	NaN	NaN	NaN	NaN	NaN	NaN	NaN	NaN	NaN	NaN	NaN	NaN	NaN	NaN	NaN	NaN	NaN	NaN	NaN	NaN	NaN	NaN	NaN	NaN	NaN	NaN	NaN
YDL088C	YDL088C	0.80182	NaN	NaN	NaN	NaN	NaN	NaN	NaN	NaN	NaN	NaN	NaN	NaN	NaN	NaN	NaN	NaN	NaN	NaN	NaN	NaN	NaN	NaN	NaN	NaN	NaN	1.323	NaN	NaN	1.302	NaN	NaN	NaN	NaN	NaN	NaN	NaN	NaN	1.1839	0.98226	NaN	NaN	1.0138	NaN	NaN	NaN	NaN	NaN
YDL089W	YDL089W	NaN	NaN	NaN	NaN	NaN	NaN	NaN	NaN	NaN	NaN	NaN	NaN	NaN	NaN	NaN	0.73342	NaN	NaN	NaN	0.98646	NaN	NaN	NaN	NaN	NaN	1.21	NaN	NaN	NaN	NaN	NaN	NaN	NaN	NaN	NaN	NaN	0.83125	NaN	NaN	NaN	NaN	NaN	NaN	NaN	NaN	NaN	NaN	NaN
YDL090C	YDL090C	NaN	NaN	NaN	NaN	NaN	NaN	NaN	NaN	NaN	NaN	NaN	NaN	NaN	NaN	NaN	NaN	NaN	NaN	NaN	NaN	NaN	NaN	NaN	NaN	NaN	NaN	NaN	NaN	NaN	NaN	NaN	NaN	NaN	NaN	NaN	NaN	NaN	NaN	NaN	NaN	NaN	NaN	NaN	NaN	NaN	NaN	NaN	NaN
YDL092W	YDL092W	0.88092	1.193	0.9314	1.2838	0.8425	1.1655	1.1716	1.2275	0.93648	1.2032	0.97144	1.1178	0.97159	1.1232	0.97231	1.1261	0.8424	1.2593	1.0631	1.1748	0.91539	1.2808	0.90232	1.3109	1.032	1.2561	0.96888	1.371	1.065	1.1592	0.92849	1.0799	1.0045	1.2204	0.99246	1.3087	1.0751	1.1443	1.0446	1.3063	1.0386	1.2845	1.06	1.2663	0.96141	1.3048	1.0888	1.2411
YDL095W	YDL095W	NaN	1.0471	NaN	0.98698	1.0211	1.0416	0.99149	0.91431	0.97187	NaN	1.0905	0.90069	0.94554	0.89368	0.89603	0.79998	NaN	1.021	1.445	1.1477	1.0766	0.84857	0.99355	1.0008	NaN	NaN	1.3241	1.2341	1.3366	1.3343	NaN	NaN	0.88987	NaN	NaN	1.1762	NaN	2.2181	NaN	NaN	1.1152	NaN	NaN	1.07	NaN	1.0965	NaN	NaN
YDL097C	YDL097C	0.95762	0.9492	0.99099	0.93706	0.9619	0.93365	1.0842	0.87297	1.0477	0.88231	1.0688	0.85553	0.98218	0.88389	1.0553	0.88212	1.0385	0.92693	1.3389	1.1196	1.0264	1.0342	1.0123	1.0083	1.2342	1.0959	1.3036	1.4254	1.3648	1.1718	0.35228	1.5622	1.048	1.1451	1.2072	0.96822	1.0403	1.2779	1.0814	1.0201	1.0396	0.99092	0.98458	1.1317	1.0276	1.1078	0.94968	1.1567
YDL098C	YDL098C	NaN	NaN	NaN	NaN	NaN	NaN	NaN	NaN	NaN	NaN	NaN	NaN	NaN	0.47838	NaN	NaN	NaN	1.1598	NaN	NaN	NaN	NaN	NaN	NaN	NaN	NaN	NaN	NaN	NaN	NaN	NaN	0.13681	NaN	NaN	NaN	NaN	NaN	NaN	NaN	NaN	NaN	NaN	1.1973	NaN	1.2152	NaN	NaN	NaN
YDL100C	YDL100C	0.99951	0.96467	1.0223	1.0368	0.95581	0.94442	1.0602	0.94844	1.0443	0.91565	1.1106	1.0112	1.0201	0.94578	1.0921	0.94988	0.93343	1.013	1.3561	1.0912	0.96102	1.0279	1.0049	1.0569	1.1579	1.0523	1.3317	1.3984	1.4215	1.2923	0.36452	1.3737	0.96578	1.2173	1.2072	1.038	1.0103	1.4843	1.0707	1.0281	1.0909	1.0371	1.0072	1.1256	1.0377	1.0965	0.92258	1.3078
YDL101C	YDL101C	NaN	NaN	NaN	1.0607	1.2182	1.3603	0.98922	0.71303	NaN	NaN	0.9008	NaN	0.96809	NaN	NaN	NaN	NaN	NaN	1.5683	NaN	NaN	1.1144	NaN	1.05	1.3697	1.1073	1.1326	NaN	NaN	NaN	0.42704	NaN	1.2181	NaN	NaN	1.0645	0.84052	1.4435	1.1984	1.1651	1.0909	NaN	NaN	NaN	1.2039	1.5362	NaN	1.5813
YDL102W	YDL102W	0.98838	1.0711	1.1202	0.91633	0.95427	1.0573	1.1416	1.057	1.2257	1.0716	1.1576	0.94494	1.1171	1.0289	1.0308	1.1642	1.1178	0.84815	1.3489	1.0689	1.1454	1.0275	1.0394	0.96924	1.3341	1.0724	1.021	1.3007	1.3109	1.2055	NaN	NaN	1.0648	1.04	1.2724	1.0938	0.97545	1.221	1.1257	1.1015	1.023	1.0858	1.0943	1.175	1.0262	0.99858	1.0092	1.3829
YDL105W	YDL105W	NaN	NaN	NaN	NaN	NaN	NaN	NaN	NaN	NaN	NaN	NaN	NaN	NaN	NaN	NaN	NaN	NaN	NaN	NaN	NaN	NaN	NaN	NaN	NaN	NaN	NaN	NaN	NaN	NaN	NaN	NaN	NaN	NaN	NaN	NaN	NaN	NaN	NaN	NaN	NaN	NaN	NaN	NaN	NaN	NaN	NaN	NaN	NaN
YDL106C	YDL106C	NaN	NaN	NaN	NaN	NaN	NaN	0.98998	0.77224	NaN	0.99688	NaN	NaN	0.76597	NaN	1.2344	NaN	NaN	NaN	1.1209	0.99715	NaN	NaN	NaN	NaN	0.94419	0.82515	1.0695	1.2619	1.0163	1.2197	NaN	1.637	0.91948	0.95477	0.96425	0.9768	0.88077	NaN	NaN	NaN	NaN	0.97867	1.1391	NaN	NaN	NaN	NaN	NaN
YDL112W	YDL112W	0.91424	0.81094	0.90139	0.90918	0.87709	0.81506	1.0262	0.92817	0.95799	0.80724	1.0783	0.852	0.89532	0.76837	1.0134	0.73152	0.92935	0.86315	1.1309	0.92693	0.89665	0.87294	0.93335	0.92325	1.043	0.97699	1.1355	1.115	1.1525	1.2118	0.37976	1.738	1.0257	1.03	1.1253	0.93115	0.92286	1.2906	1.2482	1.0195	1.0789	1.0994	0.98905	1.1356	1.1625	1.1084	0.91988	1.2422
YDL113C	YDL113C	NaN	NaN	NaN	NaN	NaN	NaN	NaN	NaN	NaN	NaN	NaN	NaN	NaN	NaN	NaN	NaN	NaN	NaN	NaN	1.0744	NaN	NaN	NaN	NaN	NaN	NaN	NaN	NaN	NaN	NaN	NaN	NaN	NaN	NaN	NaN	NaN	NaN	NaN	NaN	NaN	NaN	NaN	NaN	NaN	NaN	NaN	NaN	NaN
YDL116W	YDL116W	0.95294	0.90224	0.92961	0.81638	0.90348	0.90629	1.0974	0.94796	0.98383	0.92882	1.0103	0.93112	0.99898	0.89504	1.022	0.8923	0.89936	0.79332	1.3464	0.99395	0.89665	0.89034	0.95462	0.88771	1.0975	0.98572	1.0765	1.2053	1.1894	1.136	0.3331	1.2457	0.96883	1.0571	1.1165	1.0061	0.93312	1.4688	1.1605	1.0122	1.0071	0.96206	1.0305	1.1693	0.98367	1.0448	0.97692	1.1882
YDL117W	YDL117W	NaN	NaN	NaN	1.0547	NaN	0.86054	NaN	NaN	NaN	NaN	NaN	NaN	NaN	NaN	NaN	NaN	0.88925	NaN	NaN	NaN	NaN	0.9919	NaN	NaN	NaN	NaN	1.0472	1.2644	1.008	0.90901	NaN	NaN	NaN	NaN	NaN	NaN	NaN	NaN	NaN	NaN	1.0058	NaN	1.003	1.0176	0.83346	1.0778	0.97793	NaN
YDL122W	YDL122W	0.82464	0.88119	0.86278	0.77238	1.0616	0.89956	0.94893	0.90298	1.0351	0.92122	1.2528	0.82531	1.0559	0.88654	0.96538	0.85366	0.7878	NaN	NaN	1.1499	0.81426	0.81539	0.81617	0.98868	1.1285	1.1124	1.3955	1.4317	1.3839	1.38	0.35485	1.578	1.1222	1.0575	1.14	1.0889	0.89201	1.2679	1.2833	1.051	1.0109	0.9748	0.96609	1.0008	1.0263	1.0269	0.90217	1.332
YDL126C	YDL126C	0.9582	0.96105	0.98924	0.92458	0.93615	0.91202	1.1102	0.90655	1.0533	0.88632	1.0903	0.89842	0.99694	0.9016	1.0592	0.92974	0.95191	0.91852	1.2563	1.0365	0.9622	0.96626	0.94452	0.97889	1.1652	1.0724	1.2368	1.3078	1.2642	1.2366	0.36491	1.4884	1.0731	1.1124	1.2192	1.0105	0.96326	1.3589	1.1604	1.0947	1.149	1.0962	1.0743	1.1742	1.0751	1.1181	1.0016	1.3134
YDL128W	YDL128W	NaN	NaN	NaN	NaN	NaN	NaN	NaN	NaN	NaN	NaN	NaN	NaN	NaN	NaN	NaN	NaN	NaN	NaN	NaN	NaN	NaN	NaN	NaN	NaN	NaN	NaN	NaN	NaN	NaN	NaN	NaN	NaN	NaN	NaN	NaN	NaN	NaN	NaN	NaN	NaN	NaN	NaN	NaN	NaN	NaN	NaN	NaN	NaN
YDL130W	YDL130W	NaN	NaN	NaN	NaN	NaN	NaN	NaN	NaN	NaN	NaN	NaN	NaN	NaN	NaN	NaN	NaN	NaN	NaN	NaN	NaN	NaN	NaN	NaN	NaN	NaN	NaN	NaN	NaN	NaN	NaN	NaN	NaN	NaN	NaN	NaN	NaN	NaN	NaN	NaN	NaN	NaN	NaN	NaN	NaN	NaN	NaN	NaN	NaN
YDL131W	YDL131W	1.0538	1.0387	0.94468	0.90675	1.1122	1.038	1.1517	0.99825	1.0913	1.0608	1.0757	0.99054	1.0194	0.92879	1.0522	1.0654	1.0089	0.96739	1.3375	1.2351	1.0013	0.92353	1.0643	1.0842	1.2719	1.1306	1.28	1.3626	1.4142	1.2315	0.37913	1.8159	1.2449	1.175	1.2345	1.067	0.9515	1.4614	1.0749	1.0628	1.1199	1.0907	0.93251	1.1288	1.0376	1.1455	0.8467	1.6154
YDL132W	YDL132W	0.9866	0.91571	0.98776	0.98412	0.91268	0.89694	1.0279	0.92975	1.0096	0.87746	1.1109	0.9072	1.0354	0.94768	1.056	0.92651	0.99657	0.89134	1.2229	1.0995	0.92734	0.92759	0.92182	1.0192	1.1506	1.1003	1.1899	1.3314	1.3138	1.2397	0.3783	1.5028	1.1278	1.1586	1.1211	1.0111	0.98259	1.4114	1.144	1.0932	1.0992	1.044	0.98429	1.1516	1.0208	1.0948	0.94546	1.3078
YDL191W;YDL136W	YDL191W;YDL136W	0.67699	1.242	0.78041	1.356	0.73249	1.1769	1.012	0.99835	0.76269	1.1459	0.89387	1.1548	0.80531	1.0612	0.87747	1.0342	0.72727	1.4701	0.83883	1.0768	0.78476	1.4699	0.7874	1.5143	0.81014	1.0472	0.85802	1.5486	1.0283	1.3184	0.74796	1.0758	0.80986	1.0959	0.76942	1.0419	0.86789	1.0901	0.7519	1.2267	0.79462	1.1093	0.80369	1.2224	0.76043	1.2321	0.86134	1.0843
YDL192W;YDL137W	YDL192W;YDL137W	NaN	NaN	NaN	NaN	NaN	NaN	NaN	NaN	NaN	NaN	NaN	NaN	NaN	NaN	NaN	NaN	NaN	NaN	NaN	NaN	NaN	NaN	NaN	NaN	NaN	NaN	NaN	NaN	NaN	NaN	NaN	NaN	NaN	NaN	NaN	NaN	NaN	NaN	NaN	NaN	NaN	NaN	NaN	NaN	NaN	NaN	NaN	NaN
YDL140C	YDL140C	1.0194	0.93046	0.99503	0.9461	0.93133	0.90116	1.1153	0.89955	1.0291	0.86027	1.0819	0.91161	0.98862	0.88802	1.0491	0.90751	0.96566	0.90329	1.266	1.0147	0.96495	0.91762	0.97217	0.97401	1.1874	1.0432	1.2231	1.245	1.256	1.1899	0.41243	1.4103	1.09	1.1269	1.2123	0.99918	0.97332	1.3388	1.217	1.1395	1.1812	1.0762	1.1431	1.1613	1.1717	1.186	1.0821	1.3529
YDL143W	YDL143W	0.99	0.99225	0.99373	0.98441	0.94887	0.98147	1.1471	0.948	1.0617	0.957	1.1121	0.93093	1.0254	0.9473	1.0768	0.95065	0.96234	1.0018	1.3021	1.0997	0.98175	1.0246	0.95971	1.0351	1.1887	1.0673	1.251	1.3728	1.2993	1.3035	0.38561	1.5624	1.0747	1.2039	1.2141	1.0483	0.99956	1.4509	1.1863	1.1304	1.1492	1.1011	1.0613	1.1711	1.0774	1.1399	1.0215	1.3892
YDL145C	YDL145C	1.0114	0.98461	0.99064	0.93202	0.96315	0.92792	1.0336	0.95871	1.0559	0.93931	1.0312	0.94574	1.0189	0.94569	1.0303	0.96098	0.97797	0.93364	1.1245	1.0219	0.97365	0.92757	0.96012	0.93097	1.1329	1.0332	1.0629	1.0529	1.0855	1.046	0.87621	0.93854	1.0174	1.0037	1.0965	1.0053	1.058	1.0608	1.2077	1.0763	1.1325	1.0873	1.1128	1.1166	1.1375	1.1051	1.1105	1.1012
YDL147W	YDL147W	0.973	0.95775	0.95861	0.92342	0.8802	0.84911	1.1285	0.91603	1.0347	0.89859	1.0987	0.86528	1.0238	0.92657	0.94651	0.90676	0.96187	0.95833	1.1883	1.0667	0.99734	0.95859	1.0024	0.97131	1.21	1.0719	1.2302	1.2601	1.1718	1.1944	0.36941	1.5122	1.1076	1.2247	1.1896	0.98374	0.95416	1.4165	1.1453	1.0241	1.1141	0.97857	0.99935	1.0709	1.0635	1.1145	0.95151	1.1952
YDL148C	YDL148C	0.85769	0.99754	0.87368	1.2976	0.73618	0.97058	1.1095	1.0797	0.85131	1.0935	1.0353	0.87057	0.77535	0.79501	1.1078	1.035	0.73515	1.159	1.4532	0.95357	1.1002	1.1542	0.82104	1.4535	1.1159	1.0573	1.0061	1.7412	1.2922	1.2732	0.76026	0.79837	1.0749	1.2898	1.1004	0.88842	0.92986	1.4642	0.73419	1.2619	0.87783	1.1285	0.728	1.3113	0.78261	1.1029	0.86024	1.2815
YDL150W	YDL150W	NaN	NaN	NaN	NaN	NaN	NaN	NaN	NaN	NaN	NaN	NaN	NaN	NaN	NaN	NaN	NaN	NaN	NaN	NaN	NaN	NaN	NaN	NaN	NaN	NaN	NaN	NaN	NaN	NaN	NaN	0.76224	NaN	NaN	NaN	NaN	NaN	NaN	NaN	NaN	NaN	NaN	NaN	NaN	NaN	NaN	NaN	NaN	NaN
YDL153C	YDL153C	0.62632	1.6509	0.76075	3.0535	0.42168	1.212	2.3923	0.38631	NaN	3.3253	0.98635	1.6096	0.55814	1.2738	1.5292	1.4134	0.53092	1.4824	2.4956	0.77288	1.3681	NaN	0.86273	NaN	0.80688	1.2933	0.48903	3.5345	1.6067	1.0688	3.046	0.24021	0.84405	2.9283	0.83315	0.79812	0.87798	1.4157	0.58223	2.4779	0.81418	NaN	0.63374	2.5088	NaN	1.7153	1.0488	1.4464
YDL159W	YDL159W	NaN	NaN	NaN	NaN	NaN	NaN	NaN	NaN	NaN	NaN	NaN	NaN	NaN	NaN	NaN	NaN	NaN	NaN	NaN	NaN	NaN	NaN	NaN	NaN	NaN	NaN	NaN	NaN	NaN	NaN	NaN	1.2579	NaN	NaN	NaN	NaN	NaN	NaN	1.024	NaN	NaN	NaN	NaN	NaN	NaN	NaN	NaN	NaN
YDL160C	YDL160C	0.89912	0.9279	0.92818	0.92687	0.8518	0.85469	1.0357	0.84144	0.95861	0.82258	1.0383	0.86679	0.95832	0.84124	0.94151	0.83484	0.8834	0.93278	1.1822	1.0475	0.90069	0.89766	0.88791	0.99592	1.2397	1.0372	1.1161	1.2412	1.178	1.1701	0.32131	1.3864	1.0382	1.0826	1.1317	0.93283	0.88755	1.4029	1.1075	1.0564	1.0536	1.0371	0.93859	1.1251	1.001	1.0895	0.92908	1.2763
YDL161W	YDL161W	NaN	NaN	NaN	NaN	NaN	NaN	NaN	NaN	NaN	NaN	NaN	NaN	NaN	NaN	NaN	NaN	NaN	NaN	NaN	NaN	NaN	NaN	NaN	NaN	NaN	NaN	NaN	NaN	NaN	NaN	NaN	NaN	NaN	NaN	NaN	NaN	NaN	NaN	NaN	NaN	NaN	NaN	NaN	NaN	NaN	NaN	NaN	NaN
YDL164C	YDL164C	1.0093	0.90736	1.023	0.99991	0.8624	1.0112	1.022	0.90165	0.96142	0.93724	1.1118	0.87904	1.006	0.84665	0.99591	0.91056	0.90472	0.94712	1.2479	1.0934	0.90818	0.95234	1.0905	1.0533	1.1854	0.95479	1.1467	1.2784	1.2105	1.1917	0.3358	1.378	1.0162	1.0654	1.1637	0.96718	0.93297	1.4066	1.0268	1.0195	0.9745	1.1638	0.91176	1.1229	0.92475	1.0479	0.93741	1.1916
YDL166C	YDL166C	1.2041	1.2431	NaN	1.045	NaN	0.91096	NaN	NaN	NaN	NaN	NaN	NaN	1.3019	NaN	1.1422	NaN	NaN	NaN	NaN	NaN	NaN	0.93252	NaN	1.0648	NaN	NaN	NaN	1.735	1.9487	NaN	NaN	NaN	NaN	NaN	NaN	NaN	NaN	NaN	NaN	NaN	NaN	NaN	NaN	NaN	1.0788	NaN	1.2172	NaN
YDL167C	YDL167C	0.88207	0.94035	0.88967	0.90813	0.82481	NaN	NaN	NaN	1.124	1.0091	1.1036	NaN	0.92567	0.83055	0.95558	NaN	0.85288	1.0353	1.2449	1.2179	0.87628	0.95492	0.83154	0.90818	NaN	NaN	0.9721	1.3974	1.1442	1.3089	NaN	NaN	NaN	NaN	NaN	NaN	NaN	NaN	1.2124	1.2431	0.95861	1.0938	1.0822	1.3351	0.93647	NaN	NaN	NaN
YDL168W	YDL168W	NaN	NaN	NaN	NaN	NaN	NaN	NaN	NaN	NaN	NaN	NaN	NaN	NaN	NaN	NaN	NaN	NaN	NaN	NaN	NaN	NaN	NaN	NaN	NaN	NaN	NaN	NaN	NaN	NaN	NaN	NaN	NaN	NaN	NaN	NaN	NaN	NaN	NaN	NaN	NaN	NaN	NaN	NaN	NaN	NaN	NaN	NaN	NaN
YDL170W	YDL170W	NaN	NaN	NaN	NaN	NaN	NaN	1.0065	NaN	NaN	NaN	NaN	NaN	NaN	NaN	NaN	NaN	NaN	NaN	NaN	NaN	NaN	NaN	NaN	NaN	0.87685	1.0956	NaN	NaN	NaN	NaN	NaN	NaN	0.89123	1.1711	0.94512	1.0609	0.91559	1.38	NaN	NaN	NaN	NaN	NaN	NaN	NaN	NaN	NaN	NaN
YDL171C	YDL171C	1.0716	1.0429	1.0304	1.0467	1.0237	0.99452	1.2368	1.0019	1.1502	0.9763	1.205	0.99236	1.0917	0.99215	1.1352	0.98654	1.0218	1.0431	1.3401	1.1786	1.0287	1.0274	1.0268	1.0621	1.2877	1.1697	1.2904	1.3942	1.4375	1.3006	0.43981	1.6418	1.2074	1.2389	1.3361	1.0947	1.1048	1.5124	1.1608	1.0947	1.1382	1.0882	1.0567	1.1696	1.1022	1.1798	1.0366	1.288
YDL173W	YDL173W	NaN	NaN	0.46134	NaN	NaN	6.0285	NaN	0.45628	NaN	NaN	NaN	NaN	NaN	NaN	NaN	NaN	0.17555	6.2929	NaN	NaN	0.26043	NaN	NaN	NaN	NaN	NaN	NaN	NaN	NaN	NaN	4.3242	0.16979	NaN	NaN	NaN	NaN	NaN	NaN	NaN	NaN	NaN	NaN	NaN	NaN	NaN	NaN	NaN	NaN
YDL174C	YDL174C	0.89759	0.99924	1.051	1.1638	1.1358	0.95824	1.1698	0.97568	0.82694	1.0191	1.113	1.2837	1.0803	0.73809	0.86436	1.0571	0.73695	1.2334	NaN	1.1166	1.3862	1.1342	0.90827	NaN	1.22	NaN	1.4744	1.4323	1.3653	1.4816	NaN	NaN	NaN	NaN	1.3478	NaN	0.88469	NaN	0.83443	NaN	0.83814	1.0101	0.73976	NaN	0.98086	1.0055	NaN	0.86486
YDL175C	YDL175C	NaN	NaN	NaN	NaN	NaN	NaN	NaN	NaN	NaN	NaN	NaN	NaN	NaN	NaN	NaN	NaN	NaN	NaN	NaN	NaN	NaN	NaN	NaN	NaN	NaN	NaN	NaN	NaN	NaN	NaN	NaN	NaN	NaN	NaN	NaN	NaN	NaN	NaN	NaN	NaN	NaN	NaN	NaN	NaN	NaN	NaN	NaN	NaN
YDL178W	YDL178W	NaN	NaN	NaN	NaN	NaN	NaN	NaN	NaN	0.949	NaN	NaN	NaN	NaN	NaN	NaN	NaN	NaN	0.56452	NaN	NaN	NaN	0.96532	NaN	NaN	NaN	NaN	NaN	NaN	NaN	NaN	NaN	NaN	NaN	NaN	NaN	NaN	NaN	NaN	NaN	NaN	NaN	NaN	NaN	NaN	0.52144	NaN	NaN	NaN
YDL182W	YDL182W	0.95604	1.0051	0.93863	1.0183	0.97205	0.94853	1.1712	0.85692	1.015	0.97946	1.0837	0.99107	0.95945	0.93932	1.054	0.97149	0.90688	1.0471	1.1499	1.157	0.94713	1.0183	0.97924	1.0199	1.1667	1.1245	1.2279	1.4274	1.281	1.2933	0.41464	1.4425	1.1183	1.1628	1.2709	1.0323	0.98845	1.4402	1.086	1.0791	1.023	1.0749	0.97528	1.1389	0.98982	1.0917	0.94412	1.2883
YDL185W	YDL185W	1.04	1.0705	1.0741	1.037	1.0206	1.0162	1.3449	0.96405	1.1274	0.99528	1.1711	1.0187	1.1186	0.97468	1.1775	0.97334	1.0639	1.0155	1.3537	1.1393	1.0494	1.0685	1.0331	1.1056	1.3234	1.1032	1.3002	1.4076	1.4049	1.2889	0.49278	1.5346	1.2087	1.2444	1.3048	1.0708	1.1036	1.3922	1.0304	1.0712	1.0861	1.0156	1.0097	1.0491	1.0528	1.0784	0.98539	1.1544
YDL188C;YDL134C	YDL188C;YDL134C	NaN	NaN	NaN	NaN	NaN	NaN	NaN	NaN	NaN	NaN	NaN	NaN	0.99128	NaN	NaN	NaN	NaN	NaN	NaN	NaN	1.4303	NaN	NaN	NaN	NaN	NaN	NaN	NaN	NaN	NaN	NaN	NaN	NaN	NaN	NaN	NaN	NaN	NaN	NaN	NaN	0.9447	0.99692	NaN	NaN	NaN	NaN	NaN	NaN
YDL189W	YDL189W	1.1511	0.66647	NaN	0.96958	NaN	1.2384	1.139	0.84623	NaN	0.77279	0.71417	1.0672	NaN	NaN	1.1337	0.87911	0.85126	0.49539	1.1284	1.0144	0.93026	NaN	0.88013	0.99172	1.1193	0.9088	0.90711	1.0746	1.3285	1.2637	0.35154	NaN	1.1193	NaN	1.1069	0.88118	NaN	1.1336	NaN	NaN	NaN	0.94482	0.97058	1.216	NaN	0.88802	1.0176	1.2642
YDL190C	YDL190C	0.91943	0.89949	0.92108	0.93127	0.9862	0.88484	1.0132	0.85469	0.98223	0.89854	1.0128	0.89086	1.0003	0.78809	1.0071	0.75209	0.8589	0.86887	1.1003	0.92584	0.95814	0.93139	0.94278	0.99975	1.0783	1.0406	1.122	1.2416	1.1911	1.2254	0.27374	1.4414	1.027	1.0368	1.2664	0.92231	0.98538	1.3493	1.1815	1.1239	1.1459	1.0432	1.0298	1.0973	1.0483	1.054	1.0481	1.3789
YDL193W	YDL193W	NaN	NaN	NaN	NaN	NaN	NaN	NaN	NaN	NaN	NaN	NaN	NaN	NaN	NaN	NaN	NaN	NaN	NaN	NaN	1.0179	NaN	NaN	NaN	NaN	NaN	NaN	NaN	NaN	NaN	NaN	NaN	NaN	NaN	NaN	NaN	NaN	NaN	NaN	0.86092	NaN	0.97071	NaN	NaN	NaN	NaN	NaN	NaN	NaN
YDL195W	YDL195W	1.0086	0.94288	1.0346	0.92018	0.97796	0.90619	1.0953	0.93166	1.072	0.89075	1.0695	0.90431	0.99939	0.88882	1.0533	0.90208	0.97922	0.92829	1.2642	1.0337	0.95443	0.93462	0.97177	0.95226	1.2005	1.0933	1.205	1.2642	1.2503	1.2637	0.37632	1.5373	1.0684	1.1605	1.2523	1.0158	0.96528	1.4066	1.2057	1.1034	1.2008	1.0926	1.0778	1.1971	1.1098	1.1505	1.0632	1.4053
YDL198C	YDL198C	0.95621	0.96443	0.97716	0.9478	1.002	0.78817	0.73077	NaN	1.0847	0.82711	1.0977	1.0035	1.0043	0.90209	1.088	0.93456	1.0237	0.94062	1.174	1.1552	0.88264	0.91299	0.93786	1.0565	1.1747	1.0134	1.1501	1.3059	1.5669	1.2256	NaN	NaN	0.96754	1.1814	1.1982	0.96305	0.94459	1.3002	1.132	1.1456	1.2353	1.1136	1.018	1.1736	1.1986	1.175	0.9618	1.2959
YDL201W	YDL201W	NaN	NaN	NaN	NaN	NaN	NaN	NaN	NaN	NaN	NaN	NaN	NaN	NaN	NaN	NaN	NaN	NaN	NaN	NaN	NaN	NaN	NaN	NaN	NaN	NaN	0.99945	NaN	NaN	NaN	NaN	NaN	NaN	NaN	1.0018	1.7471	0.97856	0.99183	NaN	NaN	NaN	NaN	NaN	NaN	NaN	NaN	NaN	NaN	NaN
YDL202W	YDL202W	0.90146	0.87529	NaN	0.90239	NaN	NaN	NaN	NaN	1.0133	0.91261	1.041	1.0815	0.97233	0.931	NaN	0.77253	1.0624	NaN	NaN	1.1026	0.80004	1.1824	NaN	1.0848	NaN	NaN	NaN	1.1822	NaN	1.1792	NaN	NaN	0.92022	1.2715	NaN	1.0857	NaN	NaN	NaN	NaN	NaN	NaN	NaN	NaN	NaN	NaN	NaN	NaN
YDL203C	YDL203C	0.76894	0.9314	0.89716	0.85133	0.66631	0.98351	NaN	NaN	0.88591	NaN	0.92718	0.97249	1.0051	0.79115	0.81324	0.96129	0.61457	0.87041	NaN	NaN	0.98467	0.95051	0.67603	0.9487	NaN	NaN	0.98427	1.0445	1.2113	1.1217	NaN	1.2872	NaN	NaN	NaN	NaN	NaN	1.056	1.1819	1.006	1.0715	0.86528	0.81215	1.0818	0.98701	0.89911	0.80661	1.0113
YDL205C	YDL205C	NaN	NaN	NaN	NaN	NaN	NaN	NaN	NaN	NaN	NaN	NaN	NaN	NaN	NaN	NaN	NaN	NaN	NaN	NaN	NaN	NaN	NaN	NaN	NaN	NaN	NaN	NaN	NaN	NaN	NaN	NaN	NaN	NaN	NaN	NaN	NaN	NaN	NaN	NaN	NaN	NaN	NaN	NaN	NaN	NaN	NaN	NaN	NaN
YDL207W	YDL207W	NaN	NaN	NaN	NaN	NaN	NaN	1.1983	0.86965	NaN	NaN	NaN	NaN	NaN	NaN	NaN	NaN	NaN	NaN	1.1173	NaN	NaN	NaN	NaN	NaN	1.2752	1.1853	NaN	NaN	1.2227	NaN	NaN	NaN	1.2193	1.2511	1.196	1.0931	0.94599	NaN	1.123	NaN	NaN	NaN	NaN	NaN	NaN	NaN	NaN	NaN
YDL208W	YDL208W	0.47918	2.2909	0.47176	2.8226	0.4886	1.708	1.5335	0.68822	0.42786	3.3955	0.63237	2.2168	0.68482	1.3291	0.95385	1.4734	0.46915	2.1902	0.99903	1.5071	0.59133	2.7267	0.68721	2.3655	0.94665	1.3184	0.62006	3.0276	0.87812	1.8517	1.4859	0.64734	0.94627	1.5356	0.75642	1.3052	1.16	1.1652	0.49108	3.1579	0.96412	2.0901	0.88477	1.8757	0.66787	2.2555	1.0813	1.4954
YDL212W	YDL212W	NaN	NaN	NaN	NaN	NaN	NaN	NaN	NaN	NaN	NaN	NaN	NaN	NaN	NaN	NaN	NaN	NaN	NaN	NaN	NaN	NaN	NaN	NaN	NaN	NaN	NaN	NaN	NaN	NaN	NaN	NaN	NaN	NaN	NaN	NaN	NaN	NaN	NaN	NaN	NaN	NaN	NaN	NaN	NaN	NaN	NaN	NaN	NaN
YDL213C	YDL213C	0.59607	1.8173	0.57918	2.7765	0.39712	2.0505	1.8057	NaN	0.50285	2.6929	0.77449	2.4272	0.57065	1.4245	1.0081	1.8888	0.50286	2.7303	1.4349	1.0397	0.89601	5.0287	0.72337	4.6387	0.71816	1.8316	0.42726	NaN	1.185	2.1149	2.8221	0.31235	0.72892	2.8693	0.5087	1.43	0.78369	2.0111	0.37502	NaN	1.0002	NaN	0.76245	3.3311	0.60375	2.7923	0.93314	2.0084
YDL215C	YDL215C	1.0841	1.0141	1.0779	0.93672	0.96922	0.97621	1.0714	1.1838	1.2097	1.0271	1.0755	1.0703	1.1253	0.88508	1.1611	1.1486	1.1226	1.0874	1.4432	0.8988	0.98494	1.1008	1.098	0.90546	1.4376	1.082	1.3153	1.4174	1.3449	1.2773	0.35485	1.5986	1.338	1.5786	1.4497	1.0024	1.0421	1.4905	1.2542	1.1506	1.0891	1.0678	1.1683	1.2824	1.2274	1.2733	1.1313	1.3828
YDL224C	YDL224C	0.42733	1.1094	NaN	1.0672	0.67751	1.3688	NaN	NaN	0.6474	NaN	0.64708	1.5318	0.77055	0.70119	NaN	1.4401	NaN	1.7169	NaN	1.7351	NaN	0.93573	0.49982	0.93299	NaN	1.3185	1.0912	1.5647	1.2296	1.1054	0.35577	2.1925	1.0718	NaN	NaN	NaN	0.77519	NaN	1.1225	1.4123	0.96482	1.4172	0.91428	1.2776	1.1596	NaN	0.86655	NaN
YDL225W	YDL225W	1.0421	1.0138	1.0211	1.0024	1.119	0.94034	1.0973	1.0018	1.1554	0.93995	1.2802	1.1102	1.2018	0.93184	1.1389	1.0007	1.0257	1.0953	1.3503	1.1123	0.99417	1.0527	0.93584	1.0028	1.2008	1.077	1.2372	1.3438	1.2839	1.2614	0.39044	1.6596	1.1571	1.2	1.1736	1.0432	0.93236	1.4526	1.3124	1.2266	1.1574	1.162	1.1712	1.2044	1.2621	1.2619	1.0289	1.2994
YDL226C	YDL226C	0.87109	0.84658	0.95005	0.99778	0.92243	0.93599	1.1501	0.95648	0.94987	0.79018	0.87967	0.81138	0.88332	0.78754	0.93535	0.90465	0.91222	0.94401	1.2613	1.0759	0.99741	0.94203	0.99157	0.9756	1.1377	1.0613	1.2324	1.3108	1.3174	1.2403	0.39519	1.3578	0.98765	1.0749	1.1894	0.88499	0.96891	1.3271	1.0033	0.86315	0.9677	0.83042	0.91424	0.97469	0.93593	0.95643	0.85873	1.0194
YDL229W	YDL229W	NaN	NaN	NaN	NaN	NaN	NaN	1.083	0.89346	NaN	NaN	1.3678	0.80587	0.8196	NaN	NaN	NaN	NaN	NaN	NaN	1.0673	NaN	NaN	0.6802	NaN	1.1056	1.1867	1.2553	1.2332	1.2666	1.2098	NaN	NaN	1.0203	1.2613	1.217	1.0921	0.97053	1.3451	0.94999	NaN	NaN	1.3228	0.97288	NaN	NaN	NaN	NaN	NaN
YDL230W	YDL230W	NaN	NaN	NaN	NaN	NaN	NaN	NaN	NaN	NaN	NaN	NaN	NaN	NaN	NaN	NaN	NaN	NaN	NaN	NaN	NaN	NaN	NaN	NaN	NaN	NaN	NaN	NaN	NaN	NaN	NaN	NaN	NaN	NaN	NaN	NaN	NaN	NaN	NaN	NaN	NaN	NaN	NaN	NaN	NaN	NaN	NaN	NaN	NaN
YDL234C	YDL234C	NaN	NaN	NaN	NaN	NaN	NaN	1.0051	0.86771	NaN	NaN	1.2596	NaN	0.96925	NaN	NaN	NaN	NaN	NaN	NaN	NaN	NaN	NaN	NaN	NaN	0.86223	1.5337	1.1229	1.1519	NaN	1.3307	NaN	NaN	0.74481	0.86501	0.90554	1.0212	NaN	NaN	NaN	NaN	NaN	1.0497	1.3116	NaN	NaN	NaN	NaN	NaN
YDL235C	YDL235C	0.96389	0.84371	0.74249	0.68908	0.82194	1.1261	NaN	0.75896	0.94359	NaN	1.0876	0.71234	0.7972	1.1245	1.0334	1.007	1.1238	0.83526	NaN	NaN	0.93868	0.66036	0.83273	1.0448	NaN	NaN	NaN	1.4073	1.4994	1.483	NaN	NaN	NaN	NaN	NaN	NaN	NaN	NaN	1.3491	1.0684	1.1297	0.95917	1.0017	1.0035	1.2228	1.1325	1.0921	1.0568
YDL240W	YDL240W	NaN	NaN	NaN	NaN	NaN	NaN	NaN	NaN	NaN	NaN	NaN	NaN	NaN	NaN	NaN	NaN	NaN	NaN	NaN	NaN	NaN	NaN	NaN	NaN	NaN	NaN	NaN	NaN	NaN	NaN	NaN	NaN	NaN	NaN	NaN	NaN	NaN	NaN	NaN	NaN	NaN	NaN	NaN	NaN	NaN	NaN	NaN	NaN
YDL242W	YDL242W	NaN	NaN	NaN	NaN	NaN	NaN	NaN	NaN	NaN	NaN	NaN	NaN	NaN	NaN	NaN	NaN	NaN	NaN	NaN	NaN	NaN	NaN	NaN	NaN	NaN	NaN	NaN	NaN	NaN	NaN	NaN	NaN	NaN	NaN	NaN	NaN	NaN	NaN	NaN	NaN	NaN	NaN	NaN	NaN	NaN	NaN	NaN	NaN
YDR001C	YDR001C	0.98236	NaN	0.95282	0.95532	0.8846	NaN	1.1064	NaN	0.84642	NaN	0.99834	0.70938	0.72918	0.78388	1.0727	0.69342	NaN	0.79355	1.3182	1.0951	NaN	NaN	0.79764	0.84734	NaN	1.1934	NaN	NaN	1.2384	1.2896	0.48674	1.5515	NaN	NaN	NaN	NaN	NaN	NaN	1.2555	NaN	1.2234	NaN	NaN	NaN	NaN	NaN	0.97673	NaN
YDR002W	YDR002W	0.14985	7.6863	0.17173	11.215	0.14322	11.94	0.20335	7.7545	0.14114	8.5024	0.15728	8.4772	0.16942	8.3343	0.17906	9.0215	0.15066	9.8287	0.34339	5.7508	0.15941	9.5411	0.16451	9.8147	0.13094	11.902	0.32801	7.9813	0.36814	6.8375	0.12725	11.381	0.1176	10.155	0.14566	15.725	0.16015	12.54	0.16858	6.2457	0.173	7.62	0.2031	7.501	0.12483	8.2031	0.19667	8.3864
YDR005C	YDR005C	NaN	NaN	NaN	NaN	NaN	NaN	NaN	NaN	NaN	NaN	NaN	NaN	NaN	NaN	NaN	NaN	NaN	NaN	NaN	NaN	NaN	NaN	NaN	NaN	NaN	NaN	NaN	NaN	NaN	NaN	NaN	NaN	NaN	NaN	NaN	NaN	NaN	NaN	NaN	NaN	NaN	NaN	NaN	NaN	NaN	NaN	NaN	NaN
YDR006C	YDR006C	NaN	NaN	1.0645	0.937	0.89581	NaN	0.99786	1.0099	1.0451	NaN	NaN	1.1861	1.0062	0.73546	1.0705	NaN	NaN	NaN	NaN	1.1885	NaN	0.84671	NaN	NaN	1.1154	NaN	1.0897	1.4419	0.98976	NaN	NaN	NaN	NaN	1.0832	1.3254	0.86439	0.89615	1.1733	1.3071	1.0635	1.3545	0.85626	0.87962	NaN	0.77442	1.1068	0.9391	1.3109
YDR011W;YNR070W	YDR011W	0.83089	0.74897	NaN	0.79948	0.7625	NaN	NaN	0.56746	0.86676	0.83751	1.1371	0.90371	1.0368	0.97009	1.0937	1.019	0.77771	NaN	0.99025	0.75631	0.82715	NaN	NaN	0.83237	1.1139	0.91485	NaN	NaN	NaN	1.0134	NaN	NaN	0.82177	NaN	NaN	NaN	NaN	NaN	NaN	NaN	NaN	0.92523	0.95531	0.98391	0.89426	0.97572	NaN	1.1657
YDR012W	YDR012W	NaN	NaN	NaN	NaN	NaN	NaN	NaN	NaN	NaN	NaN	NaN	NaN	NaN	NaN	NaN	NaN	NaN	NaN	1.0579	1.2634	NaN	NaN	NaN	NaN	NaN	1.155	1.0357	1.7392	1.343	1.4951	NaN	NaN	0.95611	1.3257	0.94704	0.99962	NaN	1.7081	NaN	NaN	NaN	NaN	NaN	NaN	NaN	NaN	NaN	NaN
YDR017C	YDR017C	NaN	0.97185	NaN	NaN	NaN	NaN	1.3149	0.66956	1.0976	NaN	1.1201	1.1001	1.1505	NaN	NaN	NaN	NaN	1.2836	1.2739	1.1788	NaN	0.81446	1.3012	NaN	NaN	NaN	NaN	0.97044	1.4196	1.0701	NaN	1.6239	NaN	NaN	NaN	NaN	NaN	NaN	1.1196	NaN	NaN	NaN	NaN	NaN	NaN	1.2895	NaN	NaN
YDR021W	YDR021W	0.79947	0.87574	0.80048	0.76505	0.77169	0.83617	0.98454	NaN	0.9865	0.90727	0.934	0.77422	0.96248	0.70887	1.0751	NaN	NaN	0.77047	NaN	NaN	NaN	0.95461	NaN	0.8912	0.97252	0.88956	NaN	NaN	NaN	1.1371	NaN	NaN	1.095	1.4079	1.0037	NaN	0.71171	NaN	0.9036	NaN	0.97028	NaN	NaN	NaN	0.89907	NaN	NaN	NaN
YDR023W	YDR023W	1.0619	1.0595	1.0913	1.0236	1.0561	0.95241	1.2173	0.95717	1.1459	0.99777	1.1702	1.0134	1.1532	1.0225	1.1287	1.0682	1.0141	1.0238	1.3776	1.1436	0.99194	1.05	1.0406	1.0771	1.2991	1.1936	1.3821	1.5565	1.4784	1.4018	0.42686	1.4592	1.2027	1.1979	1.2193	1.0739	1.1091	1.4195	1.1914	1.2799	1.2937	1.1707	1.1223	1.249	1.094	1.3529	1.1813	1.3845
YDR026C	YDR026C	1.3289	NaN	1.3068	0.79667	1.0947	0.81827	1.375	NaN	1.3508	0.86302	1.1871	1.5812	1.1014	0.93106	1.3721	0.90419	NaN	0.83077	NaN	NaN	1.3007	NaN	1.6233	NaN	NaN	NaN	NaN	1.1327	NaN	1.1634	NaN	NaN	NaN	NaN	NaN	NaN	NaN	NaN	NaN	0.8299	NaN	NaN	1.0123	1.1583	NaN	0.83911	0.84818	NaN
YDR027C	YDR027C	1.0154	0.93852	0.86179	0.92922	0.98133	0.96095	1.1279	0.82239	0.94345	0.85679	1.1413	0.97506	0.96372	0.9311	0.90442	0.95024	0.97499	0.92859	1.3445	0.98415	1.0498	1.204	1.0353	0.9444	NaN	1.0676	1.1804	1.2063	1.2496	1.1977	0.39233	1.4561	1.1213	1.1883	1.2561	0.85312	0.71051	NaN	1.0952	NaN	1.2193	0.95102	0.87237	1.0721	1.0903	1.2654	1.1652	1.3741
YDR028C	YDR028C	NaN	NaN	NaN	NaN	NaN	NaN	NaN	NaN	NaN	NaN	NaN	NaN	NaN	NaN	NaN	NaN	NaN	NaN	NaN	NaN	NaN	NaN	NaN	NaN	NaN	NaN	NaN	NaN	NaN	NaN	NaN	NaN	NaN	NaN	NaN	NaN	NaN	NaN	NaN	NaN	NaN	NaN	NaN	NaN	NaN	NaN	NaN	NaN
YDR033W	YDR033W	0.86742	1.1074	0.90358	0.94054	1.0139	0.61147	1.5349	0.44821	0.95002	1.0307	1.342	0.95949	1.0411	0.76213	1.6413	0.77595	0.71995	0.95415	1.1995	0.71878	1.0326	1.1068	1.0683	1.0664	1.5125	1.0664	0.9338	1.1367	1.2913	0.78644	0.52862	0.82816	1.6638	1.3019	1.3567	0.92127	1.7595	1.1485	0.85461	0.99874	1.0916	0.86864	0.93267	0.9573	1.0208	0.79472	1.1498	0.72461
YDR034C	YDR034C	NaN	NaN	NaN	NaN	0.65584	NaN	NaN	NaN	1.0238	1.0995	1.0978	0.93306	NaN	NaN	NaN	0.87995	0.77026	0.97577	NaN	NaN	0.74195	1.1153	0.73933	0.97314	0.98045	NaN	1.1209	1.204	1.2085	1.1506	NaN	NaN	0.94794	1.2367	NaN	1.0409	NaN	1.7158	NaN	NaN	0.97696	1.0912	1.2243	1.302	NaN	NaN	1.108	1.1671
YDR035W	YDR035W	NaN	NaN	NaN	NaN	0.92689	NaN	NaN	NaN	NaN	NaN	NaN	NaN	NaN	NaN	NaN	NaN	NaN	NaN	NaN	NaN	1.0225	1.1745	NaN	1.3402	NaN	NaN	1.1743	1.2453	1.3436	1.2772	NaN	NaN	NaN	NaN	1.4579	NaN	NaN	NaN	NaN	1.1345	NaN	NaN	0.89675	NaN	1.2525	NaN	1.3727	NaN
YDR036C	YDR036C	NaN	NaN	NaN	NaN	NaN	NaN	NaN	NaN	NaN	NaN	NaN	NaN	NaN	NaN	NaN	NaN	NaN	NaN	NaN	NaN	NaN	NaN	NaN	NaN	NaN	NaN	NaN	NaN	NaN	NaN	NaN	NaN	NaN	NaN	NaN	NaN	NaN	NaN	NaN	NaN	NaN	NaN	NaN	NaN	NaN	NaN	NaN	NaN
YDR037W	YDR037W	0.98637	1.0211	1.096	1.0551	0.95245	0.89493	1.1684	0.9295	1.0222	0.99827	1.1971	0.97246	1.0253	0.94125	1.1674	0.99127	0.97962	1.0228	1.7569	0.86677	1.2175	1.1068	1.0286	1.1031	1.2579	1.1318	1.2064	1.3795	1.3335	1.2493	0.57846	1.0586	1.1252	1.3044	1.2573	0.95057	1.0635	1.3151	1.1128	1.2103	1.2252	1.1854	1.0566	1.2998	1.1385	1.1422	1.1091	1.3447
YDR038C;YDR039C;YDR040C	YDR038C;YDR039C;YDR040C	1.0242	1.0318	0.91333	0.89763	0.94484	0.92971	0.94901	0.84554	1.0355	0.84291	1.1187	0.78538	1.1411	0.87553	1.0084	1.0338	1.034	0.91321	1.2746	0.95577	0.98688	1.0744	0.91411	0.98276	1.0951	0.94713	1.2301	1.2425	1.1851	1.1708	0.35701	1.2097	0.9903	0.99384	1.0915	0.90062	0.86743	1.272	1.065	0.94665	1.0721	0.8914	0.99459	0.98392	0.93537	1.0531	0.9217	1.1669
YDR041W	YDR041W	NaN	NaN	NaN	NaN	NaN	NaN	NaN	NaN	NaN	NaN	NaN	0.91736	NaN	NaN	NaN	0.6928	NaN	NaN	NaN	NaN	NaN	NaN	NaN	NaN	NaN	NaN	NaN	NaN	NaN	NaN	NaN	NaN	NaN	NaN	NaN	NaN	NaN	NaN	NaN	NaN	NaN	NaN	NaN	NaN	NaN	NaN	NaN	NaN
YDR049W	YDR049W	1.0559	0.88185	NaN	NaN	0.56774	NaN	1.0434	0.6737	0.67409	NaN	0.99324	NaN	0.79422	0.94648	0.70491	NaN	NaN	NaN	0.97917	1.0544	0.63884	NaN	0.73832	0.403	1.179	0.87366	0.94701	1.0984	1.0189	0.85884	0.16871	NaN	NaN	NaN	1.0135	NaN	0.65614	0.88307	NaN	NaN	1.1352	NaN	NaN	NaN	NaN	NaN	NaN	0.62414
YDR050C	YDR050C	0.92681	0.87377	0.94685	0.96031	0.9867	0.9357	1.1911	1.1061	1.1313	0.83908	3.1225	0.83596	1.275	0.45085	1.0244	0.48092	1.0539	1.0234	1.3667	1.0953	0.85947	0.81642	0.96332	1.08	1.3212	1.2235	1.4738	1.1514	1.7655	1.1683	0.59861	1.6867	0.92649	1.8781	1.4946	1.0273	1.6517	0.88329	1.023	1.12	0.93344	1.183	1.1402	0.64748	1.2641	1.1219	1.0674	1.257
YDR054C	YDR054C	NaN	NaN	1.0201	NaN	NaN	NaN	NaN	NaN	NaN	NaN	1.3717	NaN	NaN	NaN	0.94471	1.0244	NaN	NaN	NaN	NaN	NaN	NaN	NaN	NaN	NaN	NaN	NaN	NaN	NaN	NaN	NaN	NaN	NaN	NaN	NaN	NaN	NaN	NaN	NaN	NaN	NaN	NaN	NaN	NaN	NaN	NaN	NaN	NaN
YDR057W	YDR057W	NaN	NaN	NaN	NaN	NaN	NaN	NaN	NaN	NaN	NaN	NaN	NaN	NaN	NaN	NaN	NaN	NaN	NaN	NaN	NaN	NaN	NaN	NaN	NaN	NaN	NaN	NaN	NaN	NaN	NaN	NaN	NaN	NaN	NaN	NaN	NaN	NaN	NaN	NaN	NaN	NaN	NaN	NaN	NaN	NaN	NaN	NaN	NaN
YDR060W	YDR060W	0.92037	1.0089	0.85171	1.0398	0.81922	0.98296	1.007	0.96554	0.89866	0.86476	0.99344	0.97646	0.88886	0.93872	1.0258	0.94764	0.81049	1.0134	1.1828	1.1196	0.87814	0.99819	0.87173	1.163	1.0591	1.1651	1.1241	1.3369	1.2012	1.271	0.38031	1.4701	0.97932	1.2624	1.1288	1.0657	0.90196	1.4833	1.0274	1.2487	1.1168	1.161	1.0285	1.2323	1.0688	1.2439	0.94523	1.5912
YDR062W	YDR062W	0.98971	0.81217	0.93136	0.96458	0.90343	0.90902	1.0024	0.95774	1.1069	0.93253	1.1329	0.97114	1.1254	0.9845	1.1352	1.0109	0.9049	1.0451	1.2527	1.1875	1.0078	0.87366	1.0055	1.0439	1.1873	1.3209	1.3791	1.537	1.3506	1.223	NaN	NaN	1.2515	1.1777	1.1071	1.0094	0.92674	1.5357	NaN	1.072	1.0391	1.1321	0.98016	0.98657	NaN	0.85432	0.86971	1.0858
YDR064W	YDR064W	0.67702	1.3667	0.69094	1.5587	0.68143	1.3699	0.96984	1.0683	0.74733	1.3135	0.88497	1.338	0.84208	1.1371	0.90222	1.2508	0.6664	1.5161	0.86592	1.4249	0.73878	1.6412	0.70889	1.6746	0.86091	1.2993	0.85574	1.8089	1.0801	1.5114	0.66294	1.295	0.845	1.4558	0.78286	1.2928	0.87744	1.4296	0.79059	1.4564	0.83775	1.405	0.8274	1.4567	0.75918	1.4835	0.90207	1.3508
YDR068W	YDR068W	0.70399	NaN	NaN	NaN	NaN	NaN	NaN	NaN	NaN	NaN	NaN	NaN	NaN	NaN	NaN	NaN	NaN	NaN	NaN	NaN	NaN	NaN	NaN	NaN	NaN	NaN	0.89162	NaN	NaN	1.558	NaN	NaN	NaN	NaN	NaN	NaN	NaN	NaN	NaN	NaN	NaN	1.1091	0.70717	NaN	0.67598	1.2178	0.75911	1.0393
YDR069C	YDR069C	1.0539	0.63098	NaN	NaN	NaN	NaN	NaN	NaN	0.83885	NaN	1.3386	0.85717	0.86494	NaN	0.95928	NaN	NaN	NaN	NaN	NaN	NaN	NaN	NaN	1.1403	NaN	NaN	NaN	1.4704	1.6465	1.11	NaN	1.6324	NaN	NaN	NaN	NaN	NaN	NaN	NaN	NaN	1.3987	1.3418	1.3543	2.1819	NaN	NaN	NaN	NaN
YDR071C	YDR071C	1.0168	0.96079	1.0215	1.0038	1.0086	1.0258	NaN	0.82837	0.98506	0.93744	1.3617	0.97332	0.99671	0.85324	1.0092	0.86664	0.95066	0.94034	1.2517	1.0936	0.99093	0.97282	1.0831	1.1064	1.2705	1.1265	1.3091	1.3706	1.3298	1.3518	0.37247	1.539	1.0074	1.2413	1.2301	1.0734	0.98509	1.4823	1.1216	1.1394	1.0569	1.1426	0.92787	1.2476	0.95482	1.1264	1.0172	1.2903
YDR074W	YDR074W	1.0722	1.0399	0.91135	0.91494	0.75455	0.79894	1.1974	0.87451	1.2308	NaN	1.116	0.97081	0.92934	0.91873	NaN	0.9218	NaN	1.1226	0.98696	0.79783	0.84724	0.92613	0.89839	0.80153	1.2342	0.95015	0.9214	1.2831	1.2482	1.2787	NaN	1.2415	1.1038	1.1102	1.0304	0.93791	0.92762	1.348	1.0855	1.2139	1.1671	1.1518	1.1373	0.93462	1.2205	1.2679	0.9864	1.2326
YDR080W	YDR080W	1.0537	0.87119	1.0288	1.0345	0.89402	0.77941	1.0279	0.89121	1.0379	0.833	1.2578	0.89482	1.0179	1.0411	1.0529	0.86783	0.85671	0.89138	1.4375	1.3142	1.0992	0.93549	1.0341	1.106	1.488	NaN	1.226	1.3275	1.3738	1.237	NaN	NaN	NaN	1.433	NaN	0.83988	NaN	NaN	0.96861	1.0602	1.3629	1.1072	1.1459	NaN	1.1214	1.2915	1.0793	1.6401
YDR081C	YDR081C	0.85765	NaN	NaN	0.99552	0.95679	0.82984	0.8033	0.88111	1.0325	0.80682	1.1108	0.86323	0.96869	1.074	1.1357	1.1	0.84752	1.0351	1.2186	1.2069	1.1415	1.0387	0.92137	1.1293	1.1464	NaN	1.0064	1.2958	1.3939	1.3422	NaN	0.98987	1.3411	1.1763	1.1938	0.96664	NaN	1.6385	1.0742	1.0442	1.3155	1.2534	0.95137	1.2212	NaN	1.0478	0.91054	NaN
YDR083W	YDR083W	0.96542	1.0321	0.97966	1.2008	0.90023	1.0214	1.3046	0.88462	1.0068	1.0356	1.1759	1.0352	0.97339	0.90897	1.0128	0.97489	0.9569	1.1384	1.2822	1.1842	1.0965	1.2018	1.0623	1.1448	1.146	1.0922	1.1288	1.6615	1.3683	1.2074	0.49657	1.1876	1.0731	1.2294	1.1113	1.0784	0.9077	1.4698	1.1542	1.3467	1.2195	1.2895	1.1461	1.4203	1.0797	1.4079	1.1501	1.4232
YDR086C	YDR086C	NaN	NaN	NaN	NaN	NaN	NaN	NaN	NaN	NaN	NaN	NaN	NaN	NaN	NaN	NaN	NaN	NaN	NaN	NaN	NaN	NaN	NaN	NaN	NaN	NaN	NaN	NaN	NaN	NaN	NaN	NaN	NaN	NaN	NaN	NaN	NaN	NaN	NaN	NaN	NaN	NaN	NaN	NaN	NaN	NaN	NaN	NaN	NaN
YDR087C	YDR087C	NaN	NaN	0.85718	NaN	0.89912	0.7951	NaN	NaN	NaN	NaN	1.4302	NaN	0.81045	NaN	NaN	1.0904	0.68247	NaN	NaN	1.361	NaN	1.1205	0.76654	1.1614	1.1731	1.0904	0.98973	1.2529	1.2224	1.3244	NaN	1.9709	1.1231	1.1938	1.0169	1.0883	0.97668	1.5392	0.53443	0.82175	0.91435	NaN	NaN	NaN	1.0423	0.93587	0.69306	NaN
YDR089W	YDR089W	NaN	0.79981	1.0228	0.74904	0.53724	NaN	1.1192	0.8286	NaN	NaN	0.96819	NaN	0.91283	NaN	1.5144	0.80356	0.89805	NaN	0.96214	0.95059	NaN	0.92659	0.97778	0.80989	NaN	NaN	1.2273	1.2534	1.3447	1.075	0.327	1.5595	NaN	0.9412	1.2992	NaN	NaN	NaN	1.0197	1.2425	1.0852	0.68914	1.079	NaN	NaN	1.3282	0.98358	NaN
YDR091C	YDR091C	1.1365	1.1581	1.0197	1.1542	0.97236	1.0858	1.2356	1.0704	1.1409	1.0983	1.2265	1.0725	1.0876	1.1148	1.121	1.0959	0.97136	1.0739	1.3921	1.3182	0.99477	1.1105	1.1101	1.2277	1.2782	1.3219	1.2998	1.5071	1.3971	1.3433	0.39542	1.8784	1.1306	1.4314	1.3005	1.1515	1.0257	1.456	1.1563	1.3251	1.1922	1.2859	1.2303	1.4437	1.0779	1.4401	1.0133	1.585
YDR092W	YDR092W	NaN	NaN	NaN	NaN	NaN	NaN	NaN	NaN	NaN	NaN	NaN	NaN	NaN	NaN	NaN	NaN	NaN	NaN	NaN	NaN	NaN	NaN	NaN	NaN	NaN	NaN	NaN	NaN	NaN	NaN	NaN	NaN	NaN	NaN	NaN	NaN	NaN	NaN	NaN	NaN	NaN	NaN	NaN	NaN	NaN	NaN	NaN	NaN
YDR093W	YDR093W	0.78098	0.87487	0.90813	0.89511	0.8567	0.80958	0.99496	0.93595	0.79291	0.81828	0.91323	0.96332	0.89254	0.76878	0.95956	0.89682	0.90021	0.82627	1.0921	1.0835	0.86531	0.89461	0.8994	0.85816	1.078	1.0212	1.1396	1.1368	0.98681	1.0815	0.39708	1.5447	1.1805	1.0934	1.1929	0.86497	1.0381	NaN	1.2034	0.96201	1.0167	0.93617	0.81589	0.99671	1.0317	NaN	0.95356	1.4869
YDR097C	YDR097C	1.0137	1.0281	0.86895	1.0448	0.9293	1.0058	1.0494	0.86187	0.93283	0.86824	1.1097	0.97323	0.99506	0.94255	1.0845	1.0057	0.89802	0.93048	1.2467	1.0185	0.93301	0.96396	0.93179	0.96887	1.1007	1.078	1.2097	1.2625	1.2179	1.2568	0.31148	1.5299	1.1148	1.1272	1.2448	0.95865	0.81416	1.4484	1.0912	1.1002	1.1955	1.0557	1.0421	1.241	1.04	1.218	1.0224	1.3756
YDR098C	YDR098C	0.74046	0.88877	0.79924	1.0466	0.89089	NaN	NaN	NaN	NaN	0.78657	1.0501	0.74229	0.99138	0.91673	1.0035	0.89151	NaN	1.0076	1.1771	NaN	NaN	0.96783	1.0714	NaN	NaN	NaN	NaN	NaN	NaN	NaN	NaN	NaN	NaN	NaN	NaN	NaN	NaN	NaN	0.89927	NaN	1.0179	NaN	NaN	1.4881	NaN	NaN	NaN	1.0042
YDR099W	YDR099W	1.1796	0.99332	1.0011	1.1346	1.1214	1.0884	1.1977	1.0824	1.2999	0.94545	1.1936	0.95623	1.0915	1.1144	1.2107	0.93193	1.1462	1.0634	1.5424	1.2029	1.1712	1.1446	1.0504	1.2456	1.3422	1.128	1.3799	1.3016	1.2736	1.3927	0.38754	1.4426	1.1847	1.216	1.3875	1.1565	1.1244	1.5566	1.2327	1.1682	1.2306	1.1179	1.0962	1.2474	1.1641	1.2562	1.1264	1.2918
YDR101C	YDR101C	1.0887	0.95579	NaN	0.87462	NaN	0.95042	NaN	1.073	0.85381	0.88927	1.1231	0.87421	1.0298	0.87689	1.1892	0.8488	1.0167	NaN	1.1147	0.9792	0.73826	0.86704	0.92977	0.93001	NaN	0.91954	1.497	NaN	1.4418	NaN	0.3878	1.3756	0.874	0.97261	1.3174	NaN	NaN	NaN	NaN	NaN	1.0009	NaN	NaN	1.3229	0.88732	NaN	0.9645	1.2306
YDR103W	YDR103W	0.76447	NaN	0.834	0.84908	1.1347	0.9785	1.27	1.1035	1.0387	0.8403	0.79013	1.1311	0.94584	0.73491	1.2494	0.75514	0.84162	0.85529	NaN	NaN	1.0956	0.87793	0.86638	NaN	1.3585	1.2667	1.2427	1.4003	1.4268	1.2125	NaN	1.5112	NaN	1.1323	1.1898	NaN	1.0394	NaN	NaN	0.97493	1.1236	1.0468	1.0742	1.2181	0.96742	1.0314	0.95824	NaN
YDR108W	YDR108W	NaN	NaN	NaN	NaN	NaN	NaN	NaN	NaN	NaN	NaN	NaN	NaN	NaN	NaN	NaN	NaN	NaN	NaN	NaN	NaN	NaN	NaN	NaN	NaN	NaN	NaN	NaN	NaN	NaN	NaN	NaN	NaN	NaN	NaN	NaN	NaN	NaN	NaN	NaN	NaN	NaN	NaN	NaN	0.18708	NaN	NaN	NaN	NaN
YDR111C	YDR111C	0.42566	NaN	NaN	0.65905	2.8131	NaN	NaN	NaN	0.79796	1.1818	1.0355	NaN	NaN	NaN	NaN	0.85007	NaN	NaN	NaN	NaN	1.1007	NaN	0.67031	NaN	NaN	1.0639	0.99125	1.5165	NaN	1.2285	NaN	NaN	NaN	NaN	NaN	NaN	NaN	NaN	NaN	NaN	NaN	NaN	NaN	NaN	NaN	NaN	1.0849	NaN
YDR115W	YDR115W	NaN	1.0484	NaN	1.3526	0.93542	NaN	1.2486	1.2534	NaN	1.0628	1.0218	NaN	NaN	NaN	NaN	NaN	NaN	NaN	1.3048	1.4796	NaN	1.0374	NaN	1.2077	1.4916	1.2732	1.3462	1.2581	1.2419	1.3254	1.2061	1.0495	1.2666	1.3097	1.5877	1.3127	NaN	1.3267	NaN	NaN	NaN	1.1776	NaN	1.0004	1.1774	NaN	NaN	NaN
YDR116C	YDR116C	NaN	NaN	NaN	NaN	NaN	NaN	NaN	NaN	NaN	NaN	NaN	NaN	NaN	NaN	NaN	NaN	NaN	NaN	NaN	NaN	NaN	NaN	NaN	NaN	NaN	NaN	NaN	NaN	NaN	NaN	NaN	NaN	NaN	NaN	NaN	NaN	NaN	NaN	NaN	NaN	NaN	NaN	NaN	NaN	NaN	NaN	NaN	NaN
YDR117C	YDR117C	0.97801	0.9117	1.1534	1.5963	0.6691	0.67952	1.6196	NaN	0.64092	1.6383	1.4508	0.9106	0.83575	0.5731	2.3026	0.83962	1.0255	0.8159	2.6784	0.62001	2.1115	1.8729	NaN	1.8608	1.2036	0.66193	0.88915	1.7573	1.8843	0.77485	2.2294	0.24664	1.1977	1.9312	1.0118	0.54283	1.5029	0.67928	0.57453	1.4907	1.4747	1.1445	0.78222	1.8288	1.0542	1.0156	1.7647	0.6636
YDR119W	YDR119W	0.94461	0.97412	0.91774	0.84279	0.89892	NaN	0.98168	0.86755	0.93425	1.16	1.3999	1.0994	1.0448	0.90801	0.96724	1.0742	0.99893	1.0416	1.1019	1.2611	1.1392	1.3282	0.89642	0.96589	1.0621	0.7192	1.1077	1.3501	1.1837	1.3075	NaN	NaN	NaN	NaN	NaN	NaN	NaN	NaN	0.93836	1.1138	0.84606	1.2006	0.89155	NaN	1.3066	1.3005	0.61519	1.5896
YDR120C	YDR120C	0.64745	1.5225	NaN	1.4427	NaN	NaN	1.0952	1.4814	NaN	NaN	1.1458	1.1747	0.65083	NaN	NaN	1.3826	NaN	1.2813	NaN	NaN	NaN	NaN	0.92606	NaN	0.6863	1.1963	NaN	1.3102	1.1637	NaN	NaN	1.0336	0.79424	1.4304	0.80181	1.1614	0.66085	1.164	NaN	NaN	NaN	1.1913	0.65869	1.2988	NaN	NaN	NaN	NaN
YDR122W	YDR122W	1.067	0.88643	1.044	0.94926	0.91736	1.0785	1.0432	0.89438	0.88687	0.84057	1.0851	0.79881	0.97865	0.88773	0.91455	0.89946	0.94238	1.0421	1.0954	1.1208	0.9181	1.0834	1.0133	0.83485	1.0366	1.2523	1.1013	1.214	1.1889	1.2802	0.38717	1.4392	1.0317	0.94683	1.1332	1.0276	0.82114	1.6539	1.1385	1.1541	0.97215	1.0428	0.98624	1.2348	0.91921	1.1835	0.69186	1.4399
YDR127W	YDR127W	1.0123	0.94732	1.0215	0.92819	0.96348	0.92947	1.1085	0.91113	1.0725	0.89618	1.1347	0.90998	1.0452	0.91959	1.089	0.92637	0.95726	0.95376	1.3012	1.0627	0.96038	0.97971	0.97723	0.98743	1.2152	1.0624	1.2356	1.2659	1.2646	1.2201	0.38524	1.4873	1.1195	1.1317	1.2389	1.0028	0.99365	1.3874	1.1921	1.1297	1.188	1.0912	1.0612	1.1633	1.1099	1.1673	1.0396	1.3481
YDR128W	YDR128W	0.89499	1.0869	0.96758	0.79537	0.44883	0.78027	0.86475	NaN	1.0682	0.82228	0.84167	1.0042	1.1352	0.62926	1.3407	0.80978	0.84881	0.782	NaN	0.87114	0.93189	1.1217	0.99001	0.96902	1.1	0.79281	NaN	1.3762	1.1374	1.3169	NaN	NaN	1.279	NaN	NaN	0.94348	0.9852	NaN	NaN	1.1699	NaN	1.2128	0.97399	NaN	1.2302	1.4162	1.0334	NaN
YDR129C	YDR129C	0.98241	0.94044	0.97428	0.95465	0.92488	0.91686	1.07	0.8991	0.96823	0.85879	1.076	0.87612	0.96755	0.87625	1.0324	0.88783	0.91909	0.95474	1.2416	1.0804	0.93199	0.98049	0.94722	0.98418	1.1729	1.0407	1.2164	1.3446	1.2554	1.2653	0.33884	1.4843	1.0359	1.1575	1.1719	0.9975	0.92519	1.4492	1.1508	1.0164	1.126	1.0078	1.0216	1.1479	1.0354	1.1046	0.94677	1.3016
YDR135C	YDR135C	0.93672	0.84347	0.94894	0.92476	0.85032	0.80183	1.1053	0.87044	1.1012	0.82133	1.1467	0.9735	0.85762	0.99321	1.0448	0.81956	0.88071	0.81343	1.1956	1.0324	0.91818	0.87781	0.97859	1.4049	1.0884	0.91703	1.105	1.3198	1.2831	1.3171	0.2885	1.3073	0.989	1.1082	1.0095	0.91428	0.89618	1.0443	0.93738	0.84434	1.0922	0.8527	0.82295	1.1235	0.96036	0.96102	1.0188	1.2215
YDR138W	YDR138W	1.0622	0.88362	0.9573	0.86349	0.87971	0.87143	1.0457	0.85492	1.2635	0.89937	1.2125	0.87781	1.3978	0.95683	1.0297	0.84488	0.8765	0.90186	1.1933	1.0232	0.80263	1.0382	0.88349	0.98287	1.193	0.9327	1.1106	1.2531	1.2863	1.1898	0.33924	1.2292	1.1321	1.0943	1.0996	0.98419	1.0027	1.3008	1.1573	1.2295	1.1154	1.047	1.1284	1.0785	1.1008	1.1958	1.1444	1.3179
YDR139C	YDR139C	0.97264	0.91494	0.92415	0.96759	0.98492	1.034	NaN	NaN	1.1142	0.86995	0.9352	0.89302	0.99735	0.90588	1.0963	NaN	0.93089	0.94527	NaN	NaN	0.90504	0.96761	0.91233	0.99773	NaN	NaN	0.99729	1.1632	1.3695	1.2236	NaN	1.4658	1.0921	NaN	1.4074	NaN	1.009	1.3821	1.1954	1.071	1.1237	0.92687	0.99093	1.0835	1.021	1.1224	1.0144	1.3185
YDR141C	YDR141C	0.94369	0.88147	1.029	0.85089	0.95511	0.7289	1.0425	0.91162	1.0174	0.8427	1.0339	0.90981	1.0116	0.93131	1.0455	0.84285	1.0037	1.0463	1.3574	1.0678	0.96919	1.0602	0.96662	0.97742	1.1729	1.1585	1.2087	1.2368	1.2243	1.1153	0.3571	1.5471	1.092	1.0758	1.3727	0.98539	0.97711	1.3889	1.2138	1.0216	1.2333	1.0658	1.1123	0.87912	1.2443	1.2271	1.0824	1.2006
YDR143C	YDR143C	NaN	NaN	NaN	NaN	NaN	NaN	NaN	NaN	NaN	NaN	NaN	NaN	NaN	NaN	NaN	NaN	0.97329	NaN	NaN	NaN	NaN	NaN	1.0574	NaN	NaN	NaN	NaN	NaN	NaN	1.0745	NaN	NaN	NaN	NaN	NaN	NaN	NaN	NaN	NaN	NaN	NaN	NaN	NaN	NaN	NaN	NaN	NaN	NaN
YDR145W	YDR145W	NaN	NaN	NaN	NaN	NaN	NaN	NaN	NaN	NaN	NaN	NaN	NaN	NaN	NaN	NaN	0.86797	NaN	NaN	NaN	1.1178	NaN	NaN	NaN	NaN	NaN	NaN	NaN	NaN	NaN	NaN	NaN	NaN	NaN	NaN	NaN	NaN	NaN	1.3205	NaN	NaN	NaN	NaN	NaN	NaN	NaN	NaN	NaN	NaN
YDR147W	YDR147W	0.94763	0.98089	NaN	NaN	NaN	NaN	NaN	NaN	NaN	NaN	1.0176	0.75941	1.1219	NaN	1.0248	NaN	NaN	NaN	NaN	NaN	NaN	0.77225	NaN	1.0471	NaN	NaN	2.1157	1.2714	1.0903	1.3489	NaN	NaN	NaN	1.4094	NaN	NaN	NaN	1.4871	1.3408	NaN	1.4196	1.4537	0.41534	NaN	1.0295	0.90151	1.027	1.2377
YDR148C	YDR148C	0.9261	0.98958	0.99921	0.98705	0.86084	0.92766	1.1684	0.8941	0.98639	0.91304	1.1712	0.89814	1.0266	0.91272	1.127	0.95568	0.82216	0.91393	1.0941	0.99347	0.88067	0.86942	0.92073	1.0545	1.2109	0.98614	1.1013	1.1598	1.1806	1.2637	0.48774	1.2381	1.0529	1.0534	1.229	0.96718	1.1038	1.3876	1.1782	1.1645	1.0914	1.0238	0.99863	1.1045	1.0573	1.1518	0.93006	1.1224
YDR150W	YDR150W	1.0844	0.88512	1.0896	0.93169	0.99996	0.87486	1.1435	0.91565	1.1645	0.8235	1.1679	0.87413	1.0669	0.92283	1.0916	0.95369	0.96644	0.87644	1.3469	1.0298	0.99824	0.91726	1.0225	0.96283	1.3076	1.0095	1.3328	1.3339	1.3181	1.2665	0.36986	1.6453	1.0733	1.0769	1.2983	1.0373	0.98363	1.3413	1.2558	1.0897	1.2025	1.05	1.1408	1.1706	1.1857	1.1223	1.1099	1.3319
YDR152W	YDR152W	1.0286	NaN	1.1431	1.0184	0.85546	1.0794	0.9836	0.86874	1.1372	NaN	0.8713	1.1252	0.9045	1.0159	0.89999	0.94593	0.74911	1.4846	1.1625	1.1884	0.98016	0.93112	0.93322	0.96526	0.99914	0.92403	1.2236	1.3002	1.3275	1.1719	0.33145	1.2663	1.0139	1.2926	0.93699	1.0693	0.82387	1.3356	0.75217	1.1711	0.98851	1.0197	0.86695	1.2021	0.96074	1.043	0.8657	1.0217
YDR153C	YDR153C	0.98753	0.92674	1.0074	0.9144	0.89642	0.99094	NaN	0.69554	1.0717	0.95359	1.3537	0.85257	0.92931	0.86449	0.89582	0.9466	0.8923	1.0065	1.1476	1.0034	0.92281	0.97576	0.94566	1.1796	1.2221	1.2064	0.98864	1.4881	NaN	1.2749	NaN	NaN	0.91668	1.1236	1.0394	0.92111	0.92692	1.3584	0.9673	0.8939	1.1805	1.0032	1.2406	1.3368	NaN	NaN	NaN	1.272
YDR155C;YML078W	YDR155C	1.2289	0.95435	1.1231	0.95975	1.059	1.1443	NaN	NaN	1.3385	0.98212	1.9329	1.0907	1.4972	0.7233	1.0518	0.67326	1.3863	1.2076	NaN	NaN	1.2463	1.0451	1.103	1.0516	NaN	NaN	1.5256	1.2246	1.9115	1.4708	0.8926	NaN	NaN	NaN	NaN	NaN	NaN	NaN	1.3185	1.1363	1.0478	1.1694	1.3005	0.82888	1.0702	1.184	1.0997	1.1304
YDR156W	YDR156W	1.1254	1.2418	1.0719	1.1089	1.028	1.0551	1.1078	1.2582	1.1352	1.1781	1.0922	1.1337	1.1118	1.1432	1.1522	1.1385	1.0767	1.1168	1.259	1.1475	1.0532	1.1218	1.0558	1.094	1.2027	1.2488	1.1185	1.1902	1.1978	1.2009	1.1039	1.0619	1.1746	1.1907	1.2169	1.2125	1.2193	1.1773	1.3941	1.4174	1.3465	1.3568	1.3422	1.4423	1.2513	1.4417	1.4206	1.3429
YDR158W	YDR158W	0.98706	0.72675	0.80068	0.88207	0.95016	0.90973	1.138	0.99068	1.0882	0.86199	1.0168	0.94805	1.104	0.88487	0.93531	0.88633	0.99367	0.90154	NaN	NaN	0.79317	1.0293	1.0299	1.0149	1.1036	1.1258	1.2565	1.4119	1.2371	1.3526	NaN	NaN	0.85208	1.0241	1.4457	0.99067	1.1043	1.2636	1.3863	1.1337	1.0343	0.95756	1.2333	1.102	1.0701	1.0947	1.018	1.3451
YDR159W	YDR159W	NaN	NaN	1.1699	1.0576	NaN	NaN	1.0977	NaN	NaN	0.90092	0.88195	NaN	0.97629	NaN	NaN	1.024	1.2142	NaN	NaN	NaN	0.85766	NaN	NaN	NaN	NaN	NaN	1.2596	0.91433	NaN	NaN	NaN	NaN	NaN	NaN	NaN	NaN	NaN	NaN	NaN	NaN	1.0694	NaN	0.97782	1.0988	1.1824	1.0856	1.3415	NaN
YDR161W	YDR161W	0.87912	0.99298	0.95096	0.93726	0.90073	0.85445	NaN	NaN	1.081	0.7881	0.92644	0.97293	0.94608	0.92038	0.96254	NaN	0.94139	0.96353	1.2159	1.1191	0.77083	NaN	0.93476	NaN	NaN	NaN	1.219	1.1117	1.2815	NaN	NaN	NaN	NaN	NaN	NaN	NaN	1.1527	NaN	1.1295	NaN	0.94687	0.97179	NaN	1.0508	NaN	NaN	0.97922	1.4018
YDR164C	YDR164C	NaN	NaN	NaN	NaN	NaN	NaN	NaN	NaN	NaN	NaN	NaN	NaN	NaN	NaN	NaN	NaN	NaN	NaN	NaN	NaN	NaN	NaN	NaN	NaN	NaN	NaN	1.1716	1.6557	1.3367	NaN	NaN	NaN	NaN	NaN	NaN	NaN	NaN	NaN	NaN	NaN	NaN	NaN	NaN	NaN	1.024	NaN	NaN	1.1718
YDR166C	YDR166C	1.0027	0.87284	1.0094	0.85441	1.0292	0.9527	1.2423	0.93909	1.0275	0.7929	1.0985	0.89993	0.98141	0.8757	1.162	0.8469	0.92846	0.88884	1.1691	0.99862	0.90868	0.94183	0.96614	0.98529	1.2093	0.9813	1.3005	1.2872	1.215	1.2117	0.37954	1.4337	1.01	1.1453	1.2104	1.0341	1.0375	1.3135	1.0756	1.0327	1.1854	1.077	1.0101	1.3382	1.0964	1.1862	0.94483	1.3533
YDR168W	YDR168W	NaN	NaN	NaN	NaN	NaN	NaN	NaN	NaN	NaN	NaN	NaN	NaN	NaN	NaN	NaN	NaN	NaN	NaN	NaN	NaN	NaN	NaN	NaN	NaN	NaN	NaN	NaN	NaN	NaN	NaN	NaN	NaN	NaN	NaN	NaN	NaN	NaN	NaN	NaN	NaN	NaN	NaN	NaN	NaN	NaN	NaN	NaN	NaN
YDR170C	YDR170C	1.0057	0.895	1.0171	0.89623	0.91779	0.8645	1.0969	0.88376	1.0514	0.85178	1.1364	0.86276	1.0053	0.89528	1.0888	0.86395	0.97328	0.88055	1.2709	0.97733	0.97943	0.91543	1.0068	0.94019	1.1971	0.96234	1.238	1.2571	1.2705	1.1859	0.36911	1.4104	1.0604	1.0949	1.2082	0.92331	0.93641	1.2726	1.1644	1.021	1.122	0.92753	1.0206	1.0807	1.1134	1.0373	0.98616	1.2271
YDR171W	YDR171W	1.0605	0.92809	1.0988	0.93224	0.92416	0.86687	1.1943	0.91351	1.1316	0.90144	1.1294	0.85282	1.0661	0.93528	1.2219	0.92192	1.0914	0.89845	1.4363	1.0102	1.0567	0.89405	1.0092	0.80824	1.2975	1.0049	1.26	1.2844	1.3665	1.2457	0.38111	1.7003	1.1077	1.0924	1.381	0.95311	1.0203	1.3451	1.2502	0.98301	1.2232	0.94938	1.1611	1.0764	1.2551	1.0781	0.93415	1.2043
YDR172W	YDR172W	1.0366	1.0037	1.0091	1.0135	0.99683	0.99479	1.1713	1.0444	1.0846	0.96902	1.1417	0.98205	1.0728	0.98886	1.1223	0.99976	0.99429	1.0218	1.305	1.1736	0.99347	1.0409	1.0181	1.0335	1.2205	1.1346	1.2133	1.3365	1.3017	1.2985	0.40307	1.5835	1.0992	1.2111	1.3034	1.0869	1.0226	1.488	1.23	1.1814	1.2006	1.1492	1.1256	1.2653	1.1429	1.2286	1.0863	1.4358
YDR174W	YDR174W	0.79611	1.8999	1.3333	3.2708	0.79914	0.64567	1.3177	0.17839	0.2643	8.4261	2.8587	1.5142	0.77899	0.74807	5.3715	1.143	0.91326	1.124	7.352	0.32813	2.4744	4.9452	1.8328	3.2498	3.2603	0.74914	0.51414	4.3689	3.864	0.76718	5.5832	0.16338	2.1003	3.4394	1.7712	0.41595	2.9215	0.69449	0.18836	4.6009	2.6609	2.4283	0.89823	2.8673	1.3971	1.2334	4.4145	0.55692
YDR176W	YDR176W	NaN	NaN	NaN	NaN	NaN	NaN	NaN	NaN	NaN	NaN	NaN	NaN	NaN	NaN	NaN	NaN	NaN	NaN	NaN	NaN	NaN	NaN	NaN	NaN	NaN	NaN	NaN	NaN	NaN	NaN	NaN	NaN	NaN	NaN	NaN	NaN	NaN	NaN	NaN	NaN	NaN	NaN	NaN	NaN	NaN	NaN	NaN	NaN
YDR177W	YDR177W	NaN	0.77319	1.0229	1.0068	0.84661	1.6557	NaN	NaN	1.0491	0.86423	1.0965	0.93964	1.0455	0.89907	1.0825	NaN	0.85155	0.98559	NaN	NaN	0.88115	0.99707	NaN	1.0678	NaN	NaN	NaN	1.2802	1.1967	NaN	NaN	NaN	NaN	NaN	NaN	NaN	0.77648	NaN	NaN	0.88842	0.93341	NaN	0.8273	1.0695	1.105	1.0373	0.76189	1.1863
YDR180W	YDR180W	1.1371	0.83215	0.85941	0.76191	0.97071	1.1095	1.1596	0.62442	1.2987	1.2465	0.97682	0.76512	0.98394	0.75093	1.1402	1.0176	0.8192	1.0039	NaN	NaN	1.1267	0.69703	1.0737	0.80677	NaN	0.94069	1.5599	NaN	1.0705	1.0088	NaN	NaN	NaN	NaN	0.81024	0.82658	NaN	1.2351	0.90322	0.96145	1.2391	1.0315	0.78262	1.173	0.85409	0.8469	0.99221	1.1999
YDR182W	YDR182W	NaN	1.3089	0.8062	NaN	NaN	NaN	NaN	NaN	0.92481	1.4577	1.143	1.4409	0.93322	1.2192	1.044	NaN	NaN	1.0409	1.3053	1.1509	0.91236	NaN	0.92714	NaN	NaN	NaN	0.85886	1.4112	NaN	NaN	NaN	NaN	NaN	NaN	NaN	NaN	0.9577	NaN	0.74817	1.4968	0.95519	NaN	0.82441	1.2423	0.8963	NaN	NaN	1.2704
YDR183W	YDR183W	NaN	NaN	NaN	NaN	NaN	NaN	1.1994	0.71877	NaN	NaN	0.62513	NaN	NaN	NaN	NaN	NaN	NaN	NaN	NaN	1.0699	NaN	NaN	NaN	NaN	1.1421	0.98137	NaN	NaN	NaN	NaN	NaN	NaN	NaN	NaN	NaN	NaN	0.89177	NaN	NaN	NaN	NaN	NaN	NaN	NaN	NaN	NaN	NaN	NaN
YDR186C	YDR186C	NaN	NaN	NaN	NaN	NaN	NaN	NaN	NaN	NaN	NaN	NaN	NaN	NaN	NaN	NaN	NaN	NaN	NaN	NaN	NaN	NaN	NaN	NaN	NaN	NaN	NaN	NaN	NaN	NaN	NaN	NaN	NaN	NaN	NaN	NaN	NaN	NaN	NaN	NaN	NaN	NaN	NaN	NaN	NaN	NaN	NaN	NaN	NaN
YDR188W	YDR188W	0.96466	0.96454	0.98078	0.9782	0.94796	0.94495	1.1254	0.95564	1.0415	0.92117	1.0722	0.89819	1.0172	0.91024	1.0787	0.94192	0.95459	0.994	1.2544	1.16	0.94446	1.0263	0.99423	1.0735	1.1726	1.0681	1.2554	1.4042	1.3172	1.3094	0.40728	1.5299	1.0355	1.1158	1.2242	1.008	0.95582	1.3958	0.98821	0.97245	0.95415	0.94892	0.87579	1.0138	0.90812	1.036	0.85786	1.1354
YDR189W	YDR189W	0.97367	1.0041	0.97553	0.96579	0.98498	0.91837	1.0692	0.92218	0.91985	0.93385	0.99457	0.9345	0.94495	0.92656	0.99735	0.9182	0.94295	1.03	1.2667	1.035	0.99076	1.0118	0.96386	1.0605	1.4031	1.0913	1.1525	1.343	1.2326	1.2594	0.35918	1.5205	0.98665	1.0921	1.2213	0.95738	0.96299	1.4482	1.2412	1.1324	1.1239	1.1501	1.1023	1.1587	1.0677	1.2145	0.97852	1.4101
YDR190C	YDR190C	0.99536	0.9885	1.0314	0.9684	1.0081	0.96173	1.1046	0.94658	1.0878	0.89471	1.1028	0.93664	1.0313	0.95209	1.1033	0.97055	1.025	0.98563	1.3354	1.1612	0.99073	0.9897	0.97221	0.99787	1.2217	1.084	1.2784	1.3069	1.3178	1.2818	0.39376	1.4851	1.0693	1.129	1.2178	1.0279	1.0241	1.503	1.207	1.159	1.1695	1.0764	1.1055	1.2071	1.1172	1.1712	0.97733	1.2939
YDR194C	YDR194C	0.93449	1.0944	0.87211	1.3216	0.75303	1.0283	1.0936	0.93064	0.94772	1.0065	1.0329	1.0293	0.98045	0.9061	1.1502	1.0068	0.92809	1.1607	1.1704	1.1569	0.87616	1.2627	0.91173	1.2079	0.99439	1.1363	1.1783	1.6012	1.351	1.2851	0.39796	1.3816	0.90109	1.3176	1.063	1.0006	0.82705	1.4639	1.049	1.2324	1.1895	1.1724	1.0861	1.3523	1.0536	1.515	1.0125	1.389
YDR195W	YDR195W	NaN	NaN	NaN	NaN	NaN	NaN	NaN	NaN	NaN	NaN	NaN	NaN	NaN	NaN	NaN	NaN	0.40353	1.3155	NaN	NaN	NaN	NaN	NaN	NaN	NaN	NaN	NaN	NaN	NaN	NaN	NaN	NaN	NaN	NaN	NaN	NaN	NaN	NaN	NaN	NaN	NaN	NaN	NaN	NaN	NaN	NaN	NaN	NaN
YDR200C	YDR200C	0.9064	NaN	NaN	NaN	0.96102	1.1061	1.5533	1.0019	0.91687	NaN	NaN	NaN	0.84786	NaN	NaN	NaN	NaN	0.95751	NaN	1.2476	NaN	1.1397	NaN	1.431	NaN	NaN	1.2787	NaN	1.1695	1.2572	NaN	NaN	NaN	NaN	NaN	NaN	NaN	NaN	1.1005	1.2091	1.1017	NaN	1.1337	1.2307	1.2824	1.1499	1.093	1.3519
YDR206W	YDR206W	0.93413	1.0263	0.8208	0.81532	0.82688	1.5831	NaN	1.0061	0.9703	0.80822	0.99124	1.3924	0.92347	0.91902	0.80456	1.0687	0.84724	0.69949	NaN	NaN	0.80312	1.0472	0.81983	0.72324	NaN	NaN	NaN	1.5144	NaN	1.3431	NaN	NaN	0.93993	NaN	NaN	0.89023	0.9182	1.1986	1.1684	1.1586	NaN	NaN	0.90659	1.0486	NaN	1.1387	NaN	1.3127
YDR207C	YDR207C	NaN	NaN	NaN	NaN	NaN	NaN	NaN	NaN	NaN	NaN	NaN	NaN	NaN	NaN	NaN	NaN	NaN	NaN	NaN	NaN	NaN	NaN	NaN	NaN	NaN	NaN	NaN	NaN	NaN	1.4909	NaN	NaN	NaN	NaN	0.84137	1.0314	NaN	NaN	NaN	NaN	NaN	NaN	NaN	NaN	NaN	NaN	NaN	NaN
YDR208W	YDR208W	1.0948	1.2166	0.94282	1.1694	0.87638	1.1296	1.1582	1.0595	1.0809	1.0686	1.0536	1.2836	1.0952	1.0913	1.0294	1.2638	0.87054	1.1026	1.1597	1.1069	0.95541	1.172	0.9554	1.2438	1.135	1.6657	1.2107	1.6913	1.2307	1.4607	0.63543	2.1647	0.99322	1.3112	1.2283	1.1474	1.1023	1.5698	0.98874	1.2542	1.1393	1.1956	1.0324	1.4543	1.0185	1.2798	1.0023	1.3662
YDR210C-D	YDR210C-D	NaN	NaN	NaN	NaN	NaN	NaN	NaN	NaN	NaN	NaN	NaN	NaN	NaN	NaN	NaN	NaN	NaN	NaN	NaN	NaN	NaN	NaN	NaN	NaN	NaN	NaN	NaN	NaN	NaN	NaN	NaN	NaN	NaN	NaN	NaN	NaN	NaN	NaN	NaN	NaN	NaN	NaN	NaN	NaN	NaN	NaN	NaN	NaN
YDR211W	YDR211W	0.95934	1.0519	0.99559	0.9955	0.92725	1.0041	1.1532	1.0045	1.0205	0.96138	1.12	0.96964	0.96558	0.92928	1.0436	1.0437	0.9202	0.99292	1.3129	1.177	1.043	1.1007	1.003	1.0699	1.1096	1.1191	1.2136	1.3711	1.2595	1.3112	0.40766	1.494	1.0578	1.1751	1.1505	1.0017	0.96561	1.4231	1.1767	1.1502	1.1626	1.1341	1.015	1.2467	1.0982	1.1912	1.075	1.3077
YDR212W	YDR212W	1.0417	1.009	0.98845	0.99191	0.9673	0.9734	1.1567	0.97794	1.042	0.9319	1.1055	1.0329	1.0181	0.94524	1.076	0.97708	0.95856	1.0093	1.2469	1.1123	1.0249	1.0086	0.97711	1.0461	1.1955	1.118	1.2494	1.3526	1.3223	1.3014	0.42363	1.4715	1.0791	1.1691	1.1848	1.0735	0.95898	1.4256	1.0042	1.0204	0.97459	0.91498	0.92229	1.0684	0.94482	1.0843	0.90584	1.2525
YDR214W	YDR214W	0.97671	0.9427	0.981	0.94446	0.92238	0.93162	1.0313	0.92978	0.99309	0.88487	1.0346	0.90291	0.94907	0.87705	1.052	0.89204	0.9161	0.95323	1.2796	1.1114	0.89025	0.93278	0.90927	0.97882	1.1591	1.0598	1.2272	1.3526	1.2887	1.2816	0.41765	1.3929	1.0164	1.1239	1.1871	1.0243	0.93259	1.3605	1.1365	1.1233	1.1097	1.0477	0.99414	1.1916	1.0396	1.1437	1.0189	1.2908
YDR216W	YDR216W	1.0414	0.97036	1.051	1.1633	1.2393	NaN	1.1113	NaN	NaN	0.98831	NaN	0.88517	1.0874	0.93371	1.1514	1.0899	0.9756	1.0148	NaN	NaN	0.95961	NaN	1.0807	1.1505	1.3296	NaN	NaN	1.2549	1.1691	1.8799	NaN	NaN	0.93882	NaN	NaN	0.86148	NaN	NaN	NaN	NaN	1.3743	NaN	1.3064	1.3016	NaN	1.1718	1.7072	NaN
YDR218C	YDR218C	NaN	NaN	NaN	NaN	NaN	NaN	NaN	NaN	NaN	NaN	NaN	NaN	NaN	NaN	NaN	NaN	NaN	NaN	NaN	NaN	NaN	NaN	NaN	NaN	NaN	NaN	NaN	NaN	NaN	NaN	NaN	NaN	NaN	NaN	NaN	NaN	NaN	NaN	NaN	NaN	NaN	NaN	NaN	NaN	NaN	NaN	NaN	NaN
YDR219C	YDR219C	NaN	NaN	NaN	NaN	1.1701	NaN	NaN	NaN	1.0642	NaN	NaN	1.0162	0.79533	NaN	NaN	NaN	NaN	NaN	NaN	NaN	NaN	NaN	NaN	NaN	NaN	NaN	NaN	NaN	NaN	NaN	NaN	NaN	NaN	NaN	NaN	NaN	NaN	NaN	NaN	NaN	NaN	NaN	NaN	NaN	NaN	NaN	NaN	NaN
YDR221W	YDR221W	NaN	NaN	1.0936	0.82472	1.001	0.86981	NaN	NaN	NaN	NaN	NaN	NaN	NaN	NaN	NaN	NaN	0.93816	NaN	0.89609	0.87323	NaN	NaN	0.91403	NaN	NaN	NaN	NaN	NaN	NaN	NaN	NaN	NaN	1.196	0.66641	0.59957	1.0483	1.091	NaN	NaN	NaN	NaN	NaN	NaN	0.87547	NaN	NaN	NaN	NaN
YDR226W	YDR226W	NaN	NaN	NaN	NaN	NaN	NaN	NaN	NaN	NaN	NaN	NaN	NaN	NaN	NaN	NaN	1.044	NaN	NaN	NaN	NaN	NaN	NaN	NaN	NaN	NaN	NaN	NaN	NaN	NaN	NaN	NaN	NaN	NaN	NaN	NaN	NaN	NaN	NaN	NaN	NaN	NaN	NaN	NaN	NaN	NaN	1.1663	NaN	NaN
YDR227W	YDR227W	0.81181	NaN	0.96023	1.1167	0.91923	NaN	NaN	0.98367	0.99666	NaN	NaN	NaN	NaN	NaN	NaN	1.0743	0.79653	1.2828	1.0672	NaN	0.86822	1.2652	0.92457	1.2211	1.0559	NaN	1.2609	1.498	0.94236	1.458	NaN	NaN	1.0694	1.3063	NaN	1.2384	NaN	NaN	1.1027	1.1302	1.0852	1.0604	1.0951	NaN	1.1487	1.1806	1.1027	1.1638
YDR228C	YDR228C	NaN	NaN	NaN	0.90389	NaN	NaN	NaN	NaN	NaN	NaN	NaN	NaN	NaN	0.9305	NaN	NaN	NaN	NaN	1.1429	1.0404	NaN	NaN	NaN	NaN	NaN	1.0534	2.9896	1.3245	1.3371	1.2807	NaN	NaN	NaN	1.0213	NaN	NaN	NaN	NaN	NaN	0.91694	NaN	1.1276	0.87918	NaN	NaN	0.9556	0.87467	NaN
YDR229W	YDR229W	NaN	NaN	NaN	NaN	NaN	NaN	NaN	NaN	NaN	NaN	NaN	NaN	NaN	NaN	NaN	NaN	NaN	NaN	NaN	NaN	NaN	NaN	1.2866	NaN	NaN	NaN	NaN	NaN	NaN	NaN	NaN	NaN	NaN	NaN	NaN	NaN	NaN	NaN	NaN	NaN	NaN	NaN	NaN	NaN	NaN	NaN	NaN	NaN
YDR232W	YDR232W	1.1658	1.0387	1.1817	1.0411	1.1913	1.0967	1.4012	1.0565	1.2586	0.89183	1.2331	1.0193	1.1281	1.1423	1.0927	0.88939	1.135	1.164	1.5492	1.3006	1.1279	1.1491	1.1259	1.1509	1.3914	1.3608	1.4767	1.4716	1.7577	1.4839	0.37576	1.5952	1.462	1.4371	1.529	1.3276	1.3577	1.5933	1.478	1.2085	1.2724	1.2886	1.2019	1.1688	1.2404	1.3694	1.0915	1.6423
YDR233C	YDR233C	0.89287	0.85449	0.92753	0.92765	0.88586	0.88262	1.0465	0.8517	0.93875	0.83743	0.9854	0.83511	0.89356	0.84111	0.99484	0.84207	0.92873	0.91618	1.1918	1.0374	0.92467	0.95235	0.93807	0.96733	1.087	0.9409	1.1727	1.3109	1.2061	1.2365	0.33191	1.3691	0.9788	1.0567	1.085	0.87296	0.85847	1.2526	0.82475	0.77973	0.82437	0.77286	0.73364	0.86007	0.78004	0.78202	0.72099	0.91646
YDR234W	YDR234W	1.4457	1.4794	1.5539	1.385	1.3377	1.3254	1.5222	1.3002	1.4548	1.306	1.6614	1.3575	1.3235	1.3476	1.4987	1.3897	1.4234	1.2179	1.9657	1.5008	1.3364	1.2969	1.3878	1.5009	1.772	1.5608	1.9277	1.8991	1.9882	1.9722	0.61652	2.2269	1.5658	1.5787	1.915	1.4796	1.3373	2.0082	1.8966	1.442	1.9151	1.8081	1.5313	1.533	2.0336	1.7858	1.3475	1.9776
YDR237W	YDR237W	NaN	NaN	NaN	NaN	NaN	NaN	NaN	NaN	NaN	NaN	NaN	NaN	NaN	NaN	NaN	NaN	NaN	NaN	NaN	1.211	NaN	NaN	NaN	NaN	NaN	NaN	NaN	NaN	NaN	NaN	NaN	NaN	NaN	NaN	NaN	NaN	NaN	NaN	NaN	1.2501	NaN	NaN	NaN	1.0084	NaN	NaN	NaN	1.2413
YDR238C	YDR238C	1.0774	1.0097	1.0005	0.99072	0.99141	0.97808	1.1216	0.96353	1.0823	0.9765	1.0746	0.9728	1.0574	0.97187	1.0566	0.98633	1.0164	1.0105	1.1927	1.1533	0.9899	1.006	0.98488	1.0012	1.2385	1.1026	1.175	1.2252	1.2522	1.1912	0.66662	1.1732	1.1071	1.0882	1.2139	1.0293	1.057	1.2448	1.3069	1.2143	1.2432	1.2049	1.1814	1.239	1.2271	1.237	1.1513	1.3017
YDR240C	YDR240C	NaN	NaN	NaN	NaN	NaN	NaN	NaN	NaN	NaN	NaN	NaN	NaN	NaN	NaN	NaN	NaN	NaN	NaN	NaN	NaN	NaN	NaN	NaN	NaN	NaN	NaN	NaN	NaN	NaN	NaN	NaN	NaN	NaN	NaN	NaN	NaN	NaN	NaN	NaN	NaN	NaN	NaN	NaN	NaN	NaN	NaN	NaN	NaN
YDR243C	YDR243C	0.88115	1.0574	0.74409	NaN	NaN	1.3033	1.1404	1.098	0.82115	0.92817	0.90367	0.78217	1.2209	0.87869	1.073	0.88719	0.8853	0.90934	1.1912	NaN	0.5735	NaN	NaN	NaN	1.0613	1.0769	1.4419	NaN	NaN	1.1941	NaN	NaN	0.8949	NaN	1.2343	1.1123	1.0468	NaN	NaN	NaN	NaN	NaN	NaN	NaN	NaN	NaN	1.3354	NaN
YDR245W	YDR245W	1.0309	0.95474	0.92856	1.0303	0.92017	0.94086	1.0966	NaN	1.1667	0.89485	0.99959	0.97025	1.0099	0.8755	1.0364	0.91191	0.89289	0.94626	1.3784	1.0898	0.98264	0.94845	0.96587	0.97476	1.1473	1.1568	1.2164	1.3828	1.3637	1.1948	NaN	NaN	1.0767	1.1204	1.1635	1.0224	0.91168	1.3576	1.2295	1.2397	1.2743	1.2149	1.0916	1.1531	1.069	1.2519	1.074	1.3596
YDR251W	YDR251W	0.98404	1.3266	1.2201	1.1777	0.92354	1.052	1.1452	0.92667	1.0423	1.0662	0.95581	0.87832	0.94116	1.0311	1.1989	0.94426	0.96335	1.0391	1.2509	1.1491	0.98015	1.1876	1.0711	0.99059	1.1291	1.0955	1.1947	1.4905	1.2278	1.2896	0.48789	NaN	1.0429	1.3133	1.1218	1.1121	0.99047	1.4111	1.1956	1.213	1.1553	1.18	1.1008	1.5936	1.1249	1.3573	0.99228	1.4066
YDR255C	YDR255C	NaN	NaN	NaN	NaN	NaN	NaN	NaN	NaN	0.85951	NaN	NaN	NaN	NaN	NaN	NaN	NaN	NaN	NaN	NaN	NaN	NaN	NaN	NaN	NaN	NaN	NaN	NaN	NaN	NaN	NaN	NaN	NaN	NaN	NaN	NaN	NaN	NaN	NaN	0.95938	NaN	NaN	0.75121	NaN	NaN	NaN	NaN	NaN	NaN
YDR257C	YDR257C	NaN	0.969	NaN	NaN	NaN	NaN	1.1662	1.021	NaN	NaN	1.0458	NaN	NaN	NaN	NaN	NaN	NaN	NaN	1.2531	1.1916	NaN	NaN	NaN	NaN	0.87273	NaN	1.4412	NaN	NaN	NaN	NaN	NaN	NaN	NaN	NaN	NaN	NaN	NaN	0.97315	NaN	NaN	NaN	NaN	1.0305	NaN	NaN	0.76122	0.98535
YDR258C	YDR258C	1.1363	1.0683	1.0742	0.8497	0.8894	0.93358	1.072	0.93753	1.1621	0.89276	1.2775	0.96235	1.1629	1.0993	0.97084	1.0959	1.152	0.91106	1.397	0.89462	1.1122	0.95838	0.99585	0.9903	1.1146	0.85494	1.4655	1.2129	1.3838	1.4028	NaN	1.6306	1.1728	1.1201	1.1635	0.88761	0.84624	1.1068	1.1134	1.0044	1.0386	1.0146	1.0714	1.1355	0.96291	1.1017	1.1382	1.128
YDR264C	YDR264C	1.0232	NaN	NaN	NaN	NaN	NaN	NaN	0.91619	NaN	0.79871	NaN	0.8028	0.85729	1.0801	1.1277	0.91896	NaN	0.82726	NaN	NaN	0.81034	NaN	NaN	0.91647	NaN	1.0402	NaN	1.1757	1.2317	1.4994	NaN	NaN	1.0433	1.0507	NaN	0.92271	NaN	1.3671	NaN	0.86436	1.1212	0.82426	0.90203	0.79712	NaN	1.0642	NaN	0.99203
YDR266C	YDR266C	1.0264	0.92621	1.0291	1.0398	1.0342	0.89557	1.0837	1.0335	0.98462	0.95647	1.1003	0.93591	0.99262	0.94144	0.98034	0.9692	0.94377	1.0179	1.3589	1.2961	0.8924	1.1743	0.9025	1.1007	1.2789	0.94015	1.2085	1.3655	1.3373	1.3305	0.36164	1.6788	1.0246	1.2811	1.2556	1.0395	0.90896	1.5389	1.2146	1.2889	1.1555	1.1402	1.1178	1.2437	1.0677	1.121	1.0871	1.4772
YDR283C	YDR283C	0.97967	0.93926	1.1736	1.0563	0.79953	1.019	1.4461	0.7524	1.1257	0.90822	1.0576	1.2532	0.93476	0.87026	1.1199	0.83458	0.97591	0.92559	1.4449	0.94441	1.0888	NaN	0.91027	1.4027	1.2467	0.6164	1.236	1.2936	1.3383	1.1088	0.44568	1.1274	1.013	1.093	1.0294	1.0545	1.1152	1.2156	1.38	1.4935	NaN	NaN	1.2401	0.95818	0.87348	0.97516	1.3552	1.3649
YDR289C	YDR289C	NaN	NaN	NaN	NaN	NaN	NaN	NaN	NaN	NaN	NaN	NaN	NaN	NaN	NaN	NaN	NaN	NaN	NaN	NaN	NaN	NaN	NaN	NaN	NaN	NaN	NaN	NaN	NaN	NaN	NaN	NaN	NaN	NaN	NaN	NaN	NaN	NaN	NaN	NaN	NaN	NaN	NaN	NaN	NaN	NaN	NaN	NaN	NaN
YDR291W	YDR291W	NaN	NaN	NaN	NaN	NaN	NaN	1.2301	0.97517	NaN	NaN	NaN	NaN	NaN	NaN	NaN	NaN	NaN	NaN	1.2373	NaN	NaN	NaN	0.97718	NaN	NaN	NaN	1.3224	1.265	1.104	1.3726	NaN	NaN	1.2211	NaN	1.0313	1.4254	NaN	NaN	1.0783	1.0086	1.0339	0.85195	0.87487	0.8816	0.87643	1.0145	0.90187	NaN
YDR292C	YDR292C	1.0422	1.0672	0.94271	1.0258	0.87338	1.0001	1.0695	0.9345	0.9914	0.94992	1.0847	1.0182	0.91588	0.92834	1.0796	0.96162	0.95489	1.0816	1.2343	1.0906	0.92906	1.0385	0.94381	1.0629	1.0945	1.0743	1.2683	1.329	1.3543	1.2961	0.36584	1.5332	0.99845	1.0965	1.1541	1.0262	0.97451	1.4229	1.2083	1.2138	1.1682	1.0787	1.0681	1.1362	1.1687	1.1692	0.94819	1.3984
YDR293C	YDR293C	0.9249	0.93807	0.91083	0.90856	0.85429	0.90135	0.97763	0.9194	0.97278	0.83454	1.0018	0.83829	0.92933	0.84831	0.97088	0.88243	0.90417	0.91829	1.1838	1.0831	0.92961	0.90157	0.88046	0.98299	1.0523	1.0176	1.1708	1.2111	1.1429	1.2043	0.30038	1.4127	1.0075	1.0851	1.1209	0.9303	0.83531	1.2927	1.1041	1.0915	1.0686	1.065	0.98368	1.1736	1.0702	1.185	1.019	1.2529
YDR294C	YDR294C	1.0256	0.88871	0.86552	0.89325	0.90229	0.87213	1.0881	0.8653	0.93131	0.88911	0.9054	0.93262	0.91235	0.91755	1.0199	0.83474	0.98871	0.81286	1.2587	1.0568	0.86946	0.87451	0.93408	0.85651	1.1248	1.0999	1.1894	1.3759	1.0919	1.0912	0.36843	1.3772	1.0182	1.0558	1.1633	1.1016	0.94327	1.3827	1.0234	0.98836	0.96529	1.0869	0.96853	1.0656	0.92143	0.9887	1.0091	1.1581
YDR295C	YDR295C	0.95259	0.93562	0.94255	0.88034	0.86967	0.85291	1.0183	0.76303	1.003	0.84607	0.9717	0.91302	0.99028	0.89732	0.97552	0.86241	0.92479	0.99169	NaN	1.0204	0.86865	0.96885	0.97944	1.0373	NaN	1.014	1.0604	1.172	1.2445	1.2388	NaN	1.3916	0.77231	0.62102	1.2348	NaN	NaN	NaN	1.1206	1.1199	1.0511	1.0878	1.0429	1.6089	1.0886	1.2069	1.047	1.3244
YDR296W	YDR296W	NaN	NaN	NaN	NaN	NaN	NaN	NaN	NaN	NaN	NaN	NaN	NaN	NaN	NaN	NaN	NaN	NaN	NaN	NaN	NaN	NaN	NaN	NaN	NaN	NaN	NaN	1.0673	NaN	NaN	NaN	NaN	NaN	NaN	NaN	NaN	NaN	NaN	NaN	NaN	NaN	NaN	NaN	NaN	NaN	NaN	NaN	NaN	NaN
YDR297W	YDR297W	0.86629	1.0018	NaN	0.95054	0.89765	0.85734	0.98702	0.83366	0.88676	0.77824	0.89644	0.83338	0.78821	0.79699	1.0171	0.83298	0.68009	0.84879	1.189	1.2656	0.84159	0.8416	0.81682	0.97555	1.0269	0.94273	NaN	NaN	NaN	1.5333	0.25921	1.2705	0.908	1.1761	0.99467	0.80563	0.82535	1.3504	0.72031	0.90564	0.85527	0.48602	0.76156	1.0412	0.87446	NaN	0.66673	1.0228
YDR298C	YDR298C	0.89924	0.82636	0.94653	NaN	NaN	0.80088	NaN	NaN	0.97832	0.60378	1.2957	0.78626	0.89979	0.90659	0.86772	NaN	0.91212	NaN	1.1724	1.2805	0.78416	1.1641	0.83423	NaN	NaN	NaN	NaN	NaN	1.2919	1.4906	NaN	NaN	NaN	NaN	NaN	NaN	NaN	NaN	0.79248	1.156	1.163	1.0252	0.69583	NaN	1.0153	0.84783	0.80045	0.98198
YDR299W	YDR299W	1.0504	1.0002	1.0024	1.0116	1.0974	1.0179	1.2891	0.84136	1.1133	0.98816	1.1701	0.98523	1.1133	1.0298	1.2091	1.0308	1.0751	0.97876	1.3573	1.077	1.0661	0.91221	1.0337	1.0802	1.2383	1.1063	1.506	1.4345	1.4725	1.4026	0.51146	1.7635	1.1645	1.0179	1.208	0.99693	1.0066	1.4266	1.0255	1.1126	1.1075	1.1713	1.0179	1.0699	0.96819	1.0533	0.95708	1.2126
YDR300C	YDR300C	0.91711	1.0989	1.1136	NaN	1.0021	1.0904	1.2236	1.0553	1.1089	0.84188	1.0421	0.99255	1.0699	0.94306	1.1336	0.95563	1.2095	1.1036	1.4401	1.2778	0.99181	1.1223	1.1922	0.95895	1.4353	1.2371	1.427	1.901	1.4048	1.4499	0.43433	1.4008	1.1659	1.3673	1.3745	1.2258	1.3574	1.6953	1.3391	1.3639	1.1799	1.2289	1.252	1.4919	1.3265	1.3644	1.1613	1.6787
YDR301W	YDR301W	0.79906	1.1939	0.82617	1.2011	0.71513	0.8857	0.80152	NaN	0.93821	NaN	1.0103	0.99374	0.96064	0.92782	0.98019	NaN	0.79287	0.99812	1.0713	1.3884	0.78565	1.2355	1.0075	1.3472	1.2458	1.2219	1.3163	1.8176	1.202	1.4872	0.94435	1.8781	0.96467	1.1118	1.0532	1.1632	NaN	NaN	1.062	1.35	1.049	1.5653	0.9515	1.8204	0.93058	1.5124	0.90953	1.7984
YDR302W	YDR302W	NaN	NaN	NaN	NaN	NaN	NaN	NaN	NaN	NaN	NaN	NaN	NaN	NaN	NaN	NaN	NaN	NaN	NaN	NaN	NaN	NaN	NaN	NaN	NaN	NaN	NaN	NaN	NaN	NaN	NaN	NaN	NaN	NaN	NaN	NaN	NaN	NaN	NaN	NaN	NaN	NaN	NaN	NaN	NaN	NaN	NaN	NaN	NaN
YDR303C	YDR303C	0.98729	0.86907	0.84187	0.92193	0.83073	0.89095	1.0617	0.99743	0.89501	0.89836	1.0542	1.0352	0.96694	0.84504	1.0295	0.91288	0.81676	0.94357	1.1759	1.1511	0.81561	0.95757	0.88235	1.0043	1.0789	1.0469	1.146	1.3667	1.1838	1.2147	0.28105	1.5659	1.0262	1.1041	1.2196	0.99355	1.0546	1.455	1.0807	1.0849	1.0746	1.0752	1.0022	1.3	0.99437	1.2745	0.87425	1.3597
YDR309C	YDR309C	NaN	NaN	NaN	NaN	NaN	NaN	0.88168	NaN	NaN	NaN	NaN	1.0109	NaN	0.85844	NaN	0.93863	NaN	NaN	0.91676	NaN	NaN	NaN	1.0627	NaN	NaN	NaN	NaN	NaN	1.2759	1.2197	0.53953	NaN	1.1258	NaN	NaN	NaN	NaN	NaN	1.122	1.3268	1.5131	1.004	1.0609	NaN	1.1493	1.1364	NaN	NaN
YDR310C	YDR310C	0.95934	1.1133	1.2269	NaN	0.75779	NaN	1.126	1.0292	1.0839	0.8261	1.0191	1.0197	1.3072	NaN	0.9372	0.81177	1.0253	NaN	1.0902	1.0884	0.8802	NaN	NaN	NaN	1.0503	NaN	0.95826	1.3955	1.1777	1.19	NaN	NaN	NaN	NaN	NaN	NaN	NaN	NaN	NaN	NaN	1.1481	NaN	1.0442	1.2612	NaN	1.2646	NaN	NaN
YDR311W	YDR311W	0.77827	1.1285	1.3123	1.0579	0.71024	1.2899	NaN	0.87984	NaN	NaN	0.59854	0.99664	0.79892	1.0779	0.86116	NaN	0.54832	NaN	NaN	1.3107	0.85236	1.2462	1.0865	0.8941	NaN	NaN	NaN	NaN	1.0752	NaN	NaN	NaN	NaN	1.1629	NaN	NaN	0.69182	NaN	NaN	NaN	0.95359	0.87788	0.74087	1.5729	NaN	1.1614	0.98267	0.94377
YDR312W	YDR312W	0.51965	1.9352	0.53795	3.2732	0.37189	1.0356	4.2273	0.18536	0.9797	1.883	0.94606	1.7354	0.50182	0.83083	1.3712	1.0556	0.46548	1.509	2.2158	0.4153	0.83647	1.5516	0.79621	2.1066	0.89844	0.86937	0.31578	1.9392	1.1943	1.151	3.9726	0.17579	1.101	2.0859	0.74185	0.65651	1.3926	0.73046	0.16706	1.1076	0.9457	2.3396	0.7076	1.8637	0.68855	1.7603	1.4982	0.9515
YDR316W	YDR316W	NaN	0.93355	0.90969	1.102	NaN	NaN	NaN	NaN	1.3009	NaN	0.90025	0.84102	0.93778	NaN	NaN	NaN	1.1055	NaN	NaN	NaN	NaN	NaN	1.0876	NaN	NaN	NaN	1.1113	NaN	NaN	0.73356	NaN	NaN	NaN	NaN	NaN	NaN	1.0009	NaN	NaN	NaN	NaN	0.75746	NaN	NaN	NaN	NaN	NaN	NaN
YDR321W	YDR321W	0.93947	0.92824	0.99402	1.015	0.80572	0.95115	1.0525	0.99402	1.0184	0.93456	0.95423	0.85678	0.98188	0.88919	1.0609	1	0.9923	1.0815	1.2404	1.1037	1.0057	0.97161	1.0237	0.90709	1.3691	1.0132	1.2888	1.4048	1.3891	1.2288	0.40646	NaN	0.91862	1.0737	1.2433	1.0785	NaN	1.1967	0.98259	0.93222	1.0426	1.0778	0.963	1.2652	1.0625	1.1564	0.96928	1.3012
YDR322C-A	YDR322C-A	1.0499	NaN	NaN	NaN	NaN	NaN	NaN	NaN	NaN	NaN	NaN	0.92607	NaN	NaN	NaN	NaN	NaN	NaN	NaN	NaN	NaN	NaN	NaN	NaN	NaN	NaN	NaN	NaN	NaN	NaN	NaN	NaN	NaN	NaN	NaN	NaN	NaN	NaN	NaN	NaN	NaN	NaN	NaN	NaN	NaN	NaN	NaN	NaN
YDR322W	YDR322W	NaN	NaN	0.9693	1.0322	NaN	NaN	NaN	0.8536	1.7959	NaN	1.262	1.222	1.0609	NaN	NaN	NaN	NaN	1.0854	NaN	NaN	1.3341	0.9782	1.2098	1.345	1.0203	NaN	NaN	NaN	NaN	1.3308	NaN	NaN	NaN	NaN	NaN	NaN	NaN	NaN	NaN	NaN	1.313	0.96014	1.0248	1.1897	1.3579	1.0981	NaN	NaN
YDR324C	YDR324C	NaN	NaN	NaN	NaN	NaN	NaN	NaN	NaN	NaN	NaN	NaN	NaN	NaN	NaN	NaN	NaN	NaN	1.1836	NaN	NaN	NaN	1.0689	NaN	NaN	NaN	NaN	NaN	1.2863	1.3086	NaN	NaN	NaN	NaN	NaN	NaN	NaN	NaN	NaN	NaN	NaN	NaN	NaN	NaN	NaN	NaN	1.0476	1.3768	NaN
YDR325W	YDR325W	NaN	NaN	1.2218	0.97124	1.0493	NaN	1.0337	0.87538	NaN	NaN	NaN	NaN	1.2304	0.84781	1.1791	1.3591	0.93163	NaN	1.1146	0.92278	1.5158	NaN	NaN	0.97955	1.1213	0.94155	1.0854	1.1304	1.3074	0.98666	NaN	1.3646	1.2513	0.93344	1.2553	1.0423	0.93823	1.1118	1.0569	0.99011	1.1317	NaN	1.1779	1.088	NaN	1.127	NaN	1.1391
YDR326C	YDR326C	0.66294	0.8756	0.87231	0.8275	0.75002	0.8768	0.99251	0.80277	0.77304	0.71852	0.84922	NaN	0.79778	0.91361	1.1225	0.8945	0.68871	1.0711	1.0041	1.1841	0.81915	0.96408	1.007	0.99719	1.1892	0.93128	1.0316	1.3957	1.1174	1.41	0.33705	1.9658	1.0024	0.67519	NaN	0.84389	0.97145	1.279	1.2022	1.2246	1.1067	1.0786	1.0056	1.027	1.1338	1.0841	1.027	1.2941
YDR329C	YDR329C	1.0166	NaN	NaN	0.80074	1.035	NaN	NaN	0.89532	NaN	0.76205	NaN	0.88357	NaN	NaN	0.9853	0.87872	NaN	NaN	NaN	NaN	NaN	0.69167	NaN	NaN	1.2937	0.95366	NaN	1.0864	1.1335	0.97017	NaN	NaN	1.1018	1.045	1.0046	1.0161	1.0594	1.0947	NaN	NaN	NaN	0.84663	1.1633	1.0865	NaN	0.94608	NaN	0.95635
YDR330W	YDR330W	NaN	NaN	NaN	NaN	NaN	NaN	NaN	NaN	NaN	NaN	NaN	NaN	NaN	NaN	NaN	NaN	NaN	NaN	NaN	NaN	NaN	NaN	0.50214	NaN	NaN	NaN	NaN	NaN	NaN	NaN	NaN	NaN	NaN	NaN	NaN	NaN	NaN	NaN	NaN	NaN	NaN	NaN	NaN	NaN	NaN	NaN	NaN	NaN
YDR333C	YDR333C	0.86223	1.2854	1.0626	1.0675	0.85539	0.89941	0.93762	0.89887	0.98286	1.0372	1.0362	0.93778	0.93351	1.0133	1.0368	1.2268	0.81597	1.0341	1.3324	1.1757	0.88311	0.93639	0.9479	1.001	1.1599	1.1153	1.0528	1.3325	1.3432	1.0811	0.33539	1.8592	0.87525	1.3155	1.0926	1.0376	1.0325	1.2869	0.90904	1.1724	0.93648	0.98079	0.94212	1.0944	0.90436	1.0589	1.0558	1.5084
YDR334W	YDR334W	0.93872	NaN	NaN	NaN	0.91029	0.79017	NaN	NaN	1.1799	0.93362	NaN	0.77904	0.97123	0.96141	0.96175	0.97941	0.98157	NaN	1.2658	1.2112	NaN	0.87946	0.77827	0.82117	NaN	NaN	1.4047	1.0929	1.0879	1.1326	NaN	NaN	NaN	NaN	NaN	1.1643	NaN	NaN	1.0933	1.0016	NaN	0.94694	1.136	0.90572	NaN	0.85369	0.95959	NaN
YDR335W	YDR335W	1.0716	0.9929	1.0459	1.0177	1.1375	1.1313	1.0625	NaN	1.11	0.82429	1.0287	0.93183	1.0997	0.97948	1.1529	0.95146	1.0993	1.0571	1.5129	1.3088	1.0393	1.0687	0.90196	1.113	1.3847	1.2337	1.2531	1.2198	1.163	1.5125	0.38708	NaN	1.0593	1.2082	1.2539	0.97307	1.0765	1.4224	1.1758	0.98963	1.2493	1.1349	1.132	1.1292	1.1526	1.1851	1.0619	1.3407
YDR336W	YDR336W	NaN	NaN	NaN	NaN	NaN	NaN	NaN	NaN	NaN	NaN	NaN	NaN	NaN	NaN	NaN	NaN	NaN	NaN	NaN	NaN	NaN	NaN	NaN	NaN	NaN	NaN	NaN	NaN	NaN	NaN	NaN	NaN	NaN	NaN	NaN	NaN	NaN	NaN	NaN	NaN	NaN	NaN	NaN	NaN	NaN	NaN	NaN	NaN
YDR337W	YDR337W	NaN	NaN	0.83796	NaN	NaN	NaN	NaN	NaN	0.64048	1.9396	0.95832	NaN	NaN	NaN	1.239	1.3563	NaN	NaN	NaN	NaN	1.0213	NaN	NaN	NaN	NaN	1.3835	NaN	NaN	NaN	1.2408	NaN	0.75493	NaN	NaN	NaN	NaN	NaN	NaN	NaN	1.9692	1.01	NaN	NaN	2.8037	NaN	1.4947	NaN	1.2551
YDR339C	YDR339C	NaN	1.0935	0.77151	1.5815	0.73824	1.2303	1.2444	0.7532	0.91805	NaN	0.64123	0.76473	0.56335	0.76219	0.44093	1.0992	NaN	NaN	1.1578	1.4304	0.89771	NaN	0.77064	NaN	1.0246	1.1218	0.9663	1.5185	0.93975	1.6481	0.60574	1.1728	0.97683	1.2885	1.0832	1.0516	0.86195	1.3121	0.85025	1.0414	1.0245	1.1427	NaN	1.2701	0.86421	1.3608	NaN	1.2211
YDR341C	YDR341C	0.93289	0.93586	0.92593	0.92011	1.0098	0.94492	1.0524	0.9131	1.0447	0.85644	1.1265	0.87501	0.98239	0.82636	1.0115	0.88609	0.95993	0.91234	1.2742	1.0692	0.96313	0.94588	0.91524	1.0042	1.1652	1.0476	1.2091	1.2496	1.377	1.2376	0.36394	1.5725	1.0421	1.1529	1.2023	0.98379	0.94213	1.3196	1.1404	1.1025	1.1487	1.0891	1.0268	1.1413	1.117	1.1617	1.0156	1.2417
YDR343C;YDR342C	YDR343C;YDR342C	0.8799	0.92768	0.95609	0.92196	0.96924	0.61937	0.95687	NaN	0.91352	0.84637	1.0159	NaN	NaN	0.82574	1.1883	0.61472	0.72522	0.8722	NaN	NaN	0.87206	0.89936	1.143	0.74243	NaN	NaN	1.1707	1.3642	1.6896	0.9456	NaN	NaN	0.89617	NaN	NaN	NaN	NaN	NaN	NaN	NaN	1.1091	0.7981	1.1376	0.87055	1.0167	0.81088	NaN	0.92196
YDR345C	YDR345C	NaN	NaN	NaN	NaN	NaN	NaN	NaN	NaN	NaN	NaN	NaN	NaN	NaN	NaN	NaN	0.81273	NaN	NaN	NaN	1.0648	NaN	NaN	NaN	NaN	1.1059	0.8784	1.2523	NaN	NaN	1.0818	NaN	NaN	1.1859	1.021	NaN	0.96058	0.97283	1.2403	NaN	NaN	NaN	NaN	NaN	0.91265	0.8825	1.0508	NaN	NaN
YDR346C	YDR346C	NaN	1.0175	NaN	NaN	NaN	NaN	NaN	NaN	NaN	0.98488	NaN	NaN	NaN	NaN	NaN	1.2475	NaN	1.0412	NaN	1.004	NaN	1.1372	NaN	NaN	1.6043	NaN	NaN	1.6548	NaN	NaN	NaN	1.3726	NaN	NaN	NaN	NaN	NaN	NaN	NaN	1.2335	NaN	NaN	NaN	NaN	1.4308	1.1618	NaN	NaN
YDR347W	YDR347W	NaN	NaN	0.91767	0.92278	0.81643	0.86326	1.2765	NaN	1.1148	0.7919	NaN	1.0591	0.92836	0.88465	0.95347	0.98538	0.92238	0.86529	2.2244	1.2831	0.95605	0.95157	0.98177	0.96836	NaN	NaN	1.3276	1.2662	NaN	1.2985	NaN	NaN	NaN	NaN	NaN	NaN	NaN	NaN	1.1035	0.97028	1.2114	0.98404	1.136	1.1467	0.97254	0.96175	0.88481	NaN
YDR348C	YDR348C	NaN	NaN	NaN	NaN	NaN	NaN	NaN	NaN	NaN	NaN	NaN	NaN	NaN	NaN	NaN	NaN	NaN	NaN	NaN	NaN	NaN	NaN	NaN	NaN	NaN	NaN	NaN	NaN	NaN	NaN	NaN	NaN	NaN	NaN	NaN	NaN	NaN	NaN	NaN	NaN	NaN	NaN	NaN	NaN	NaN	NaN	NaN	NaN
YDR351W	YDR351W	NaN	NaN	NaN	NaN	NaN	NaN	NaN	NaN	NaN	NaN	NaN	NaN	NaN	NaN	NaN	NaN	NaN	NaN	NaN	NaN	NaN	NaN	NaN	NaN	NaN	NaN	NaN	NaN	NaN	NaN	NaN	NaN	NaN	NaN	NaN	NaN	NaN	NaN	NaN	NaN	NaN	NaN	NaN	NaN	NaN	NaN	NaN	NaN
YDR354W	YDR354W	NaN	NaN	NaN	NaN	NaN	0.91902	NaN	NaN	NaN	NaN	NaN	NaN	NaN	NaN	NaN	NaN	NaN	NaN	1.4766	1.3393	NaN	NaN	NaN	NaN	NaN	NaN	2.3186	1.9844	1.9018	1.7553	NaN	NaN	NaN	NaN	NaN	NaN	NaN	NaN	NaN	1.4127	NaN	NaN	NaN	NaN	NaN	2.5776	1.8843	NaN
YDR356W	YDR356W	0.93164	0.68133	0.94445	NaN	1.2186	0.84718	1.1959	0.78467	0.95239	0.66102	0.81431	0.60934	0.81752	0.6296	1.1808	0.77299	0.74523	0.92071	NaN	0.81577	0.97995	0.86997	1.0122	1.2399	NaN	NaN	1.2517	1.0351	1.4033	1.1496	0.5355	1.0031	NaN	NaN	NaN	NaN	1.0012	1.146	NaN	NaN	NaN	0.54954	NaN	1.4321	0.75093	1.3573	NaN	NaN
YDR358W	YDR358W	0.92363	0.8578	0.92108	NaN	0.841	0.92047	1.1839	1.0098	0.96669	0.69233	1.0549	0.84841	NaN	0.75931	NaN	NaN	0.82474	NaN	1.3467	NaN	0.85336	1.1357	0.90012	NaN	NaN	NaN	1.0652	1.5164	1.6842	1.1113	NaN	NaN	1.0479	NaN	NaN	NaN	NaN	NaN	NaN	0.89745	1.0886	0.94888	1.0549	NaN	NaN	1.1756	NaN	NaN
YDR359C	YDR359C	NaN	NaN	NaN	NaN	NaN	NaN	NaN	NaN	NaN	NaN	NaN	NaN	NaN	NaN	NaN	NaN	NaN	NaN	NaN	NaN	NaN	1.1878	NaN	NaN	NaN	NaN	NaN	NaN	1.0973	NaN	NaN	NaN	NaN	NaN	NaN	NaN	NaN	NaN	NaN	NaN	1.6804	NaN	NaN	NaN	NaN	NaN	NaN	NaN
YDR361C	YDR361C	NaN	1.1623	1.1114	1.1634	1.1662	0.90707	1.3191	0.9296	1.1105	1.1097	1.195	0.96114	1.1764	1.1028	1.2911	1.1023	1.0485	1.0878	1.6857	1.1029	1.3721	1.2104	1.2332	1.2959	1.251	1.1975	1.5068	1.803	1.9343	1.3505	0.50678	1.0369	1.2945	1.548	1.3556	1.0329	1.2319	1.5923	1.0964	1.1996	1.3133	1.4113	0.91332	1.1707	1.1876	1.3318	1.3327	1.3385
YDR364C	YDR364C	NaN	NaN	NaN	NaN	NaN	NaN	NaN	NaN	NaN	NaN	NaN	NaN	NaN	NaN	NaN	NaN	NaN	NaN	NaN	NaN	1.5502	NaN	NaN	NaN	NaN	NaN	NaN	NaN	NaN	NaN	NaN	NaN	NaN	NaN	NaN	NaN	NaN	NaN	NaN	NaN	NaN	NaN	NaN	NaN	NaN	NaN	NaN	NaN
YDR365C	YDR365C	0.68136	1.2778	0.49069	3.0953	0.41563	0.95184	4.9848	0.18307	0.23783	4.1897	0.91006	1.7193	0.5378	0.83283	1.9838	0.89056	0.43139	1.5021	2.9706	0.31017	0.89914	3.0233	0.78421	2.6229	0.92618	0.80799	0.35617	3.9925	1.4542	1.0172	4.4798	0.15997	1.0603	2.1702	0.70751	0.6366	1.478	0.7191	0.21279	3.6458	0.7661	1.9153	0.54423	1.9195	0.53769	1.3554	1.3282	0.81107
YDR365W-B	YDR365W-B	NaN	NaN	NaN	NaN	NaN	NaN	NaN	NaN	NaN	NaN	NaN	NaN	NaN	NaN	NaN	NaN	NaN	NaN	NaN	NaN	NaN	NaN	NaN	NaN	NaN	NaN	NaN	NaN	NaN	NaN	NaN	NaN	NaN	NaN	NaN	NaN	NaN	NaN	NaN	NaN	NaN	NaN	NaN	NaN	NaN	NaN	NaN	NaN
YDR375C	YDR375C	0.86262	NaN	NaN	NaN	NaN	NaN	NaN	NaN	NaN	NaN	NaN	NaN	NaN	NaN	NaN	NaN	NaN	NaN	NaN	NaN	NaN	NaN	NaN	NaN	NaN	NaN	NaN	NaN	NaN	NaN	NaN	NaN	NaN	NaN	NaN	NaN	NaN	NaN	NaN	NaN	NaN	NaN	NaN	NaN	NaN	NaN	NaN	NaN
YDR377W	YDR377W	NaN	1.0274	NaN	0.87766	NaN	0.76774	NaN	1.278	0.94647	1.1304	NaN	1.0413	0.96305	1.312	NaN	1.072	NaN	1.1154	1.3265	1.189	0.91707	NaN	NaN	1.0135	NaN	NaN	1.0934	1.3294	1.3043	1.3991	NaN	NaN	NaN	NaN	NaN	1.219	NaN	NaN	1.0661	1.2467	1.1341	1.0103	1.0058	1.2604	1.0696	1.0644	0.99573	1.3206
YDR379W	YDR379W	NaN	NaN	NaN	NaN	NaN	NaN	NaN	NaN	NaN	NaN	NaN	NaN	NaN	NaN	NaN	NaN	NaN	NaN	NaN	NaN	NaN	NaN	NaN	NaN	NaN	NaN	NaN	NaN	NaN	NaN	NaN	NaN	NaN	NaN	NaN	NaN	NaN	NaN	0.51066	NaN	NaN	0.48633	NaN	NaN	NaN	NaN	NaN	NaN
YDR380W	YDR380W	0.98975	1.1608	0.92096	1.1345	0.94734	1.0861	1.5488	0.85767	1.0815	1.1084	1.2024	1.0989	1.0749	1.0317	1.0899	1.08	0.95468	1.2127	1.2262	1.47	0.93537	1.1587	0.98683	1.1956	1.4381	1.1943	1.1915	1.721	1.6133	1.459	0.34682	1.8096	1.3662	1.2456	1.277	1.194	1.1273	1.567	0.99216	1.2917	0.92239	1.195	0.94843	1.1445	1.0164	1.2847	0.97509	1.2686
YDR381W	YDR381W	0.11608	NaN	0.088509	14.538	0.095713	9.5883	0.2742	3.7843	0.12999	NaN	0.33853	6.5131	0.17533	3.7981	0.30076	4.449	0.093057	NaN	0.47687	5.3411	0.28882	10.883	0.11304	NaN	0.19106	6.4138	0.16839	19.594	0.44598	10.815	0.46869	1.0177	0.2587	8.8503	0.16052	4.3737	0.18756	6.4881	NaN	3.6313	0.25703	7.5895	0.33777	10.465	NaN	11.132	0.20362	NaN
YDR382W	YDR382W	1.0981	0.98836	0.95977	0.99	0.76778	0.92914	NaN	NaN	1.1593	0.96591	1.1423	0.94243	0.88676	1.1437	1.0413	0.96462	0.93935	1.0289	1.0188	1.0172	0.91745	1.0031	0.95468	NaN	NaN	0.91735	1.0855	1.3702	1.3662	1.2615	NaN	NaN	NaN	NaN	1.0603	NaN	NaN	0.98984	0.772	NaN	0.9451	0.94593	0.85033	1.0109	0.87024	0.84792	NaN	0.93082
YDR384C	YDR384C	NaN	NaN	NaN	NaN	NaN	NaN	NaN	NaN	NaN	NaN	NaN	NaN	NaN	NaN	NaN	NaN	NaN	NaN	NaN	NaN	NaN	NaN	NaN	NaN	NaN	NaN	NaN	NaN	NaN	NaN	NaN	NaN	NaN	NaN	NaN	NaN	NaN	NaN	NaN	NaN	NaN	NaN	NaN	NaN	NaN	NaN	NaN	NaN
YOR133W;YDR385W	YOR133W;YDR385W	1.1525	1.142	1.1147	1.1571	1.0747	1.1291	1.2674	1.1333	1.1996	1.0935	1.2381	1.0889	1.1617	1.0911	1.2295	1.1467	1.1122	1.1506	1.4709	1.3198	1.0987	1.1798	1.1123	1.2126	1.3861	1.3131	1.4259	1.5034	1.4593	1.4783	0.4474	1.7361	1.2592	1.4109	1.4194	1.2094	1.1415	1.7042	1.3702	1.3328	1.3159	1.308	1.2227	1.4404	1.2588	1.3901	1.1816	1.6062
YDR388W	YDR388W	0.9042	0.89929	0.93065	0.92998	0.92392	0.91157	1.0369	0.8912	1.027	0.89048	1.0293	0.90063	0.93921	0.83923	0.98283	0.94058	0.88882	0.9622	1.2279	1.0501	0.89673	0.9285	0.90615	0.98317	1.0994	1.0514	1.1777	1.3378	1.245	1.2454	0.36924	1.4872	1.0114	1.1064	1.1872	0.97445	0.94689	1.389	1.0105	0.99705	1.0251	1.0035	0.96147	1.0259	0.98015	1.0232	0.89986	1.2008
YDR389W	YDR389W	NaN	1.3535	NaN	NaN	1.2893	NaN	NaN	NaN	1.0276	NaN	1.3573	NaN	0.98224	1.4754	0.80733	NaN	1.6109	NaN	NaN	1.1571	0.62903	NaN	NaN	NaN	NaN	NaN	NaN	1.1785	NaN	1.4823	NaN	NaN	0.7327	NaN	NaN	NaN	NaN	NaN	NaN	NaN	NaN	1.1129	0.94063	NaN	NaN	NaN	0.97124	1.6274
YDR390C	YDR390C	1.0216	1.035	1.2588	1.4856	0.90502	0.98198	1.6243	0.94315	1.236	1.113	1.1442	0.91362	1.2224	0.96948	1.4425	1.1196	1.061	1.116	NaN	NaN	0.85028	NaN	1.1381	0.95242	NaN	NaN	1.5361	1.2066	1.3927	1.3151	0.38717	NaN	1.355	1.3237	1.2544	1.2523	NaN	NaN	2.0572	NaN	1.1002	1.1967	1.1176	NaN	NaN	NaN	NaN	NaN
YDR391C	YDR391C	NaN	NaN	NaN	NaN	NaN	NaN	NaN	NaN	NaN	NaN	NaN	NaN	NaN	NaN	NaN	NaN	NaN	NaN	NaN	NaN	NaN	NaN	NaN	NaN	NaN	NaN	NaN	NaN	NaN	NaN	NaN	NaN	NaN	NaN	NaN	NaN	NaN	NaN	NaN	NaN	NaN	NaN	NaN	NaN	NaN	NaN	NaN	NaN
YDR392W	YDR392W	NaN	NaN	NaN	NaN	NaN	NaN	NaN	NaN	NaN	NaN	0.74898	0.97091	NaN	NaN	NaN	NaN	NaN	NaN	NaN	NaN	NaN	NaN	NaN	0.95286	NaN	NaN	NaN	NaN	NaN	1.4561	NaN	NaN	NaN	NaN	NaN	NaN	NaN	NaN	NaN	NaN	NaN	1.1803	NaN	NaN	NaN	NaN	NaN	NaN
YDR394W	YDR394W	1.1316	1.1696	1.1765	NaN	1.0939	0.88547	1.1122	0.9393	0.99473	0.84886	NaN	1.0635	1.0752	NaN	1.0686	0.91107	1.0656	0.9968	1.2193	1.0084	1.0046	NaN	1.043	0.8495	1.0739	1.0035	1.1369	1.1437	1.083	1.1635	0.36243	1.2727	0.8881	NaN	1.1773	0.90823	1.1605	NaN	1.2648	1.0559	1.4474	1.1062	NaN	1.2525	NaN	1.023	0.90864	1.2815
YDR395W	YDR395W	0.96693	0.94282	1.0008	0.88585	0.9274	0.94542	1.0877	0.904	1.035	0.88108	1.071	0.88023	1.0161	0.89536	1.0107	0.87573	0.91344	0.94648	1.1993	1.0634	0.9526	0.96887	0.90658	1.0025	1.1878	1.0383	1.1627	1.2678	1.2307	1.1694	0.34744	1.471	1.0634	1.1402	1.2234	0.97308	0.95984	1.3169	1.053	0.98543	1.0521	0.96463	0.98745	1.0659	1.0019	1.0488	0.94487	1.2435
YDR398W	YDR398W	0.83229	0.97227	0.93278	0.94693	0.77277	0.99626	1.0802	0.87732	0.90498	0.90841	0.87633	1.0064	0.96705	0.84268	1.0189	0.81049	0.87375	0.8338	1.237	1.0126	0.91433	0.97783	1.0675	0.95552	1.0774	1.0173	1.1732	1.1107	1.0469	1.1266	NaN	1.4212	1.0336	1.1136	1.2006	1.0108	0.90412	NaN	1.042	1.0404	1.0178	1.0599	0.99206	1.0338	0.91807	NaN	1.0876	NaN
YDR405W	YDR405W	NaN	NaN	NaN	NaN	NaN	NaN	NaN	NaN	NaN	NaN	NaN	NaN	NaN	NaN	NaN	NaN	NaN	NaN	NaN	NaN	NaN	NaN	NaN	NaN	NaN	NaN	NaN	NaN	NaN	NaN	NaN	NaN	NaN	NaN	NaN	NaN	NaN	NaN	NaN	NaN	NaN	NaN	NaN	NaN	NaN	NaN	NaN	NaN
YDR406W	YDR406W	0.74757	0.80807	0.77293	0.87664	0.81859	0.72111	NaN	NaN	0.76852	0.76252	0.9148	0.91912	0.86381	0.87689	0.99285	0.82102	0.66793	0.84865	1.1703	NaN	0.76988	0.78999	0.73494	0.87099	NaN	NaN	NaN	1.3567	1.2352	1.1298	NaN	NaN	NaN	NaN	NaN	NaN	NaN	NaN	1.1638	NaN	1.1448	NaN	NaN	1.0316	NaN	NaN	0.86919	NaN
YDR407C	YDR407C	0.85906	1.0025	0.89256	1.0317	0.80918	0.77954	0.99532	0.91946	0.9438	0.82199	1.1466	0.97296	0.98721	0.87448	1.048	0.91039	0.77035	0.98711	1.5668	1.066	0.8659	0.80797	0.75737	1.0011	1.0639	1.1225	1.2486	1.1635	1.2427	1.3745	0.30355	1.819	1.0326	1.2376	1.1506	1.121	1.0226	1.5374	1.0595	1.1595	1.0744	1.1918	0.91726	0.94185	1.145	1.1698	1.2206	1.5494
YDR409W	YDR409W	NaN	NaN	NaN	NaN	NaN	NaN	NaN	NaN	NaN	NaN	NaN	NaN	NaN	NaN	NaN	NaN	NaN	NaN	NaN	NaN	NaN	NaN	NaN	NaN	NaN	NaN	NaN	NaN	NaN	NaN	NaN	NaN	NaN	NaN	NaN	NaN	NaN	NaN	NaN	NaN	NaN	NaN	NaN	NaN	NaN	NaN	NaN	NaN
YDR412W	YDR412W	0.76713	1.3325	0.72005	2.3914	0.29641	1.2632	1.8099	0.39963	NaN	3.3549	0.74049	2.0919	0.6002	1.1773	1.0973	1.6534	0.55924	1.76	1.4098	0.61957	1.0399	3.5164	0.65527	3.1166	0.7662	1.3557	0.24442	4.3223	1.3302	1.1151	1.9894	0.32946	0.57162	3.1254	0.53597	0.93492	0.63311	1.5153	NaN	1.9043	1.1738	1.8457	NaN	NaN	NaN	1.8997	1.093	0.77147
YDR416W	YDR416W	NaN	NaN	NaN	1.0296	NaN	0.86263	1.066	NaN	NaN	NaN	NaN	0.8987	NaN	1.03	NaN	NaN	NaN	NaN	NaN	NaN	NaN	0.96905	NaN	1.0498	NaN	NaN	1.1435	1.2443	NaN	1.4076	NaN	NaN	1.0608	NaN	1.4198	NaN	NaN	NaN	NaN	NaN	NaN	NaN	NaN	NaN	NaN	NaN	0.92623	NaN
YEL054C;YDR418W	YEL054C;YDR418W	0.89981	0.96747	0.87823	0.97822	0.87993	0.90607	1.1856	0.88154	0.91295	0.9278	1.0033	0.91171	0.92214	0.91173	1.0015	0.92987	0.84247	0.99597	1.1057	1.1271	0.86381	1.0175	0.87105	1.0334	1.1175	1.0409	1.1691	1.4854	1.3313	1.3462	0.39983	1.5114	1.0339	1.0932	1.1092	1.0097	0.93668	1.3191	0.88952	0.99066	0.91403	0.97792	0.87333	1.0307	0.89521	1.0223	0.84834	1.1118
YDR422C	YDR422C	NaN	NaN	NaN	NaN	NaN	NaN	NaN	NaN	NaN	NaN	NaN	NaN	NaN	NaN	NaN	NaN	NaN	NaN	NaN	NaN	NaN	NaN	NaN	NaN	NaN	NaN	NaN	NaN	NaN	NaN	NaN	NaN	NaN	NaN	NaN	NaN	NaN	NaN	NaN	NaN	NaN	NaN	NaN	NaN	NaN	NaN	NaN	NaN
YDR425W	YDR425W	NaN	NaN	NaN	NaN	NaN	NaN	NaN	NaN	NaN	NaN	NaN	NaN	NaN	NaN	NaN	1.5199	NaN	NaN	NaN	NaN	NaN	NaN	NaN	NaN	NaN	NaN	NaN	NaN	NaN	NaN	NaN	NaN	NaN	NaN	NaN	NaN	NaN	NaN	NaN	NaN	NaN	NaN	NaN	NaN	NaN	NaN	NaN	NaN
YDR427W	YDR427W	0.99108	0.8978	0.97546	0.87794	0.92801	0.85122	1.0272	0.90687	0.8866	0.82877	1.0083	0.88561	0.97162	0.90621	1.0475	0.87314	0.94322	0.8904	1.2958	1.0187	0.90513	0.92217	0.91365	0.97467	1.1498	0.91006	1.1527	1.205	1.2649	1.1922	0.39162	1.2997	1.0204	0.90008	1.2	0.92104	0.97621	1.3723	1.022	0.99666	0.95636	0.93832	0.98241	1.1315	0.94627	1.0735	0.91783	1.1734
YDR429C	YDR429C	0.98252	1.0917	0.93326	1.1158	0.90397	0.95284	1.1097	0.88148	0.94676	0.90745	1.1537	0.93481	0.9744	0.91928	1.2027	0.99625	0.97764	1.0197	1.3222	1.0463	1.0382	1.2541	1.0131	1.0601	1.1825	1.0423	1.3442	1.5839	1.2366	1.4094	0.45536	1.3464	1.1043	1.1582	1.1203	0.92112	0.97217	1.3025	0.97723	1.0836	1.0439	1.0629	1.0335	1.1117	0.96517	1.1733	1.0354	1.3041
YDR430C	YDR430C	1.0341	NaN	1.457	0.48475	0.85977	2.0915	NaN	NaN	0.74512	0.82717	1.2581	1.2083	0.87763	0.81996	1.0395	NaN	NaN	NaN	NaN	NaN	NaN	0.86698	NaN	1.0608	1.048	NaN	NaN	NaN	NaN	NaN	0.40276	NaN	NaN	NaN	NaN	NaN	NaN	NaN	NaN	NaN	NaN	NaN	NaN	NaN	NaN	NaN	NaN	NaN
YDR432W	YDR432W	NaN	NaN	NaN	NaN	NaN	NaN	1.158	0.95458	NaN	NaN	NaN	NaN	NaN	NaN	NaN	0.87177	NaN	NaN	1.4243	NaN	NaN	NaN	NaN	0.89489	NaN	1.1693	1.4088	NaN	NaN	1.1032	NaN	NaN	NaN	NaN	NaN	NaN	NaN	NaN	1.1291	0.84645	1.123	1.0163	NaN	1.4571	NaN	1.054	NaN	NaN
YDR434W	YDR434W	NaN	NaN	NaN	NaN	NaN	NaN	NaN	0.78494	NaN	NaN	NaN	NaN	NaN	NaN	NaN	0.98467	0.88817	NaN	NaN	NaN	NaN	NaN	NaN	NaN	1.3437	NaN	NaN	NaN	NaN	NaN	NaN	NaN	1.017	NaN	NaN	0.8203	0.95041	1.5732	NaN	NaN	NaN	NaN	NaN	0.88457	NaN	NaN	NaN	NaN
YDR436W	YDR436W	NaN	NaN	NaN	NaN	NaN	NaN	NaN	NaN	NaN	NaN	NaN	NaN	NaN	NaN	NaN	NaN	NaN	NaN	NaN	NaN	NaN	NaN	NaN	NaN	NaN	NaN	NaN	NaN	NaN	NaN	NaN	NaN	NaN	NaN	NaN	NaN	NaN	NaN	NaN	NaN	NaN	NaN	NaN	NaN	NaN	NaN	NaN	NaN
YDR443C	YDR443C	NaN	NaN	NaN	NaN	NaN	NaN	NaN	NaN	NaN	NaN	NaN	NaN	NaN	NaN	NaN	NaN	NaN	NaN	NaN	NaN	NaN	NaN	NaN	NaN	NaN	NaN	NaN	NaN	NaN	NaN	NaN	NaN	NaN	NaN	NaN	NaN	NaN	NaN	NaN	NaN	NaN	NaN	NaN	NaN	NaN	NaN	NaN	NaN
YML024W;YDR447C	YML024W;YDR447C	0.6632	1.1815	0.74547	1.4487	0.71458	1.1872	1.0529	0.96737	0.73282	1.1782	0.84233	1.1209	0.78196	0.99946	0.87212	1.0199	0.6788	1.4855	0.96101	1.182	0.76686	1.5754	0.77218	1.6032	0.83792	1.0553	0.88487	1.7028	1.0946	1.3662	0.58991	1.2576	0.8837	1.2321	0.76433	0.99156	0.84141	1.1476	0.66278	1.0892	0.72421	1.0047	0.72815	1.1454	0.67788	1.1112	0.79224	1.0012
YDR448W	YDR448W	1.1006	NaN	NaN	0.84925	1.1915	NaN	0.95171	NaN	1.3169	1.1275	1.0456	NaN	1.0829	NaN	1.02	0.81346	0.70097	NaN	1.1196	1.0198	NaN	NaN	NaN	NaN	1.0451	0.89474	1.4055	1.2665	1.4301	1.0598	NaN	NaN	NaN	1.2525	NaN	1.3112	NaN	1.5921	1.0755	NaN	NaN	NaN	NaN	1.068	NaN	0.91708	NaN	NaN
YDR449C	YDR449C	0.90507	0.91403	0.96226	0.8492	0.94036	0.92548	1.0467	1.1419	0.93669	0.77612	0.94362	0.89696	1.0383	0.85383	0.98508	0.72797	0.95502	0.86819	1.1724	1.1699	0.95679	0.9387	0.90796	0.93024	1.343	1.0393	1.1771	1.2816	1.1333	1.2618	0.2993	1.3465	1.0083	1.1111	1.2413	1.042	0.93802	1.4094	1.1829	1.1093	1.3292	0.97926	1.0217	1.0591	1.0783	1.1458	0.9079	1.4901
YML026C;YDR450W	YML026C;YDR450W	0.94713	0.89845	0.94542	0.91315	0.89935	0.87719	1.125	0.87147	0.97642	0.8416	1.025	0.88659	0.95	0.83268	1.0168	0.84937	0.90355	0.92302	1.1372	1.0202	0.91648	0.94843	0.91647	0.95355	1.1205	0.97631	1.1216	1.2553	1.284	1.2134	0.42659	1.4899	1.0667	0.99326	1.1226	0.89345	0.94631	1.1988	0.86457	0.84331	0.89986	0.82751	0.83125	0.85852	0.81174	0.88083	0.80642	0.97093
YDR452W	YDR452W	0.96622	0.94016	0.92502	0.89796	0.91172	0.89364	0.82305	0.76371	1.0243	0.8908	0.97597	0.89174	0.99079	0.88688	0.97368	0.8968	0.93357	0.9106	0.94571	0.86883	0.9231	0.87713	0.91845	0.90702	1.0575	0.96563	0.92435	0.92155	0.93865	0.88671	0.76595	0.73129	0.94162	0.91374	1.018	0.92653	1.0467	0.96201	1.086	0.93122	1.0117	0.93663	0.98731	0.96907	1.0058	0.96278	0.99485	0.96206
YDR454C	YDR454C	1.0043	1.0737	1.0481	1.0246	1.0138	1.0563	1.2566	NaN	0.99286	0.99755	1.1932	0.93744	1.0175	0.91589	1.0986	NaN	1.0164	1.0627	1.4721	NaN	1.0967	1.01	1.0619	1.1402	NaN	NaN	1.2687	1.3818	1.4359	1.3109	NaN	NaN	NaN	1.5386	NaN	NaN	0.91154	2.1042	1.1877	1.2636	1.1884	1.0421	1.0713	1.3931	1.1516	1.2145	1.0492	1.3262
YDR457W;REV__YNL051W	YDR457W	0.97616	0.87402	0.96985	0.82981	0.86265	0.7961	1.1172	0.96703	1.0125	0.85493	1.081	0.85095	0.89667	0.87682	1.0411	0.80237	0.833	0.87081	1.2474	1.043	0.94929	1.0251	0.96282	0.92943	1.1232	1.0144	1.1362	1.2392	1.2669	1.191	0.33075	1.3035	1.2106	1.0511	1.1294	0.97299	0.87994	1.3349	1.1473	1.0325	1.1887	1.0281	0.9946	1.1301	1.0812	1.0173	0.9871	1.2674
YDR458C	YDR458C	0.83173	1.0871	0.71565	1.0986	0.75505	1.0844	1.0534	1.014	0.85068	1.0212	0.92144	0.87565	0.88423	0.98435	0.85886	1.0724	0.64601	1.3089	0.94982	1.3006	0.73957	1.1812	0.67148	1.1208	0.95081	1.134	1.0207	1.5667	1.1146	1.4291	0.3611	NaN	0.98888	1.3799	1.0287	1.1565	1.0617	1.7926	1.0236	1.0599	0.88523	1.4408	0.93947	1.3739	1.037	1.329	0.87073	1.6069
YDR460W	YDR460W	NaN	NaN	NaN	NaN	NaN	NaN	NaN	NaN	NaN	NaN	NaN	NaN	NaN	NaN	NaN	NaN	NaN	NaN	NaN	NaN	NaN	NaN	NaN	NaN	NaN	NaN	NaN	NaN	NaN	NaN	1.0062	NaN	NaN	NaN	NaN	NaN	NaN	NaN	NaN	0.77874	NaN	NaN	NaN	NaN	NaN	NaN	NaN	1.0282
YDR464W	YDR464W	0.882	1.3795	0.8294	1.6103	0.76136	1.4208	0.81987	1.3843	0.89473	1.3481	1.052	1.4466	0.95241	1.2293	1.0257	1.4151	0.92526	1.6787	0.9964	1.1972	0.87754	1.2977	0.76083	1.453	0.82368	1.5729	1.0689	1.4289	0.9827	1.3273	0.88307	1.3833	0.94368	0.95281	0.95831	1.4923	0.99513	1.7282	0.96562	1.4939	0.99358	1.5303	1.0462	1.4727	1.0166	1.4841	1.0371	1.5377
YDR465C	YDR465C	1.1146	NaN	0.9508	1.12	1.0089	1.0364	1.1953	0.95681	1.1304	NaN	1.2838	NaN	0.98374	NaN	NaN	1.0824	NaN	NaN	1.2819	1.3384	0.92141	NaN	NaN	1.0219	1.2329	1.0861	1.2785	1.462	1.2277	1.3321	NaN	NaN	1.1399	1.1168	1.139	1.1071	1.0252	1.4272	1.2881	1.2449	1.2665	1.3347	1.177	NaN	NaN	1.3284	NaN	1.3674
YDR466W	YDR466W	0.73625	0.9071	0.67092	0.71927	0.68859	NaN	NaN	NaN	0.86024	0.7303	0.82384	0.75536	1.0806	0.77072	0.87115	0.79479	0.81133	0.6936	NaN	1.2794	0.76968	NaN	0.84396	NaN	NaN	NaN	NaN	NaN	1.3314	1.1354	NaN	NaN	1.2382	NaN	NaN	1.1809	0.91943	NaN	NaN	NaN	0.80073	NaN	NaN	1.0168	NaN	NaN	NaN	NaN
YDR470C	YDR470C	NaN	NaN	NaN	NaN	NaN	NaN	NaN	NaN	NaN	NaN	NaN	NaN	NaN	NaN	NaN	NaN	NaN	NaN	NaN	NaN	NaN	NaN	NaN	NaN	NaN	NaN	NaN	NaN	NaN	NaN	NaN	NaN	NaN	NaN	NaN	NaN	NaN	NaN	NaN	NaN	NaN	NaN	NaN	NaN	NaN	NaN	NaN	NaN
YDR477W	YDR477W	0.9303	0.95304	0.94507	0.91563	0.85037	0.88184	0.99743	0.84944	0.96871	0.8801	1.017	0.89417	0.9345	0.88504	0.97923	0.88372	0.98294	0.99861	1.3289	1.0025	0.87886	0.97289	0.91881	0.89679	1.0526	1.0895	1.1416	1.2326	1.1757	1.2246	0.35468	1.3545	0.93439	1.054	1.1003	0.87135	0.88956	1.3395	1.0671	1.1808	1.1228	1.0775	0.96515	1.0763	0.97225	1.1322	0.93859	1.4425
YDR481C	YDR481C	0.88625	NaN	0.93265	0.73763	NaN	0.90814	NaN	0.79519	0.75502	NaN	NaN	NaN	0.72653	NaN	NaN	NaN	NaN	NaN	1.3574	0.82902	0.93394	NaN	0.87964	NaN	NaN	0.9788	1.1423	1.1549	1.0814	1.0707	NaN	1.3189	1.0244	NaN	NaN	0.89521	0.87983	1.2199	0.92375	0.79792	NaN	NaN	NaN	0.57876	NaN	NaN	NaN	NaN
YDR483W	YDR483W	0.94606	0.92509	0.96512	0.90606	0.93943	0.88304	1.1353	0.89258	1.0646	0.91497	1.0117	0.91219	1.0103	0.90012	1.0653	0.93349	0.89168	0.93082	1.2278	1.0331	1.0003	0.95039	0.95097	0.94104	1.0959	0.93313	1.1583	1.2373	1.2503	1.1697	0.38781	1.2484	1.1017	1.1378	1.0449	0.91813	0.95458	1.3729	1.0701	0.91587	1.0529	0.89574	0.91507	1.0442	0.97367	0.9286	0.9156	1.1325
YDR484W	YDR484W	0.85684	0.84929	0.93195	1.0593	0.88636	0.89514	1.3595	1.1006	0.93606	0.82781	1.0526	0.80678	NaN	0.92328	NaN	0.84376	NaN	0.82638	NaN	1.2289	0.81383	0.9654	NaN	0.83612	NaN	1.2929	1.2914	1.4164	1.1608	1.3437	NaN	NaN	NaN	1.3236	NaN	NaN	1.0528	NaN	0.98898	0.88716	1.164	1.0373	0.86934	0.98059	1.0542	0.95986	0.92289	1.3567
YDR485C	YDR485C	NaN	NaN	NaN	NaN	NaN	NaN	NaN	NaN	NaN	NaN	NaN	NaN	NaN	NaN	NaN	NaN	NaN	NaN	NaN	NaN	NaN	NaN	NaN	NaN	NaN	NaN	NaN	NaN	NaN	NaN	NaN	NaN	NaN	NaN	NaN	NaN	NaN	NaN	NaN	1.0314	NaN	1.0592	0.71126	NaN	NaN	1.0183	NaN	NaN
YDR490C	YDR490C	0.98014	1.0071	0.98585	1.2348	1.3303	0.7308	1.1548	0.73589	0.93393	1.0931	1.039	0.82231	1.1217	0.9903	0.94281	0.91905	0.95633	1.0933	NaN	0.79167	0.95438	1.5275	0.89124	0.90454	NaN	1.1235	1.0595	1.3253	1.2291	1.3393	NaN	NaN	1.2138	NaN	1.8278	1.4374	1.2222	1.4404	1.1719	1.3886	0.87044	1.0189	0.98928	NaN	0.67552	1.011	1.1047	1.4997
YDR494W	YDR494W	0.88249	1.1429	NaN	NaN	NaN	NaN	1.167	0.90174	NaN	1.0471	NaN	1.103	0.93369	NaN	NaN	NaN	0.82236	0.92815	1.1324	1.2373	NaN	NaN	0.79841	NaN	1.0162	1.0635	1.0275	1.6821	1.2999	1.3765	NaN	NaN	1.1588	NaN	NaN	NaN	NaN	NaN	NaN	NaN	NaN	1.1659	0.86256	NaN	1.0675	NaN	NaN	1.3687
YDR495C	YDR495C	NaN	NaN	NaN	NaN	NaN	NaN	NaN	1.054	0.87898	NaN	1.3961	NaN	NaN	0.85499	NaN	NaN	1.5891	NaN	0.95653	1.0089	NaN	NaN	NaN	NaN	NaN	NaN	0.69199	0.74138	0.97483	1.3795	0.54373	1.8637	NaN	NaN	NaN	1.3049	1.3658	1.9688	1.5962	NaN	NaN	0.78984	NaN	NaN	2.1831	NaN	NaN	1.6014
YDR496C	YDR496C	0.86435	0.93672	0.88907	1.0108	0.83713	0.86585	1.0634	0.8607	0.90026	0.92829	0.93861	0.9245	0.9003	0.88006	1.0323	0.91221	0.84307	0.99402	1.2134	1.0201	0.90063	0.99296	0.88623	1.0412	1.0935	1.0539	1.1313	1.3489	1.1917	1.2411	0.55778	1.0363	0.98065	1.1261	1.088	0.90696	0.94677	1.3279	1.0102	1.0597	1.0024	1.0082	0.90568	1.1113	0.93487	1.1174	0.97229	1.2132
YDR497C	YDR497C	0.94368	0.92088	1.0146	0.92524	0.91306	0.91739	1.0893	0.88242	0.96467	0.86587	1.0228	0.9057	0.98069	0.87915	1.0277	0.86625	0.95082	0.94287	1.1803	1.0645	0.96873	0.97484	1.0223	1.0543	1.2339	1.1216	1.1793	1.3153	1.2291	1.2189	0.36027	1.3794	1.0679	1.0934	1.235	0.94644	0.92538	1.3859	1.0635	1.0249	1.0216	1.0868	0.91221	1.0306	1.0243	1.1327	0.95237	1.1533
YDR499W	YDR499W	NaN	0.89012	NaN	NaN	NaN	NaN	NaN	NaN	0.84631	0.87424	0.95725	NaN	0.86649	0.84008	0.90648	NaN	NaN	NaN	NaN	NaN	NaN	NaN	0.76995	NaN	1.0151	NaN	NaN	NaN	1.2408	NaN	0.62186	NaN	NaN	1.1554	NaN	NaN	NaN	NaN	0.92126	0.93945	NaN	0.73218	0.79303	NaN	0.73271	NaN	0.78049	0.82367
YDR500C	YDR500C	0.84779	0.96775	0.86852	0.92276	0.8144	0.91304	0.91391	0.96249	0.92271	0.92551	0.90424	0.94508	0.92084	0.96002	0.89082	0.95181	0.90996	0.90063	0.88352	0.87982	0.86156	0.90606	0.891	0.90502	0.85994	0.96427	0.90859	1.0377	0.92186	1.0092	0.82892	0.95699	0.82202	0.92419	0.82091	0.95327	0.88421	0.9587	0.80889	0.88874	0.79769	0.85571	0.79082	0.89416	0.82007	0.92904	0.84297	0.91806
YDR502C	YDR502C	1.1643	1.1495	1.1892	1.1543	1.1686	1.0978	1.3716	1.092	1.2097	1.0806	1.2788	1.0735	1.2077	1.0679	1.2304	1.0764	1.1379	1.1174	1.4958	1.3197	1.1455	1.1611	1.1713	1.1515	1.4007	1.2958	1.4488	1.5715	1.5419	1.4509	0.5141	1.6309	1.3216	1.353	1.456	1.2273	1.2553	1.6207	1.3132	1.2608	1.273	1.2227	1.1772	1.3166	1.248	1.3037	1.1854	1.4364
YDR505C	YDR505C	0.95503	1.025	0.99765	NaN	0.81538	0.92906	1.1412	0.9428	1.0644	0.856	1.0651	0.801	0.99477	0.89778	0.98001	NaN	1.066	0.82917	1.0796	1.011	0.95537	0.85519	0.87226	NaN	1.2304	1.0775	1.1574	1.1149	1.1303	1.4433	NaN	NaN	1.1673	1.4295	1.2041	0.90857	0.93135	1.6736	0.94335	0.9662	0.99924	0.94869	0.93288	0.94646	0.96867	0.918	0.78816	1.1143
YDR507C	YDR507C	0.96746	0.98478	0.91405	0.9867	0.94917	0.97325	1.0612	0.95787	1.0009	0.94061	1.0896	0.92358	0.9845	0.93539	1.0867	0.98939	0.93325	0.98577	1.3022	1.1449	0.94269	1.069	1.0692	1.1075	1.1661	1.1589	1.1519	1.323	1.2275	1.2688	0.36351	1.7045	1.0771	1.1754	1.1888	1.0887	0.94178	1.4524	1.1046	1.1606	1.1801	1.1141	1.0628	1.2672	1.1241	1.2784	0.99897	1.4512
YDR508C	YDR508C	0.8611	0.88945	0.91083	0.8763	0.82146	0.77348	NaN	0.84014	0.83336	0.82627	1.0495	0.91717	0.88382	0.84349	1.0029	0.89744	0.84916	0.88713	0.79241	0.99925	0.7498	NaN	0.94685	NaN	1.0787	0.99115	1.1197	1.3411	1.2573	1.1554	NaN	NaN	1.0181	NaN	1.185	0.99382	0.70535	1.0919	1.0038	NaN	0.97446	NaN	0.87191	NaN	0.84449	0.95251	0.83004	1.0689
YDR513W	YDR513W	0.11465	0.88613	0.81526	0.7902	0.63522	1.0248	NaN	NaN	0.92677	0.84219	0.97168	NaN	0.92652	0.97601	0.95916	0.68131	0.934	0.93006	NaN	NaN	0.87119	1.1447	0.71057	NaN	NaN	NaN	1.3379	1.9992	1.3116	NaN	NaN	NaN	NaN	NaN	NaN	NaN	NaN	NaN	NaN	NaN	1.2461	1.3041	1.1577	1.124	0.76655	1.2493	NaN	1.825
YDR514C	YDR514C	NaN	NaN	NaN	NaN	NaN	NaN	0.13	NaN	0.29954	NaN	NaN	NaN	0.40278	2.0695	NaN	NaN	NaN	NaN	NaN	NaN	0.40043	2.568	0.24814	NaN	0.19136	5.1386	0.36974	NaN	0.34976	NaN	0.95697	1.049	0.34505	2.3722	NaN	NaN	0.86784	1.1833	NaN	3.1548	0.8361	2.6024	0.70338	NaN	0.5452	NaN	0.81703	1.4025
YDR515W	YDR515W	NaN	NaN	NaN	NaN	NaN	NaN	1.1861	NaN	NaN	NaN	NaN	NaN	NaN	NaN	NaN	NaN	NaN	NaN	NaN	NaN	NaN	NaN	NaN	NaN	NaN	NaN	0.76158	NaN	NaN	NaN	NaN	NaN	NaN	NaN	NaN	NaN	NaN	NaN	0.69837	NaN	1.3224	NaN	NaN	NaN	NaN	NaN	NaN	NaN
YDR517W	YDR517W	1.2948	NaN	NaN	NaN	NaN	NaN	0.87745	0.98736	NaN	NaN	NaN	NaN	NaN	NaN	NaN	NaN	NaN	NaN	1.0605	0.97855	NaN	NaN	NaN	NaN	0.99438	1.0643	1.0314	NaN	1.0525	NaN	NaN	NaN	1.062	1.1526	1.0792	1.0753	0.72124	NaN	NaN	NaN	NaN	NaN	NaN	NaN	NaN	NaN	NaN	NaN
YDR518W	YDR518W	0.77389	NaN	0.94946	0.79024	0.65019	0.99919	NaN	NaN	0.95569	0.96494	1.0478	0.90971	0.78679	0.82768	1.0676	0.7744	0.73405	1.0333	1.1533	1.527	0.81852	1.0584	NaN	NaN	1.56	1.0523	1.1935	1.1616	1.3265	1.1776	NaN	NaN	1.01	1.0294	1.1925	NaN	0.76642	1.2923	1.0459	1.1717	1.1909	NaN	0.97098	1.2751	1.0696	NaN	1.0135	NaN
YDR524C	YDR524C	NaN	NaN	NaN	NaN	NaN	NaN	NaN	NaN	NaN	NaN	NaN	NaN	NaN	NaN	NaN	NaN	NaN	NaN	NaN	NaN	NaN	NaN	NaN	NaN	NaN	NaN	NaN	NaN	NaN	NaN	NaN	NaN	NaN	NaN	NaN	NaN	NaN	NaN	NaN	NaN	NaN	NaN	NaN	NaN	NaN	NaN	NaN	NaN
YDR527W	YDR527W	NaN	NaN	NaN	NaN	NaN	NaN	NaN	NaN	NaN	NaN	NaN	NaN	NaN	NaN	NaN	NaN	NaN	NaN	NaN	NaN	NaN	NaN	NaN	NaN	NaN	NaN	NaN	NaN	NaN	NaN	NaN	NaN	NaN	NaN	NaN	NaN	NaN	NaN	NaN	NaN	NaN	NaN	NaN	NaN	NaN	NaN	NaN	NaN
YDR531W	YDR531W	NaN	NaN	NaN	NaN	NaN	NaN	NaN	NaN	NaN	NaN	NaN	NaN	NaN	NaN	NaN	NaN	NaN	NaN	NaN	NaN	NaN	NaN	NaN	NaN	NaN	NaN	NaN	NaN	NaN	NaN	NaN	NaN	NaN	NaN	NaN	NaN	NaN	NaN	NaN	NaN	NaN	NaN	NaN	NaN	NaN	NaN	NaN	NaN
YDR532C	YDR532C	1.1147	1.0674	1.3485	NaN	0.81902	NaN	NaN	1.0471	NaN	NaN	NaN	1.0941	1.108	0.99219	NaN	NaN	NaN	1.4115	NaN	NaN	NaN	NaN	NaN	NaN	NaN	NaN	NaN	NaN	NaN	NaN	NaN	NaN	NaN	NaN	NaN	NaN	NaN	NaN	NaN	NaN	NaN	NaN	NaN	NaN	NaN	NaN	0.62668	NaN
YEL001C	YEL001C	NaN	NaN	NaN	NaN	NaN	NaN	NaN	NaN	NaN	NaN	NaN	NaN	NaN	NaN	NaN	NaN	NaN	NaN	NaN	NaN	NaN	NaN	NaN	NaN	NaN	NaN	NaN	NaN	NaN	NaN	NaN	NaN	NaN	NaN	NaN	NaN	NaN	NaN	NaN	NaN	NaN	NaN	NaN	NaN	NaN	NaN	NaN	NaN
YEL002C	YEL002C	1.0809	0.91401	NaN	1.0851	0.98364	0.74603	1.1538	0.80542	0.93618	0.98682	1.0689	0.96825	0.89954	0.81593	0.86876	0.9693	0.82283	1.0183	1.1606	1.1082	0.78988	0.96277	0.98769	1.0824	1.1024	1.2008	1.2783	1.4426	1.5872	1.3297	0.37281	1.2011	1.2995	1.0508	1.4751	1.3118	1.0614	1.8999	0.93956	1.033	0.97908	0.93263	0.83397	1.1022	0.8362	0.91198	0.93047	1.0888
YEL007W	YEL007W	NaN	NaN	NaN	NaN	NaN	NaN	NaN	NaN	NaN	NaN	NaN	0.78196	NaN	NaN	0.91182	0.94467	1.0027	NaN	NaN	NaN	1.4317	NaN	NaN	NaN	NaN	NaN	1.1698	NaN	1.1364	1.2811	NaN	NaN	NaN	NaN	NaN	NaN	NaN	NaN	NaN	NaN	NaN	NaN	NaN	NaN	NaN	NaN	NaN	NaN
YEL013W	YEL013W	0.91932	0.84351	0.99268	0.91768	0.93643	0.86773	0.98342	0.89466	0.95611	0.85652	1.0838	0.86618	0.98862	0.84185	0.99642	0.86062	0.91203	0.91273	1.2541	0.99416	0.92442	0.91744	0.9139	0.94842	1.0884	1.0002	1.2306	1.3577	1.2294	1.226	0.31052	1.6015	0.95201	1.0279	1.1474	0.91145	0.8663	1.329	1.0294	0.9185	1.011	0.94171	0.93494	1.0175	0.97938	1.0427	0.90098	1.2267
YEL015W	YEL015W	0.97566	0.98014	1.0365	0.87869	0.98509	0.90303	1.0516	NaN	1.0866	0.915	1.1008	0.89677	1.0439	0.92524	0.9906	1.0042	0.95659	0.96165	1.2786	1.017	0.91442	0.90954	0.97399	0.92078	1.2854	1.0468	1.1915	1.2815	1.4247	1.2413	0.35066	1.5265	1.1262	1.164	1.1862	1.0332	0.91909	1.528	1.1404	1.0295	1.1736	NaN	1.0258	1.2876	1.0884	1.3039	1.1126	NaN
YEL017W	YEL017W	NaN	NaN	NaN	NaN	NaN	0.889	NaN	NaN	NaN	NaN	NaN	NaN	NaN	NaN	NaN	NaN	NaN	NaN	NaN	NaN	NaN	NaN	0.78656	NaN	NaN	NaN	NaN	NaN	NaN	NaN	NaN	NaN	NaN	NaN	NaN	NaN	NaN	NaN	NaN	NaN	NaN	NaN	NaN	NaN	NaN	NaN	NaN	NaN
YEL018W	YEL018W	NaN	NaN	NaN	NaN	NaN	NaN	NaN	NaN	NaN	NaN	NaN	NaN	NaN	NaN	NaN	NaN	NaN	NaN	NaN	0.98593	NaN	NaN	NaN	NaN	1.1602	NaN	NaN	NaN	NaN	NaN	NaN	NaN	NaN	NaN	1.3109	NaN	NaN	1.3008	NaN	NaN	NaN	NaN	NaN	NaN	NaN	NaN	NaN	NaN
YEL022W	YEL022W	0.95263	0.88365	1.0045	0.91407	0.93217	0.86955	1.1803	0.87119	1.0174	0.79288	1.1048	0.87824	1.0406	0.83443	1.0612	0.86831	0.97518	0.81352	1.272	1.0731	0.93328	0.97523	0.98024	0.92213	1.093	1.0456	1.2429	1.2393	1.2051	1.2582	0.37016	1.4558	1.0122	1.0519	1.2209	0.92959	0.98823	1.2976	1.2686	1.084	1.0933	1.0735	1.0331	1.1516	1.0959	1.1314	1.0718	1.2947
YEL024W	YEL024W	NaN	NaN	NaN	NaN	NaN	NaN	NaN	NaN	NaN	NaN	NaN	NaN	NaN	NaN	NaN	NaN	NaN	NaN	NaN	NaN	NaN	NaN	NaN	NaN	NaN	NaN	NaN	NaN	NaN	NaN	NaN	NaN	NaN	NaN	NaN	NaN	NaN	NaN	NaN	NaN	NaN	NaN	NaN	NaN	NaN	NaN	NaN	NaN
YEL026W	YEL026W	0.67465	1.5615	0.6566	1.8915	0.65106	1.3497	1.4297	0.68885	0.65966	1.6712	0.824	1.3934	0.84185	1.1161	1.1249	1.22	0.66536	1.5695	NaN	1.2234	0.74019	1.7828	0.80199	1.6488	1.0459	1.0971	0.73612	1.9028	0.93723	1.5064	1.3618	0.80676	1.0182	1.2367	1.0171	1.0737	1.2236	1.1722	0.83978	2.0522	1.2182	1.6224	1.0697	1.6273	0.91433	1.8467	1.2587	1.4759
YEL031W	YEL031W	0.96977	0.93395	0.92875	0.90046	0.89132	0.86935	1.06	0.88473	1.0007	0.82752	1.0555	0.84567	0.94573	0.91227	0.99851	0.88702	0.88648	0.92622	1.2539	1.0173	0.91329	0.95362	0.88827	1.0158	1.1235	1.0426	1.1978	1.2492	1.2261	1.211	0.34465	1.4128	1.0187	1.1119	1.174	1.0059	0.94313	1.3471	1.0692	0.99556	1.0965	0.99258	1.0441	1.0833	0.99099	1.0723	0.97886	1.2633
YEL032W	YEL032W	1.0426	0.97071	0.94239	0.96283	0.92439	0.93149	1.0921	0.9693	1.0458	0.98621	1.2394	0.97704	1.0616	0.92483	1.1521	0.93122	0.97029	1.0014	1.2927	1.1021	0.99135	0.95549	1.0666	0.97225	1.2297	1.2035	1.2487	1.3784	1.2652	1.1875	0.39106	1.4481	1.1915	1.2971	1.3315	1.127	1.0543	1.5518	1.1853	1.2457	1.1133	1.1058	1.0716	1.1245	1.1975	1.2444	1.0704	1.4
YEL034W;YJR047C	YEL034W;YJR047C	0.94499	0.9702	0.87131	1.0144	0.90853	1.1595	NaN	NaN	1.0148	0.81567	0.98273	0.92786	0.99013	0.90266	0.92561	0.93043	0.93203	1.0285	0.68059	0.66579	1.0396	1.0446	1.0331	1.052	NaN	NaN	1.1895	1.4141	1.1972	1.2757	0.43294	1.0424	1.0466	NaN	NaN	1.1566	NaN	1.5206	0.84066	1.0572	0.95813	0.86556	0.89091	1.0642	0.9436	1.0113	0.87599	1.1737
YEL036C	YEL036C	0.98507	0.93393	0.98732	0.92905	0.97782	0.94458	1.1707	0.93045	1.0478	0.93807	1.1903	1.0139	0.94496	0.89589	1.1384	0.92366	0.92321	0.93696	1.2956	1.038	1.0126	1.0124	1.0035	0.94832	1.2877	1.095	1.2721	1.3928	1.404	1.2996	NaN	NaN	1.266	1.3332	1.1353	1.1004	0.69884	1.489	1.2235	1.1062	1.4166	1.1442	1.1895	1.1682	1.2335	1.2556	1.0199	1.3184
YEL038W	YEL038W	NaN	NaN	NaN	NaN	NaN	NaN	NaN	NaN	NaN	NaN	NaN	NaN	NaN	NaN	NaN	NaN	NaN	NaN	NaN	NaN	NaN	NaN	NaN	NaN	NaN	NaN	NaN	NaN	NaN	NaN	NaN	NaN	NaN	NaN	NaN	NaN	NaN	NaN	NaN	NaN	NaN	NaN	NaN	NaN	NaN	NaN	NaN	NaN
YEL042W	YEL042W	0.93346	0.91188	0.91093	0.99034	0.7836	0.83709	0.99409	0.72529	0.95641	0.84491	1.1081	0.92368	0.87744	0.82281	1.047	0.80936	0.91575	0.98557	1.0953	0.98239	0.82918	0.83518	0.92237	0.93131	1.1127	0.89901	1.1028	1.1705	1.1048	1.1616	0.30292	1.2609	0.9461	1.0363	1.0959	0.79715	0.88914	1.2836	1.1366	1.2512	1.1076	0.90788	0.93415	1.0279	0.92458	1.0739	0.85787	1.2778
YEL043W	YEL043W	NaN	NaN	NaN	NaN	NaN	NaN	1.4803	NaN	NaN	NaN	NaN	NaN	NaN	0.81509	0.92091	NaN	NaN	NaN	1.09	1.0278	NaN	NaN	NaN	NaN	NaN	NaN	1.0428	NaN	NaN	1.242	NaN	NaN	NaN	NaN	NaN	NaN	NaN	NaN	NaN	NaN	NaN	NaN	NaN	NaN	NaN	NaN	NaN	NaN
YEL046C	YEL046C	1.1671	0.9196	1.1062	1.0297	0.99665	1.0474	1.1005	0.91036	1.144	0.92933	1.3099	1.0396	1.1151	0.90757	1.208	0.8947	1.0157	1.0684	1.3708	1.1164	1.0153	1.0846	1.0504	1.0699	1.2451	1.0748	1.4139	1.3246	1.6236	1.2945	0.35297	NaN	1.0775	1.1908	1.2682	0.93244	1.0853	1.3266	1.1419	1.1452	1.1578	1.2244	1.0284	1.1511	1.0502	1.0962	1.0407	1.421
YEL047C	YEL047C	NaN	NaN	NaN	NaN	NaN	NaN	NaN	NaN	NaN	NaN	NaN	NaN	NaN	NaN	NaN	NaN	NaN	NaN	NaN	NaN	NaN	NaN	NaN	NaN	NaN	NaN	NaN	NaN	NaN	NaN	NaN	NaN	NaN	NaN	NaN	NaN	NaN	NaN	NaN	NaN	NaN	NaN	NaN	NaN	NaN	NaN	NaN	NaN
YEL050C	YEL050C	NaN	NaN	NaN	NaN	NaN	NaN	NaN	NaN	NaN	NaN	NaN	NaN	NaN	NaN	NaN	NaN	NaN	NaN	NaN	NaN	NaN	NaN	NaN	NaN	NaN	NaN	NaN	NaN	NaN	NaN	NaN	NaN	NaN	NaN	NaN	NaN	NaN	NaN	NaN	NaN	NaN	NaN	NaN	NaN	NaN	NaN	NaN	NaN
YEL051W	YEL051W	0.93237	0.97487	1.0039	0.99109	0.96031	0.96702	1.1887	0.89647	1.0221	0.91309	1.0227	0.90782	0.98908	0.92934	1.0023	0.98504	0.92912	0.95406	1.1727	1.0252	0.94272	1.0432	0.9359	0.97268	1.1105	1.0968	1.2292	1.3158	1.2968	1.2683	0.37487	1.4732	0.97552	1.2023	1.2588	0.93009	0.97562	1.2979	1.1734	1.154	1.1151	1.1184	1.0308	1.2054	1.0975	1.2665	1.0581	1.2301
YEL052W	YEL052W	NaN	NaN	NaN	NaN	0.61211	0.84721	NaN	NaN	0.78077	0.35836	NaN	NaN	0.62894	NaN	NaN	NaN	NaN	NaN	1.0823	NaN	NaN	NaN	0.98316	NaN	NaN	NaN	NaN	NaN	0.98426	1.315	NaN	NaN	NaN	NaN	NaN	NaN	NaN	NaN	NaN	NaN	NaN	NaN	0.80736	NaN	NaN	NaN	NaN	NaN
YEL055C	YEL055C	0.94614	0.9307	0.94109	0.95422	0.91839	0.91523	1.1314	0.89011	0.98404	0.91591	1.0275	0.89203	0.95358	0.92033	1.0864	0.93927	0.94024	0.92677	1.2304	1.0011	0.98528	0.95618	0.94913	1.0106	1.1349	1.006	1.1891	1.3308	1.2101	1.1974	0.39125	1.4187	0.99967	1.1688	1.2216	0.95396	0.93958	1.3119	1.1538	1.0458	1.1027	1.0679	1.0406	1.2277	1.0396	1.1017	0.98732	1.2792
YEL056W	YEL056W	NaN	NaN	NaN	NaN	NaN	NaN	NaN	NaN	NaN	NaN	NaN	NaN	NaN	NaN	NaN	NaN	NaN	NaN	NaN	NaN	NaN	NaN	NaN	NaN	NaN	NaN	NaN	NaN	NaN	NaN	NaN	NaN	NaN	NaN	NaN	NaN	NaN	NaN	NaN	NaN	NaN	NaN	NaN	NaN	NaN	NaN	NaN	NaN
YEL058W	YEL058W	1.0198	1.018	0.95506	1.0697	0.80555	1.1356	1.1602	0.98446	1.0118	1.017	0.93732	0.98378	1.2172	1.0506	1.0148	0.99929	0.98268	0.9576	1.5094	1.2164	0.88519	1.1296	0.92878	1.1115	1.4358	1.15	1.2779	1.4285	1.5318	1.3027	NaN	0.89858	1.2741	1.3917	1.4446	1.1066	1.0441	1.5439	1.2066	1.216	1.1756	1.1492	1.0053	1.2402	1.1446	1.2518	1.0591	1.5291
YEL061C	YEL061C	NaN	NaN	0.80679	0.89178	0.73872	NaN	NaN	1.1142	NaN	NaN	NaN	NaN	NaN	NaN	1.0546	NaN	0.89603	0.76451	NaN	NaN	0.79274	0.91292	NaN	0.76893	NaN	NaN	1.094	1.511	1.1094	1.1192	NaN	NaN	NaN	NaN	NaN	NaN	NaN	NaN	1.0352	1.1005	NaN	NaN	1.0263	NaN	1.0958	NaN	NaN	NaN
YEL062W	YEL062W	NaN	NaN	NaN	NaN	NaN	NaN	NaN	NaN	NaN	NaN	NaN	NaN	NaN	NaN	NaN	NaN	NaN	NaN	NaN	NaN	NaN	NaN	NaN	NaN	NaN	NaN	NaN	NaN	NaN	NaN	NaN	NaN	NaN	NaN	NaN	NaN	NaN	NaN	NaN	NaN	NaN	NaN	NaN	NaN	NaN	NaN	NaN	NaN
YEL071W	YEL071W	1.4269	1.36	1.4105	1.3595	1.3553	1.3005	1.5413	1.2883	1.5367	1.2466	1.5609	1.2638	1.4503	1.2289	1.5602	1.2479	1.3301	1.308	1.8255	1.5384	1.386	1.367	1.3105	1.3817	1.6675	1.4692	1.7843	1.8654	1.8293	1.75	0.59937	2.0186	1.5086	1.6029	1.7418	1.4544	1.3774	1.8978	1.673	1.6146	1.6325	1.6091	1.5438	1.5553	1.5771	1.5815	1.4283	1.8932
YER001W	YER001W	0.94156	0.91902	0.94623	1.0487	0.83917	0.9493	NaN	0.71282	0.95663	0.97106	0.87724	0.87032	0.79238	0.78447	1.052	0.92104	0.73111	1.0195	1.1861	1.0688	0.85446	0.93322	1.0375	1.0994	0.83308	0.92626	1.1583	1.5419	1.2938	1.1649	NaN	NaN	0.7942	1.1296	1.0707	0.83301	0.71674	1.0116	NaN	0.9903	0.8462	0.93617	0.7241	1.2741	0.77096	0.95118	0.76446	1.1194
YER002W	YER002W	1.1546	1.0461	0.68795	2.4838	NaN	3.4357	2.0519	0.45488	0.54468	2.9772	NaN	NaN	NaN	2.5004	1.0521	2.7705	0.53828	3.6024	0.74573	NaN	0.61723	6.949	0.50736	5.1188	0.65939	2.4239	0.28265	NaN	1.9043	1.0627	2.9492	0.23895	0.58727	5.9035	0.48228	2.1413	0.60047	3.5596	0.56116	2.9009	0.82345	3.2075	0.35784	4.1085	0.42321	4.3538	0.56568	3.0295
YER003C	YER003C	1.5119	1.0495	NaN	1.1729	NaN	0.98866	1.3313	1.2004	1.3722	1.4684	NaN	1.0315	NaN	1.0274	1.7115	1.227	1.39	0.92489	NaN	NaN	1.1484	1.4208	1.0489	1.0221	NaN	1.2963	1.6526	1.6752	1.8588	1.4818	NaN	NaN	1.1927	1.7797	1.4524	1.2919	1.7603	1.7591	1.9357	NaN	NaN	1.089	1.4393	1.0617	1.0248	NaN	1.2759	1.2295
YER006W	YER006W	0.93396	1.0372	0.89442	1.0607	0.83626	0.97229	1.0845	0.91947	0.96474	1.001	1.0516	1.0104	0.94025	0.95104	1.0657	0.98947	0.84215	1.0392	1.1807	1.0958	0.88271	1.0925	0.89582	1.122	1.0613	1.1008	1.1122	1.4016	1.1912	1.2505	0.44185	1.2789	1.0099	1.1966	1.0778	1.0252	0.93214	1.4053	1.13	1.2443	1.1459	1.2165	1.046	1.3429	1.0751	1.3284	1.0807	1.4127
YER007C-A	YER007C-A	NaN	0.67058	1.7012	1.5595	NaN	1.0969	NaN	NaN	NaN	1.7036	1.9025	0.88377	NaN	0.74456	1.3345	1.1503	1.1885	1.2153	2.5481	0.52716	NaN	1.592	1.2851	NaN	NaN	NaN	1.0277	1.5504	2.477	0.39113	1.8094	0.33096	NaN	NaN	1.0531	0.55934	NaN	1.2494	0.85859	1.4035	1.3963	NaN	NaN	2.2746	NaN	1.5097	1.6901	0.88566
YER008C	YER008C	0.90975	0.85854	0.96491	0.86257	0.91538	0.88985	0.96585	0.80156	1.0062	0.92357	1.0525	0.94007	0.92599	0.95323	1.0082	0.95894	0.80778	0.89756	1.2514	1.1024	0.80181	0.99288	0.89031	1.0148	1.2137	0.89817	1.1582	1.2088	1.2409	1.2715	0.40416	1.4554	1.0918	1.0899	1.1988	0.81604	1.0773	1.2926	1.2606	1.1511	1.2164	1.1202	0.99385	1.0862	1.1086	1.0542	1.0392	1.2864
YER012W	YER012W	NaN	NaN	NaN	NaN	NaN	NaN	1.3465	NaN	NaN	NaN	NaN	NaN	NaN	NaN	NaN	NaN	NaN	NaN	1.3152	1.0286	NaN	NaN	0.97022	NaN	1.6955	1.5359	NaN	NaN	NaN	1.4991	NaN	NaN	1.5647	NaN	1.4675	NaN	NaN	1.6684	NaN	NaN	NaN	NaN	NaN	NaN	NaN	NaN	NaN	NaN
YER013W	YER013W	0.79931	NaN	1.4361	1.154	NaN	1.1472	NaN	0.86761	0.80351	2.259	0.93652	1.0843	NaN	0.99975	1.0559	NaN	NaN	1.1282	NaN	NaN	1.0642	NaN	NaN	1.1197	1.2552	NaN	1.279	1.3576	1.4701	1.6948	NaN	NaN	NaN	1.3612	1.2571	1.0558	1.0378	NaN	NaN	NaN	0.98387	NaN	0.94705	1.6112	NaN	1.2575	NaN	NaN
YER016W	YER016W	0.83589	0.86977	0.68627	0.8138	0.74971	0.77359	NaN	NaN	0.88885	0.83906	1.0238	0.99271	0.90552	0.95171	1.039	0.65785	0.81679	0.86514	1.6475	1.1636	0.81906	0.7921	0.87271	0.93132	1.0893	0.8511	1.0893	1.2507	1.1664	1.2827	NaN	NaN	1.0078	1.0986	1.2731	1.0024	NaN	1.3924	1.0066	1.011	1.0283	0.94416	0.88068	1.059	1.185	0.94219	0.8219	NaN
YER017C	YER017C	1.0116	0.88565	0.88873	1.0464	0.78906	0.95778	1.074	1.103	0.92711	0.95171	0.90985	0.87038	0.97629	0.93499	1.1068	0.92006	0.93632	0.88139	1.2147	0.9852	0.9426	0.90364	1.0457	1.2976	NaN	NaN	1.3508	1.3759	1.2574	1.5175	0.76437	1.4027	1.0513	0.9122	1.5861	NaN	NaN	NaN	1.1003	0.89813	0.89743	1.0736	0.89869	1.1779	0.92603	1.2584	0.76322	0.95465
YER019W	YER019W	NaN	NaN	NaN	NaN	NaN	NaN	NaN	NaN	NaN	1.0882	NaN	NaN	NaN	NaN	1.188	NaN	NaN	NaN	NaN	NaN	NaN	NaN	NaN	NaN	NaN	NaN	NaN	NaN	NaN	NaN	NaN	NaN	NaN	NaN	1.4518	0.8542	NaN	NaN	NaN	NaN	NaN	NaN	NaN	NaN	NaN	NaN	NaN	NaN
YER020W	YER020W	0.89186	1.071	NaN	NaN	NaN	1.0113	1.1147	0.81233	1.0218	NaN	1.0676	0.82592	0.88386	0.94129	NaN	1.035	1.274	NaN	1.3896	0.80198	0.92229	NaN	NaN	NaN	1.105	1.1268	NaN	NaN	NaN	1.7645	NaN	NaN	0.97893	1.1686	NaN	1.0462	0.96868	1.3872	1.0469	0.99402	1.1323	NaN	NaN	NaN	1.0971	0.83668	0.86891	NaN
YER021W	YER021W	1.0026	0.91377	0.9497	0.93536	0.93101	0.90164	1.1034	0.91666	0.9992	0.89201	1.0671	0.88378	0.97839	0.87958	1.0198	0.92175	0.99519	0.97011	1.2515	1.0484	0.90073	1.0009	0.91527	0.99679	1.1876	1.0762	1.1738	1.2531	1.266	1.2289	0.40701	1.5609	1.0775	1.0655	1.2556	0.90781	1.0201	1.3258	1.1989	1.1295	1.1343	1.0778	0.98342	1.1745	1.0275	1.1153	0.97212	1.3012
YER022W	YER022W	1.1492	0.81923	0.97891	0.70071	0.81211	0.90804	NaN	NaN	0.98246	1.0582	1.1369	0.84618	0.82197	0.80505	0.9829	0.95877	0.83668	0.88582	1.2263	1.286	1.0319	0.9553	0.93437	NaN	NaN	1.0671	1.3664	1.2435	1.3094	1.2202	0.39121	1.3562	NaN	1.1034	1.2625	NaN	NaN	NaN	NaN	1.2503	1.1247	1.2533	0.97055	1.2992	0.75823	NaN	NaN	NaN
YER023W	YER023W	0.95068	0.92981	0.9424	0.94674	0.93737	0.93255	1.0901	0.90981	1.0062	0.87479	1.0506	0.89295	0.93058	0.877	1.0142	0.92263	0.95651	0.95682	1.2766	1.0536	0.91995	1.0066	0.95192	0.96336	1.186	1.0675	1.2299	1.336	1.2933	1.2525	0.38125	1.5501	1.0814	1.1572	1.1598	0.99733	0.8898	1.4052	1.079	1.0395	1.0979	1.0141	0.95256	1.0605	0.98971	1.0405	0.89462	1.2706
YER025W	YER025W	0.096326	10.87	0.10319	16.948	0.082644	10.986	0.10371	15.211	0.090563	15.084	0.12026	10.724	0.10291	11.065	0.12214	13.04	0.094739	12.928	0.20799	10.59	0.19479	12.712	0.11072	16.482	0.10925	15.022	0.11044	18.15	0.12667	12.666	0.15505	5.9637	0.12718	10.373	0.11246	13.245	0.1769	10.381	0.12446	9.4624	0.17043	12.304	0.18459	9.3276	0.1053	10.77	0.14835	9.5028
YER027C;YGL208W	YER027C	1.2925	0.94104	NaN	NaN	NaN	NaN	NaN	NaN	0.91147	NaN	NaN	NaN	NaN	NaN	NaN	NaN	NaN	NaN	NaN	NaN	NaN	NaN	NaN	NaN	NaN	NaN	NaN	NaN	NaN	NaN	NaN	NaN	NaN	NaN	NaN	NaN	NaN	NaN	NaN	NaN	NaN	NaN	NaN	NaN	NaN	NaN	NaN	NaN
YER029C	YER029C	NaN	NaN	0.43233	NaN	0.58104	NaN	NaN	0.8315	NaN	NaN	NaN	NaN	0.43387	0.78913	NaN	NaN	NaN	1.2685	1.1954	NaN	0.57457	NaN	NaN	NaN	NaN	NaN	NaN	NaN	NaN	NaN	1.8252	NaN	NaN	NaN	NaN	NaN	0.99305	NaN	0.51877	NaN	0.72419	NaN	NaN	NaN	NaN	NaN	NaN	NaN
YER031C	YER031C	NaN	NaN	NaN	NaN	NaN	NaN	NaN	NaN	NaN	NaN	NaN	NaN	NaN	0.943	NaN	0.75705	0.77084	NaN	NaN	NaN	NaN	1.1885	NaN	NaN	NaN	NaN	NaN	NaN	NaN	NaN	NaN	NaN	NaN	1.1095	NaN	NaN	NaN	NaN	NaN	NaN	NaN	0.68726	NaN	NaN	0.63665	NaN	NaN	NaN
YER033C	YER033C	NaN	NaN	NaN	NaN	NaN	NaN	NaN	NaN	NaN	NaN	NaN	NaN	0.87971	NaN	NaN	1.0995	NaN	NaN	NaN	NaN	NaN	NaN	NaN	0.99452	NaN	NaN	NaN	NaN	NaN	NaN	0.94983	0.91895	NaN	NaN	NaN	NaN	NaN	NaN	NaN	NaN	NaN	NaN	NaN	NaN	NaN	NaN	NaN	NaN
YER036C	YER036C	0.98356	1.0093	0.94443	1.0039	0.90327	0.98273	1.1043	0.97104	1.0368	0.93871	1.0879	0.96332	1.0054	0.99045	1.0549	0.98992	0.9327	1.0004	1.2276	1.1023	0.92236	1.0346	0.93837	1.0473	1.1569	1.1111	1.1849	1.3153	1.2215	1.2636	0.39798	1.4982	1.0611	1.1746	1.1832	1.0292	0.9771	1.4799	1.2061	1.2243	1.2101	1.2192	1.1062	1.3216	1.1299	1.2982	1.078	1.4919
YER043C	YER043C	1.236	1.0646	1.1626	1.0967	1.1125	1.0554	1.3333	1.0626	1.3554	1.0336	1.7197	1.0375	1.2864	0.79262	1.147	0.85556	1.1655	1.1009	1.551	1.2821	1.158	1.125	1.1827	1.1508	1.4066	1.1969	1.4418	1.4365	2.0207	1.4717	0.49117	1.8504	1.2407	1.3335	1.4375	1.1654	1.2688	1.3428	1.3708	1.3016	1.2917	1.2905	1.3106	1.1317	1.3466	1.369	1.183	1.5022
YER044C	YER044C	NaN	NaN	NaN	NaN	NaN	NaN	NaN	NaN	NaN	NaN	NaN	NaN	NaN	NaN	NaN	NaN	NaN	NaN	NaN	NaN	NaN	NaN	NaN	NaN	NaN	NaN	NaN	NaN	NaN	NaN	NaN	NaN	NaN	NaN	NaN	NaN	NaN	NaN	NaN	NaN	NaN	NaN	NaN	NaN	NaN	NaN	NaN	NaN
YER047C	YER047C	0.87633	NaN	NaN	NaN	1.1694	NaN	NaN	1.2195	NaN	NaN	NaN	NaN	NaN	NaN	NaN	NaN	NaN	NaN	NaN	NaN	NaN	NaN	NaN	0.83453	NaN	NaN	0.94834	NaN	1.3874	NaN	NaN	NaN	NaN	NaN	NaN	NaN	NaN	NaN	1.0958	NaN	NaN	1.0747	NaN	NaN	1.0366	0.98545	1.005	NaN
YER048C	YER048C	1.0335	0.79141	1.0638	0.78202	0.94785	1.0778	1.0644	0.67179	0.94115	0.85066	0.98925	0.82976	0.88922	1.0179	1.0213	1.0413	0.96116	1.0159	0.96743	1.0631	0.97932	1.0643	0.94341	1.0282	0.98233	1.1482	1.1731	1.2271	1.2595	1.2679	NaN	NaN	1.0326	1.2236	1.1426	0.98321	0.84964	1.5682	0.94652	0.99856	0.78557	1.0082	0.65344	0.72831	0.88727	0.82327	0.79092	1.1185
YER049W	YER049W	0.93451	1.0547	1.1852	0.99653	1.0956	0.96591	1.1454	1.0933	1.2351	1.0292	1.0413	0.87961	1.1447	0.96721	1.2642	1.0933	0.97769	1.206	1.658	1.285	0.98313	1.091	0.91548	1.0784	1.2619	1.1843	1.3113	1.502	1.4282	1.6171	0.4797	2.7099	1.043	1.2607	1.5969	1.2505	NaN	1.6442	1.4132	1.2096	1.3152	1.2004	1.1282	1.3486	1.1244	1.3075	1.2101	1.5897
YER050C	YER050C	NaN	NaN	NaN	NaN	NaN	1.0048	NaN	NaN	NaN	NaN	NaN	NaN	NaN	NaN	NaN	0.88038	NaN	NaN	NaN	NaN	NaN	NaN	NaN	NaN	NaN	NaN	1.1758	1.7122	1.2071	NaN	NaN	NaN	NaN	1.5586	0.91519	0.78267	0.97572	NaN	NaN	NaN	NaN	NaN	NaN	NaN	NaN	NaN	NaN	NaN
YER052C	YER052C	0.95236	0.89236	0.94937	0.94	0.86259	0.89062	1.0766	0.96369	0.95882	0.85239	1.0245	0.87181	0.91145	0.80391	0.95861	0.85297	0.89256	0.93922	1.1012	0.97849	0.94107	0.92096	0.9428	1.084	1.1069	0.99656	1.1312	1.2586	1.2846	1.11	0.35486	1.4987	1.0467	1.0899	1.2375	0.9292	0.95331	1.2628	1.0289	0.87202	1.1452	0.79251	1.0239	1.0765	1.0279	0.99938	0.90711	1.2112
YER055C	YER055C	NaN	NaN	NaN	NaN	NaN	NaN	NaN	NaN	NaN	NaN	NaN	NaN	NaN	NaN	NaN	NaN	NaN	NaN	NaN	NaN	NaN	NaN	NaN	NaN	NaN	NaN	NaN	NaN	NaN	NaN	NaN	NaN	NaN	NaN	NaN	NaN	NaN	NaN	NaN	NaN	NaN	NaN	NaN	NaN	NaN	NaN	NaN	NaN
YER056C-A	YER056C-A	0.87453	1.3785	0.74334	1.4366	0.75464	1.2719	NaN	0.78694	0.83246	1.2286	0.99827	1.1292	0.82728	1.1749	0.94955	1.2575	0.70799	1.4333	1.0454	1.3379	0.77492	1.4801	0.82394	1.619	0.84222	1.2742	1.0059	1.6195	1.0797	NaN	1.2333	0.69614	0.69165	1.3398	0.67983	1.1813	1.0104	1.4519	0.65768	1.1509	0.74791	1.0674	0.70396	1.1722	0.63484	1.2049	0.78639	1.0862
YER059W	YER059W	0.93497	0.88991	0.80714	1.0875	0.91209	0.92063	0.84535	0.82974	1.0935	0.92178	1.0047	NaN	1.0997	0.94943	1.0451	0.85078	0.94468	0.88256	1.2808	1.1109	0.81021	1.0111	0.93674	0.96787	1.1371	0.98412	1.1498	1.2296	1.1636	1.1043	NaN	NaN	0.86466	1.0437	1.0083	0.85972	0.80084	1.0966	1.0437	0.93795	0.96053	0.9726	0.91994	0.96865	0.92999	1.0176	0.87162	0.92064
YER062C	YER062C	NaN	NaN	NaN	NaN	NaN	NaN	NaN	NaN	NaN	NaN	NaN	NaN	NaN	NaN	NaN	NaN	NaN	NaN	NaN	NaN	NaN	NaN	NaN	NaN	NaN	NaN	NaN	NaN	NaN	NaN	NaN	NaN	NaN	NaN	NaN	NaN	NaN	NaN	NaN	NaN	NaN	NaN	NaN	NaN	NaN	NaN	NaN	NaN
YER068W	YER068W	NaN	NaN	NaN	0.98273	0.79797	0.79917	1.077	1.1575	0.88545	0.77257	NaN	0.81489	0.83207	NaN	NaN	0.65773	NaN	0.79173	NaN	1.077	NaN	0.74257	NaN	0.82965	1.2606	1.0746	1.268	1.5614	1.2003	1.3055	0.36129	1.544	1.1191	1.1574	NaN	1.0797	0.79975	1.1823	0.93239	0.83284	0.92294	0.86667	0.89928	0.95056	0.85243	0.99915	0.81923	1.3236
YER069W	YER069W	0.99061	1.0144	1.0753	1.0233	0.92399	1.2508	1.1194	0.98085	0.97326	1.0635	1.1134	1.0962	0.9619	1.0115	1.0614	0.99831	0.91002	1.2038	1.2621	0.97725	0.86056	0.94546	0.89123	1.1081	1.0842	1.0788	1.1913	1.3733	1.1853	1.195	0.38974	NaN	1.2905	1.1474	1.2522	0.93159	NaN	1.4256	0.94617	1.1946	1.011	0.98828	1.0605	1.3008	1.0501	1.3816	NaN	1.5617
YER070W	YER070W	1.0396	1.034	1.0207	1.0008	1.0174	0.96339	1.2499	0.95272	1.0681	0.95117	1.2154	0.99525	1.0799	0.99283	1.0598	1.0231	0.95787	1.082	1.2387	1.1045	1.0385	1.048	0.97468	1.0085	1.2046	1.1812	1.222	1.4106	1.3055	1.3199	0.4337	1.4803	1.1813	1.2205	1.2797	1.0865	1.0919	1.4284	0.82505	0.94286	0.93084	0.98895	0.86586	0.95532	0.89859	0.98354	0.8482	1.1253
YER072W	YER072W	0.75072	0.90763	0.77427	0.89648	0.71191	0.77339	NaN	NaN	0.86203	0.71999	0.84956	0.74677	0.83804	0.73665	0.8534	0.77934	0.7959	0.79073	1.0676	0.98683	0.75789	0.93864	0.75443	0.79403	1.0225	0.80006	0.99829	1.3715	1.1169	1.1287	NaN	1.1915	0.9546	NaN	NaN	0.72741	0.6813	1.209	0.87814	0.79085	0.70589	0.77638	0.9712	0.88258	NaN	0.85122	NaN	0.93091
YER073W	YER073W	1.1397	1.0922	0.99821	0.99444	1.0176	1.0085	1.2387	0.91028	1.0505	0.97671	1.301	1.0846	1.1086	1.0482	1.1926	1.0456	0.95212	1.0441	1.2029	1.1232	0.98577	1.0914	1.0923	1.0127	1.4356	1.1044	1.1158	1.4605	1.3946	1.3301	0.44017	1.6097	1.2853	1.265	1.2723	1.0993	1.1626	1.5094	0.98068	0.79479	0.8684	0.76415	0.79065	0.96664	0.79388	0.85242	0.76803	0.92239
YIL069C;YER074W	YIL069C;YER074W	0.77393	1.0623	0.79335	1.1513	0.76102	1.038	1.0612	0.86392	0.84008	1.029	0.9233	1.0332	0.86371	0.95414	0.93642	1.0151	0.77319	1.1422	0.90269	1.0485	0.82003	1.1841	0.81864	1.225	0.92617	1.0176	0.92155	1.4515	1.0862	1.2519	0.61434	1.1201	0.88874	1.1067	0.88562	0.94902	0.85073	1.1873	0.84335	1.1505	0.89056	1.1114	0.85879	1.1613	0.83008	1.1891	0.89849	1.1727
YER075C	YER075C	1.0215	1.3659	0.94036	1.0463	0.70403	0.97495	1.1289	0.81745	NaN	0.93742	NaN	NaN	NaN	NaN	0.97516	0.93843	NaN	0.9253	NaN	NaN	0.7585	1.2519	NaN	1.3491	1.0193	1.0179	1.1171	1.0289	1.5463	NaN	0.33954	NaN	1.0903	1.3226	1.8908	0.9804	1.0647	1.4203	1.1708	1.1504	1.0466	1.1465	0.87387	NaN	1.0557	1.3394	0.78597	1.3056
YER077C	YER077C	0.80606	1.0951	0.78028	1.1875	0.67699	1.3149	0.8411	1.0125	0.70782	1.2717	0.69274	1.0183	0.8741	1.0571	1.2749	0.96749	0.54067	1.4093	0.85905	1.1263	0.66598	1.3633	0.71047	1.4783	0.99764	1.188	NaN	1.3743	0.9605	NaN	0.6574	NaN	0.86289	1.4176	0.97469	1.3066	0.9208	1.4254	0.95249	1.2291	0.92963	1.199	0.89547	1.3765	NaN	1.3686	0.74542	1.4518
YER080W	YER080W	1.0427	1.01	1.1122	1.0512	0.99062	0.97792	1.3074	1.1543	1.0009	0.98804	1.2335	0.96911	1.0543	0.96999	1.1422	1.001	0.96676	0.99827	1.3622	1.1604	1.0992	1.0024	1.1113	1.168	1.2697	1.1851	1.3386	1.3721	1.4336	1.3405	0.40423	1.6037	1.0863	1.2341	1.3392	1.0745	1.1682	1.4423	1.246	1.1294	1.2028	1.1942	1.1012	1.2082	1.1248	1.2888	1.0806	1.4633
YER081W	YER081W	0.94479	0.90419	0.90655	0.90713	0.93105	0.89601	1.1001	0.89766	0.95676	0.81367	1.0958	0.86552	0.94945	0.83427	0.98766	0.88315	0.94319	0.94429	1.169	1.0642	0.91918	0.93023	0.88575	0.93979	1.1843	1.0408	1.1594	1.2347	1.2541	1.2416	0.3565	1.3262	0.97557	1.1769	1.1159	0.98375	0.93305	1.3093	1.0422	1.0433	1.0439	0.96488	0.98657	1.0707	0.98726	1.0582	0.92544	1.1186
YER082C;REV__YBR233W-A	YER082C	0.89047	0.97305	0.89244	1.1475	0.8387	0.87799	1.0188	0.8402	0.89406	0.96225	0.99757	0.91912	0.91414	0.83927	1.0172	0.99324	0.8159	1.0447	1.302	1.0112	1.1952	1.1435	0.83703	1.233	1.1105	1.0052	1.0535	1.3801	1.3532	1.0811	0.41779	1.3612	0.93435	1.2642	1.0999	1.0298	0.82436	1.3315	1.0198	1.1131	1.0594	1.1594	0.99871	1.3786	0.98264	1.2494	1.0013	1.4376
YER083C	YER083C	NaN	NaN	NaN	NaN	NaN	NaN	NaN	NaN	NaN	NaN	NaN	NaN	NaN	NaN	NaN	NaN	NaN	NaN	NaN	NaN	NaN	NaN	NaN	NaN	NaN	NaN	1.2278	NaN	NaN	1.5309	NaN	NaN	NaN	NaN	NaN	NaN	NaN	NaN	NaN	NaN	NaN	NaN	NaN	NaN	NaN	NaN	NaN	NaN
YER086W	YER086W	1.1142	1.0819	1.1074	1.0995	1.0313	1.0569	1.4089	1.0408	1.162	0.97316	1.181	1.0496	1.0417	1.039	1.1351	0.9945	1.0829	1.1232	1.4028	1.2399	1.0514	1.0854	1.0576	1.1535	1.4666	1.3304	1.3495	1.5476	1.492	1.3979	0.42851	1.7768	1.2526	1.2981	1.3842	1.1867	1.1509	1.6374	1.3108	1.2382	1.2046	1.1287	1.092	1.3172	1.1814	1.2557	1.0591	1.4779
YER087C-B	YER087C-B	NaN	NaN	NaN	NaN	NaN	NaN	NaN	NaN	NaN	NaN	NaN	NaN	NaN	NaN	NaN	NaN	NaN	NaN	NaN	NaN	NaN	NaN	NaN	NaN	NaN	NaN	NaN	NaN	NaN	NaN	NaN	NaN	NaN	NaN	NaN	NaN	NaN	NaN	NaN	NaN	NaN	NaN	NaN	NaN	NaN	NaN	NaN	NaN
YER088C	YER088C	NaN	NaN	NaN	NaN	NaN	NaN	NaN	NaN	NaN	NaN	NaN	NaN	NaN	NaN	NaN	NaN	0.84819	NaN	NaN	NaN	NaN	NaN	NaN	NaN	NaN	NaN	NaN	NaN	1.4272	NaN	NaN	NaN	NaN	1.0899	NaN	NaN	NaN	NaN	NaN	NaN	NaN	NaN	NaN	NaN	NaN	NaN	NaN	NaN
YER089C	YER089C	NaN	NaN	NaN	NaN	NaN	NaN	NaN	NaN	NaN	NaN	NaN	NaN	NaN	NaN	NaN	NaN	NaN	NaN	NaN	NaN	NaN	NaN	NaN	NaN	NaN	NaN	NaN	NaN	NaN	NaN	NaN	NaN	NaN	NaN	NaN	NaN	NaN	NaN	NaN	NaN	NaN	NaN	NaN	NaN	NaN	NaN	NaN	NaN
YER090W	YER090W	1.2455	1.2733	1.27	1.1376	1.1608	1.1231	1.3221	1.0919	1.2582	1.1403	1.413	1.0731	1.3431	1.125	1.3104	1.212	1.2526	1.2176	1.6804	1.2857	1.3168	1.0847	1.2597	1.2744	1.4049	1.3749	1.4744	1.5991	1.6274	1.5742	0.58388	1.6204	1.3578	1.3778	1.5712	1.3063	1.2479	1.6427	1.4703	1.3433	1.4052	1.3992	1.3548	1.2885	1.4903	1.4458	1.348	1.5816
YER091C	YER091C	0.98031	0.84032	0.93222	1.0022	0.99488	0.94412	0.97001	0.99743	0.96326	0.80067	2.0879	0.84034	1.2152	0.62184	0.96549	0.57903	1.025	0.91426	1.2798	1.0919	0.90995	0.75326	0.96335	0.98686	1.1227	1.0475	1.204	1.0806	1.2299	1.1206	0.43766	1.3995	0.9463	1.1749	1.2667	0.85136	1.532	0.98379	1.0092	1.0597	0.90121	0.97789	1.2276	0.97397	1.0255	0.97691	1.0189	1.2529
YER095W	YER095W	NaN	NaN	NaN	NaN	NaN	NaN	NaN	NaN	NaN	NaN	NaN	NaN	NaN	NaN	NaN	NaN	NaN	NaN	NaN	NaN	NaN	NaN	NaN	NaN	NaN	NaN	NaN	NaN	NaN	NaN	NaN	NaN	NaN	NaN	NaN	NaN	NaN	NaN	NaN	NaN	NaN	NaN	NaN	NaN	NaN	NaN	NaN	NaN
YER099C	YER099C	0.91053	0.90746	0.80749	1.4447	1.1024	0.75632	NaN	NaN	1.0903	0.86729	1.4376	1.0743	1.0865	0.86942	0.8203	NaN	0.78063	NaN	NaN	NaN	0.67803	NaN	0.92114	1.3603	NaN	1.1598	1.3296	1.3127	NaN	1.5499	NaN	NaN	NaN	NaN	1.1887	NaN	NaN	NaN	0.82063	0.9927	0.76243	1.1127	0.77226	0.93463	0.89366	1.0386	0.84727	1.2049
YER100W	YER100W	NaN	NaN	NaN	NaN	NaN	NaN	NaN	NaN	NaN	NaN	NaN	NaN	NaN	NaN	NaN	NaN	NaN	NaN	NaN	NaN	NaN	NaN	NaN	NaN	NaN	NaN	NaN	NaN	NaN	NaN	NaN	NaN	NaN	NaN	NaN	NaN	NaN	NaN	NaN	NaN	NaN	NaN	NaN	NaN	NaN	NaN	NaN	NaN
YER103W	YER103W	NaN	NaN	NaN	NaN	NaN	NaN	NaN	NaN	NaN	NaN	NaN	NaN	NaN	NaN	NaN	NaN	NaN	NaN	NaN	NaN	NaN	NaN	NaN	NaN	NaN	NaN	NaN	NaN	NaN	NaN	NaN	NaN	NaN	NaN	NaN	NaN	NaN	NaN	NaN	NaN	NaN	NaN	NaN	NaN	NaN	NaN	NaN	NaN
YER105C	YER105C	0.95304	0.83786	1.0254	0.90866	0.89002	0.89437	0.93487	0.90461	1.0285	0.87842	0.99216	0.83467	0.9416	0.83157	0.9532	0.8503	0.96558	0.93691	1.3315	1.0207	0.86296	0.95871	0.86258	0.9998	1.1626	1.0705	1.2139	1.299	1.2776	1.2268	0.27256	1.5055	1.0551	1.1196	1.1922	0.96264	0.94996	1.3374	1.1655	1.1462	1.2099	0.9999	1.0186	1.1277	1.0715	1.1377	1.0281	1.2895
YER107C	YER107C	NaN	NaN	NaN	NaN	NaN	NaN	NaN	NaN	NaN	NaN	NaN	NaN	NaN	NaN	NaN	NaN	NaN	NaN	NaN	NaN	NaN	NaN	NaN	NaN	NaN	NaN	NaN	NaN	NaN	NaN	NaN	NaN	NaN	NaN	NaN	NaN	NaN	NaN	NaN	NaN	NaN	NaN	NaN	NaN	NaN	NaN	NaN	NaN
YER110C	YER110C	0.9674	0.90962	0.99495	0.89243	0.94011	0.90188	1.0896	0.90134	1.034	0.84828	1.0844	0.86918	0.9911	0.88328	1.0343	0.88819	0.95374	0.90366	1.2423	1.0234	0.96106	0.94444	0.97796	0.94747	1.1833	1.0266	1.2259	1.2609	1.2512	1.2506	0.34266	1.5234	1.0476	1.0925	1.2143	0.97121	0.93973	1.3702	1.0931	0.98318	1.087	0.96807	0.98245	1.08	1.0206	1.0407	0.92807	1.2153
YER111C	YER111C	NaN	NaN	NaN	NaN	NaN	NaN	NaN	NaN	NaN	NaN	NaN	NaN	NaN	NaN	NaN	NaN	NaN	NaN	NaN	NaN	NaN	NaN	NaN	NaN	NaN	NaN	1.1332	1.3374	NaN	1.8326	NaN	NaN	NaN	NaN	NaN	NaN	NaN	NaN	NaN	NaN	NaN	NaN	NaN	NaN	NaN	NaN	NaN	NaN
YER112W	YER112W	1.2734	0.79866	0.98954	0.6169	1.0111	0.85237	NaN	NaN	0.86793	1.0114	1.3003	0.93875	1.2876	0.91913	1.3017	0.87414	0.84669	0.66099	1.2134	NaN	1.0708	0.97949	1.093	NaN	1.1694	NaN	1.157	1.0311	1.0403	1.0955	NaN	NaN	NaN	NaN	NaN	NaN	NaN	NaN	1.1739	1.3679	1.2622	0.99305	0.92454	NaN	NaN	1.1563	0.80634	1.2451
YER114C	YER114C	0.87992	0.97442	1.0411	1.0445	1.0101	1.2102	1.44	0.92303	1.0648	1.0632	0.77815	1.262	1.0638	0.78637	0.83936	1.0372	0.8753	0.88829	1.1162	0.85865	0.9066	1.0453	1.0844	1.2567	1.359	1.0829	1.2577	1.5975	1.2977	1.2553	0.26293	1.3407	0.90064	1.3058	1.2293	1.2106	1.0223	1.4762	NaN	1.296	1.1115	1.1415	1.1242	1.3432	1.2845	1.3464	0.84286	1.3398
YER120W	YER120W	0.84217	0.77618	0.86606	0.84332	0.84977	0.81666	0.93847	0.78402	0.85245	0.71308	0.99968	0.80808	0.85294	0.77389	0.93001	0.77891	0.84875	0.86544	1.179	1.0122	0.8758	0.88868	0.86629	0.91634	1.0336	0.93252	1.1701	1.2531	1.1525	1.2454	NaN	NaN	1.0396	1.0138	1.0812	0.90137	0.78512	1.3314	0.78909	0.82406	0.81974	0.77282	0.74771	0.81401	0.73434	0.79614	0.64652	0.9322
YER122C	YER122C	0.75582	0.95535	0.86184	1.0074	0.85385	0.9856	1.0042	0.86019	0.88048	0.9277	0.93666	0.91494	0.87482	0.8983	0.94546	0.92805	0.79089	0.97392	1.1531	1.1266	0.78028	1.0252	0.80178	0.98667	1.0287	1.0588	1.0774	1.306	1.1006	1.24	0.40203	1.3935	0.97776	1.126	1.0788	0.97832	0.89387	1.3837	0.85954	0.9457	0.85276	0.93188	0.8092	1.0482	0.80269	0.93153	0.74208	1.0941
YER123W	YER123W	0.88982	0.86962	0.71057	0.95588	0.92924	0.68856	1.0471	0.84483	0.84609	0.82224	0.93315	0.86235	0.93022	0.85908	1.0394	0.82271	0.77524	0.88316	1.3419	1.0254	0.76745	0.96894	0.78634	0.84547	1.1106	0.91827	1.1146	1.1536	1.1937	1.1581	NaN	NaN	1.0495	1.0937	1.0119	0.97594	0.6991	1.3262	0.99516	0.94246	0.94967	0.94481	0.94271	0.83971	0.82106	0.95096	0.85109	1.1117
YER125W	YER125W	0.95208	0.89688	0.9865	0.87497	0.91712	0.83881	1.1143	0.89687	1.1088	1.0284	0.99439	0.88261	1.027	0.80205	1.0847	0.76603	0.83711	0.92025	1.2012	1.1995	0.944	0.97745	0.95278	1.0148	1.1783	1.0242	1.1012	1.2524	1.1039	1.1646	0.34067	1.5462	1.047	1.1644	1.1204	0.92231	0.95207	1.1935	1.1464	1.0672	0.92934	1.0718	0.99104	1.1661	0.95711	1.0528	0.98652	1.2979
YER126C	YER126C	0.64358	1.2398	0.64499	1.5469	0.57672	1.2908	NaN	NaN	0.75314	1.5529	0.82738	1.2559	0.72181	1.0288	0.92779	1.0571	0.56486	1.4401	0.93727	1.2488	0.72557	1.7293	0.68332	1.7804	0.74659	1.2177	0.77596	1.8455	1.036	1.5081	0.69433	0.83337	0.73406	1.5647	0.74555	1.161	0.76905	1.1791	0.75931	1.3319	0.89025	1.4266	0.78182	1.5093	0.78133	1.5229	0.85028	1.3737
YER127W	YER127W	0.58797	NaN	0.92249	1.2446	1.0499	NaN	NaN	NaN	NaN	NaN	0.72911	NaN	0.57076	0.75816	NaN	NaN	0.77759	NaN	NaN	NaN	NaN	NaN	0.54444	NaN	NaN	NaN	NaN	1.3992	NaN	NaN	NaN	NaN	NaN	NaN	0.83934	0.8521	NaN	1.4848	NaN	NaN	0.82027	NaN	NaN	NaN	NaN	0.97639	NaN	NaN
YER129W	YER129W	NaN	1.2609	NaN	1.7948	0.80371	NaN	1.2095	0.76807	0.88483	2.6019	1.0063	0.89455	0.70742	1.1605	1.584	1.2214	0.65992	1.0368	NaN	NaN	0.86535	1.5348	1.1485	1.2741	1.1614	0.96448	1.0102	1.1827	1.2648	1.0076	NaN	0.73444	0.84324	NaN	1.1736	1.0096	NaN	1.7596	0.96114	1.3488	NaN	NaN	0.73433	NaN	0.71374	1.055	NaN	1.1439
YER131W	YER131W	NaN	NaN	NaN	1.5652	0.77281	1.4663	1.0211	1.0862	0.99686	1.1885	1.0639	1.1781	NaN	1.2051	1.0889	1.1925	0.90838	1.4638	1.1264	1.1651	NaN	NaN	0.90988	1.5746	1.0168	1.17	0.99131	1.5831	1.1584	1.384	0.63148	1.2535	0.91786	1.2266	0.94393	1.1346	0.93387	1.2877	0.91708	1.2612	0.89329	1.0926	0.88872	1.2354	0.95378	NaN	0.90756	1.3378
YER133W	YER133W	1.3579	1.3	1.2515	1.3474	NaN	1.1369	NaN	NaN	1.2926	1.2182	1.4402	1.2318	1.2231	1.2817	1.2714	1.1444	1.2544	NaN	1.307	1.3023	1.053	NaN	1.1354	NaN	1.4883	1.4733	NaN	NaN	1.8294	NaN	0.60483	1.6532	1.3916	1.5881	NaN	1.0815	1.4311	1.3017	NaN	NaN	NaN	NaN	NaN	NaN	NaN	NaN	NaN	1.2763
YER143W	YER143W	NaN	0.90336	NaN	NaN	NaN	NaN	NaN	1.1032	NaN	NaN	NaN	NaN	NaN	NaN	NaN	NaN	NaN	NaN	NaN	0.92603	0.9143	0.87868	0.8776	0.8462	NaN	NaN	1.3093	NaN	NaN	NaN	NaN	NaN	NaN	NaN	NaN	NaN	NaN	NaN	1.1663	NaN	1.0811	1.1795	NaN	1.2629	NaN	NaN	NaN	NaN
YER145C	YER145C	0.87114	1.0027	0.999	NaN	NaN	0.81215	NaN	NaN	1.0362	1.0254	1.0691	0.85422	NaN	0.84473	0.90496	NaN	0.95025	NaN	0.4845	NaN	1.064	NaN	0.9542	NaN	NaN	NaN	NaN	1.4951	NaN	NaN	NaN	0.94884	NaN	0.7102	NaN	NaN	NaN	1.7747	NaN	NaN	NaN	NaN	NaN	NaN	NaN	0.57969	0.43835	0.70604
YER147C	YER147C	NaN	NaN	NaN	NaN	1.1027	NaN	NaN	NaN	NaN	NaN	NaN	NaN	NaN	NaN	NaN	NaN	NaN	NaN	NaN	NaN	NaN	NaN	NaN	0.76729	NaN	NaN	NaN	NaN	NaN	NaN	NaN	NaN	NaN	NaN	NaN	NaN	NaN	NaN	1.4026	0.98676	1.4065	0.95665	1.3048	NaN	1.3229	1.0093	NaN	0.931
YER148W	YER148W	0.97392	1.0103	0.8682	1.0857	0.79193	0.89304	NaN	NaN	0.96215	0.90131	0.97688	0.9256	0.98752	0.97405	0.92157	0.95327	0.75415	0.85173	1.2607	0.87846	0.91424	1.1386	1.02	NaN	NaN	NaN	1.225	1.5496	1.3237	1.3408	NaN	NaN	NaN	NaN	NaN	NaN	NaN	NaN	1.0785	1.2817	1.0247	1.1674	NaN	NaN	1.1616	1.092	1.0484	1.6597
YER149C	YER149C	0.93135	0.99597	0.9918	1.0419	0.7901	0.78698	1.1009	0.86793	1.2191	0.90832	0.99308	0.93035	1.0446	0.93014	1.0348	0.89868	1.02	1.0689	1.1154	1.051	1.1198	0.99844	1.0136	0.90906	1.0372	0.9647	1.2911	1.2734	1.3368	1.3913	NaN	NaN	1.111	1.0349	1.1615	0.93444	1.1249	1.313	1.0301	1.1249	1.1306	1.0266	1.0601	1.0371	1.075	1.0022	0.96562	1.1512
YER151C	YER151C	0.9757	0.96467	0.92748	0.98082	0.90714	0.97213	1.0361	1.0022	1.0345	0.905	1.0576	0.98928	0.99564	0.97253	1.0429	0.95096	0.92462	0.96983	1.2212	1.1185	0.95162	0.97562	0.9884	1.0542	1.1731	1.1714	1.2567	1.3194	1.2694	1.2279	0.33667	1.69	1.0388	1.1241	1.2995	1.0089	0.93696	1.3745	1.106	1.1027	1.0971	1.085	1.005	1.1334	1.0235	1.1411	0.97862	1.2613
YER154W	YER154W	NaN	NaN	NaN	NaN	NaN	NaN	NaN	0.72086	NaN	NaN	NaN	NaN	NaN	NaN	NaN	NaN	NaN	NaN	NaN	NaN	NaN	NaN	NaN	NaN	1.0084	NaN	1.4316	NaN	NaN	NaN	NaN	NaN	NaN	NaN	1.0431	0.71971	NaN	1.3616	NaN	NaN	NaN	1.1707	NaN	NaN	NaN	NaN	NaN	NaN
YER155C	YER155C	0.93895	0.89677	0.91155	0.85498	0.97881	0.90254	1.0796	0.887	1.0384	0.81095	1.0216	0.85335	0.97751	0.87128	1.0267	0.86146	0.90957	0.94205	1.2246	1.0226	0.93119	0.98125	0.88665	0.93747	1.1625	1.0114	1.1213	1.153	1.1552	1.2162	0.35442	1.4163	1.0097	1.1156	1.1293	0.9643	0.85061	1.3055	1.1056	1.1123	1.1254	1.1057	0.97013	1.2136	1.0823	1.2075	0.99481	1.3523
YER157W	YER157W	0.97393	0.97547	0.92229	0.91614	0.77812	1.1967	1.0501	0.92558	1.1659	0.78634	1.0506	1.0261	NaN	0.88859	0.93584	0.7533	1.0312	0.59505	1.1872	1.1368	NaN	1.0518	0.6912	0.94494	1.048	0.9633	1.259	1.1039	1.2037	1.255	NaN	1.5199	1.1173	1.1013	0.93923	0.97283	0.75158	1.3818	0.87845	0.89617	1.1375	0.89747	0.91554	1.0145	0.96559	1.1498	1.2293	1.1743
YER160C;YLR035C-A	YER160C;YLR035C-A	NaN	NaN	NaN	NaN	NaN	NaN	NaN	NaN	NaN	NaN	NaN	NaN	NaN	NaN	NaN	NaN	NaN	NaN	NaN	NaN	NaN	NaN	NaN	NaN	NaN	NaN	NaN	NaN	NaN	NaN	NaN	NaN	NaN	NaN	NaN	NaN	NaN	NaN	NaN	NaN	NaN	NaN	NaN	NaN	NaN	NaN	NaN	NaN
YER161C	YER161C	NaN	NaN	NaN	NaN	NaN	NaN	2.1447	NaN	NaN	NaN	NaN	NaN	NaN	NaN	NaN	NaN	NaN	NaN	NaN	NaN	NaN	NaN	NaN	NaN	NaN	NaN	NaN	NaN	NaN	1.0917	NaN	NaN	NaN	NaN	NaN	NaN	NaN	NaN	NaN	NaN	NaN	NaN	NaN	NaN	NaN	NaN	NaN	NaN
YER164W	YER164W	0.79066	1.0203	0.80984	1.1376	0.742	1.0479	0.93132	0.95085	0.86027	0.99858	1.0258	1.0049	0.80733	0.93837	0.94571	1.0126	0.85343	1.0362	1.1554	1.1293	0.94953	1.0537	0.84507	1.0479	1.0149	1.1911	1.0111	1.4281	1.1092	1.2908	0.37662	1.3402	0.94446	1.2864	1.0531	1.0608	0.80658	1.4558	1.032	1.3402	1.0494	1.2641	0.9803	1.3252	1.0207	1.3539	0.92069	1.466
YER165W	YER165W	1.0183	0.85538	1.0338	0.99211	0.90375	0.8748	1.0683	0.94786	0.99726	0.88731	1.1172	0.8507	0.95649	0.85386	1.0245	0.86517	1.0638	0.86949	1.2227	1.0979	1.3176	1.0017	1.0514	1.0566	1.2065	1.0088	1.4333	1.1862	1.3151	1.2536	0.39361	1.3607	2.0406	0.44461	1.1908	0.92045	1.1227	0.98998	1.0896	1.0739	1.1543	1.0841	1.8807	0.55182	1.073	1.111	1.1523	1.1953
YER166W	YER166W	NaN	NaN	0.90917	0.89129	0.74885	0.76902	1.0699	0.7633	1.3577	NaN	NaN	0.77705	0.77953	NaN	NaN	0.90025	NaN	0.68474	1.2973	1.1126	1.3898	NaN	NaN	NaN	1.6081	1.4256	1.2682	1.2643	1.3312	1.0664	NaN	1.7416	0.99581	NaN	1.7688	0.82322	NaN	NaN	1.081	0.92722	0.99203	0.80113	0.89985	1.1015	NaN	0.91143	NaN	NaN
YER168C	YER168C	1.109	1.0165	0.89109	0.99539	1.1021	0.84426	1.0761	0.7996	1.0122	0.94364	1.221	0.99196	1.1019	0.99138	1.1561	0.81468	0.98236	1.0031	1.3162	0.98278	0.93175	1.0377	0.81487	1.14	1.1375	0.96046	1.2	1.4816	1.243	1.2942	0.3745	1.4848	0.96485	1.0456	1.2752	1.0994	0.94381	1.4113	1.1255	1.3826	1.2704	1.099	1.1197	1.2695	1.1273	1.295	1.11	1.4108
YER171W	YER171W	0.88029	1.1098	1.0973	NaN	NaN	NaN	1.0179	0.99727	1.0166	NaN	1.1287	1.1399	1.2787	0.921	1.222	0.90079	0.97918	0.98411	NaN	1.4816	NaN	NaN	1.1117	0.87743	1.5319	1.1789	1.2827	1.5262	NaN	1.1904	NaN	NaN	1.4657	1.8167	1.3395	1.0035	1.1429	1.4814	1.0185	0.98264	0.8275	0.87052	1.0779	0.99885	0.93003	1.0103	0.95348	NaN
YER172C	YER172C	1.0273	0.95322	0.9284	0.97614	0.87425	0.91767	0.95029	0.80256	1.1227	0.87408	1.0424	0.97814	0.98616	0.92346	1.0473	0.77841	0.96278	0.97797	1.2131	0.98906	0.85262	0.98175	0.92142	1.0659	1.212	1.0582	1.1585	1.3266	1.2689	1.2649	0.39485	1.8057	0.99235	1.0986	1.2826	0.97557	0.88277	1.4144	1.0383	1.3083	1.2359	1.1459	1.093	1.2442	1.1206	1.1672	1.0822	1.2808
YER174C	YER174C	NaN	NaN	NaN	NaN	NaN	NaN	NaN	NaN	NaN	NaN	NaN	NaN	NaN	NaN	NaN	NaN	NaN	NaN	NaN	NaN	NaN	NaN	NaN	NaN	NaN	NaN	NaN	NaN	NaN	NaN	NaN	NaN	NaN	NaN	NaN	NaN	NaN	NaN	NaN	NaN	NaN	NaN	NaN	NaN	NaN	NaN	NaN	NaN
YER176W	YER176W	0.86517	1.0572	0.97673	1.1247	0.81979	1.002	0.93903	0.88364	0.93433	0.80463	1.0935	0.92389	0.93608	0.89574	1.0901	0.80543	0.88085	1.0456	1.1338	1.1991	0.85616	0.94108	0.88818	1.3137	1.0888	1.1635	1.1174	1.4508	1.2248	1.3394	0.31034	1.6486	0.96238	1.2575	1.0366	1.0245	0.91472	1.4969	1.1432	1.2016	1.1451	1.3384	1.0455	1.1734	0.85042	1.366	0.96785	1.3934
YER177W	YER177W	0.98994	0.96154	1.0247	0.96675	1.0274	1.013	1.0721	1.0619	1.1064	0.95962	1.1686	0.93379	1.0926	0.95665	1.1054	0.95059	1.032	1.0498	1.3747	1.1452	0.99699	1.0626	1.0274	1.0082	1.2622	1.139	1.385	1.3312	1.3589	1.3497	0.39889	1.5264	1.1905	1.2283	1.3806	1.0885	1.0583	1.5366	1.1692	1.1341	1.2547	1.1541	1.0888	1.262	1.1191	1.2278	1.0655	1.3846
YER178W	YER178W	0.81481	1.0608	0.80588	1.098	0.71693	1.0051	1.1182	0.94724	0.98112	0.98827	0.99358	0.95182	0.88671	0.86239	0.94146	0.91585	0.75343	1.2349	1.1725	1.3312	0.79662	1.3069	0.81594	1.3074	1.0083	1.1596	1.1534	1.7003	1.2555	1.4286	0.32318	1.6632	0.99379	1.2017	1.2072	1.0873	0.89897	1.3863	0.95254	1.2175	0.84034	0.99866	0.91574	1.3473	0.84986	1.2783	0.86548	1.2654
YER182W	YER182W	1.2455	NaN	1.2139	NaN	NaN	NaN	NaN	NaN	NaN	NaN	NaN	1.0455	NaN	NaN	NaN	NaN	NaN	1.209	NaN	1.0629	NaN	NaN	NaN	NaN	NaN	NaN	NaN	NaN	1.6359	NaN	NaN	NaN	NaN	NaN	NaN	NaN	NaN	NaN	NaN	NaN	1.23	NaN	NaN	NaN	NaN	NaN	NaN	NaN
YFL002C	YFL002C	0.87048	0.98365	0.86017	1.0911	0.88516	0.90179	1.0639	0.8614	0.97644	1.0095	1.0339	0.9555	0.94227	0.90622	1.024	0.87701	0.83263	0.90692	1.3254	0.99331	0.9068	1.0632	0.8458	0.99313	1.4706	1.0152	1.1561	1.3564	1.2557	1.2812	0.45488	1.176	1.0607	1.1796	1.1134	0.86139	1.0321	1.4139	1.1199	1.1966	1.0258	1.2414	1.0407	1.2517	0.99985	1.0922	0.96137	1.264
YGR161W-B;YFL002W-A;YCL019W;YDR034C-D;YDR210W-B;YOR192C-B;YDR210W-A	YGR161W-B;YFL002W-A;YCL019W;YDR034C-D;YDR210W-B;YOR192C-B	0.92799	0.91037	0.99032	1.0694	0.96179	1.0104	1.1165	0.96974	1.1477	0.94959	1.0765	0.94201	1.0171	0.91917	1.0932	0.95543	0.96853	1.0376	1.1924	1.0521	0.93479	0.98216	0.95323	1.0359	1.1109	1.0604	1.2158	1.3307	1.2595	1.2557	0.40859	1.4439	1.0788	1.0967	1.1173	0.99085	0.98038	1.4144	1.0747	0.99803	1.0258	1.019	0.9928	1.026	0.96431	1.0663	0.91309	1.2008
YLR410W-A;YGR161W-A;YFL002W-B;YDR261W-A;YDR034C-C;YCL020W;YBL100W-A;YOR343W-A;YOR192C-A	YLR410W-A;YGR161W-A;YFL002W-B;YDR261W-A;YDR034C-C;YCL020W;YBL100W-A;YOR343W-A;YOR192C-A	NaN	NaN	NaN	NaN	NaN	NaN	NaN	NaN	NaN	NaN	NaN	NaN	NaN	NaN	NaN	NaN	NaN	NaN	NaN	NaN	NaN	NaN	NaN	NaN	NaN	NaN	NaN	NaN	NaN	NaN	NaN	NaN	NaN	NaN	NaN	NaN	NaN	NaN	NaN	NaN	NaN	NaN	NaN	NaN	NaN	NaN	NaN	NaN
YFL004W	YFL004W	0.89604	0.90812	0.89256	0.87677	0.85002	0.87264	1.0178	0.88196	0.95484	0.85001	0.97423	0.88612	0.94646	0.85072	0.98527	0.85837	0.87034	0.87727	1.1792	0.9928	0.89347	0.9458	0.84394	0.90588	1.0776	1.0282	1.076	1.2114	1.1443	1.1575	0.34527	1.2715	1.0137	1.0988	1.1482	0.96362	0.88796	1.3725	1.0708	0.99443	1.0724	1.0159	0.99513	1.1118	1.0166	1.1033	0.96697	1.2602
YFL005W	YFL005W	0.56213	1.1555	NaN	1.0919	NaN	NaN	NaN	NaN	NaN	0.98187	NaN	1.1707	0.66607	NaN	0.78303	0.97734	0.45923	NaN	NaN	NaN	0.57734	1.1939	0.56014	1.3323	NaN	1.2052	0.73845	NaN	NaN	NaN	0.20031	1.4253	NaN	NaN	NaN	NaN	NaN	1.4907	NaN	NaN	NaN	1.4595	NaN	NaN	0.81581	NaN	0.60168	NaN
YFL007W	YFL007W	1.0345	1.0866	0.76682	1.1902	0.79717	NaN	0.94782	0.82107	1.0615	0.69818	1.031	1.116	0.85647	0.92642	1.2298	0.98548	1.1693	0.92705	1.144	1.0565	1.1443	NaN	0.87352	1.1509	1.2379	1.1511	1.2826	1.5524	1.1982	1.1627	0.47193	1.6508	1.1951	1.0998	1.1501	0.77172	1.0491	1.3785	0.83438	0.97208	0.85822	1.2233	NaN	0.89229	1.2286	0.99576	1.1713	1.6913
YFL008W	YFL008W	0.92797	0.97177	0.94092	1.0793	0.86067	1.0225	1.1101	0.95552	1.0143	0.91765	1.1028	0.93134	1.0069	0.95732	1.0385	0.9426	0.87484	0.97958	1.2608	1.0442	0.89425	0.98683	0.99007	1.1539	1.1214	1.1336	1.2074	1.3195	1.2339	1.2711	0.39737	1.551	1.0236	1.1563	1.1564	1.01	0.89696	1.5067	1.1634	1.2221	1.1833	1.1824	0.99858	1.3426	1.0008	1.2519	1.0197	1.4918
YFL009W	YFL009W	NaN	0.92495	NaN	NaN	NaN	NaN	1.1262	NaN	NaN	0.85603	NaN	NaN	NaN	NaN	NaN	NaN	0.67129	NaN	NaN	NaN	NaN	NaN	NaN	NaN	NaN	NaN	NaN	NaN	NaN	NaN	NaN	NaN	NaN	NaN	NaN	NaN	NaN	NaN	NaN	NaN	NaN	NaN	NaN	NaN	NaN	NaN	NaN	NaN
YFL013C	YFL013C	1.0667	0.90872	1.0534	0.95988	0.87011	0.78404	1.0539	0.95588	1.0117	0.80631	0.8539	0.92452	0.90487	0.90173	1.0115	0.88943	1.0888	0.98371	1.1729	1.0872	0.97716	0.95718	0.81875	1.0412	1.3272	NaN	1.2036	1.2954	1.2548	1.2211	NaN	1.57	NaN	0.88236	0.85624	1.1373	1.3037	NaN	1.2689	1.1338	1.3036	1.1247	1.1005	1.1129	1.0857	0.99411	0.92514	1.2917
YFL016C	YFL016C	0.77754	0.94051	0.77345	1.1193	0.73146	0.72239	0.90965	0.78576	0.91125	0.91204	0.96187	0.8431	0.85004	0.8705	0.91306	0.99453	0.85143	0.96407	1.2343	1.0523	0.97515	0.94172	0.99567	NaN	1.0109	0.88154	1.1979	1.4183	1.4279	1.1985	NaN	NaN	0.87755	1.214	1.0025	0.83724	0.82839	1.4862	0.64594	NaN	0.85006	0.99248	0.749	1.0455	0.70062	1.0134	NaN	1.0561
YFL018C	YFL018C	0.95788	0.87208	0.94696	NaN	0.97572	NaN	0.89323	0.90092	0.72726	0.90843	1.1447	0.75936	1.0633	1.0127	1.2069	1.0768	1.0054	1.0463	1.2413	1.1904	0.84982	0.96923	0.91978	1.0589	1.1655	0.75794	1.2634	1.3734	1.3487	1.2987	0.317	1.4083	1.0241	1.1564	0.86024	0.72236	1.0157	1.5027	1.1628	1.1796	1.2689	1.0415	1.124	1.3181	1.0578	1.3275	0.93352	1.6107
YFL021W	YFL021W	NaN	NaN	0.9114	0.99891	0.90883	0.89248	NaN	NaN	NaN	NaN	NaN	NaN	NaN	NaN	NaN	NaN	NaN	0.88374	0.73146	0.81036	NaN	NaN	0.5534	1.0479	NaN	NaN	0.96361	1.2149	1.2813	1.3117	NaN	NaN	NaN	NaN	NaN	1.0717	NaN	NaN	0.9538	1.1516	NaN	1.3557	NaN	NaN	0.91333	1.2453	0.84874	NaN
YFL022C	YFL022C	0.93397	0.95079	0.91506	0.92096	0.91196	0.90786	1.0721	0.99875	1.0376	0.91921	1.0823	0.85478	0.94366	0.8896	1.0593	0.90063	1.0169	0.87106	1.1932	0.97433	0.84625	1.0036	0.88804	1.0254	1.0872	0.98409	1.1655	1.2652	1.1742	1.1942	0.36689	1.4071	0.93409	1.1645	1.1354	0.96203	0.93744	1.1796	1.1489	1.1711	1.126	1.1598	1.034	1.1815	1.1214	1.1776	0.97743	1.3894
YFL023W	YFL023W	NaN	NaN	NaN	NaN	NaN	NaN	NaN	1.038	NaN	NaN	NaN	NaN	NaN	NaN	NaN	NaN	NaN	NaN	NaN	NaN	NaN	NaN	NaN	NaN	NaN	NaN	NaN	4.6419	NaN	NaN	NaN	NaN	NaN	NaN	NaN	NaN	NaN	NaN	NaN	NaN	NaN	NaN	NaN	NaN	NaN	NaN	NaN	NaN
YFL024C	YFL024C	0.99922	NaN	NaN	NaN	0.84338	0.84239	NaN	NaN	NaN	NaN	NaN	1.332	NaN	NaN	NaN	NaN	NaN	NaN	NaN	1.1429	NaN	NaN	NaN	NaN	NaN	NaN	NaN	NaN	NaN	NaN	NaN	NaN	NaN	NaN	NaN	NaN	NaN	NaN	NaN	NaN	NaN	NaN	NaN	NaN	NaN	NaN	NaN	NaN
YFL026W	YFL026W	0.86125	1.007	1.0348	0.80297	0.93715	0.79044	1.0794	0.7745	1.082	0.83667	1.138	0.8716	0.97272	0.90712	0.95453	0.86244	0.74519	0.85699	1.3111	1.0116	1.1801	0.9412	0.89313	0.77666	NaN	NaN	1.1187	1.3434	1.3799	1.1928	0.411	1.4552	1.07	NaN	1.6615	NaN	1.1126	1.5613	NaN	0.23502	1.0591	0.92865	0.80357	1.2012	NaN	1.0423	0.92297	1.2853
YFL033C	YFL033C	NaN	1.0839	1.0687	0.85989	0.94618	0.92542	1.0981	NaN	1.0567	0.85451	NaN	0.87715	NaN	0.90958	0.90036	0.99926	NaN	0.96503	NaN	1.1081	NaN	1.0565	1.0657	0.98755	NaN	0.84892	1.105	1.1466	0.98337	1.2318	NaN	NaN	0.92571	0.86174	1.0035	0.95902	0.8579	NaN	NaN	1.0977	1.1135	1.0884	1.1208	1.2526	0.97439	1.205	1.0199	NaN
YFL034C-B	YFL034C-B	NaN	NaN	NaN	1.1378	NaN	NaN	1.2051	NaN	NaN	1.3551	NaN	NaN	NaN	NaN	1.123	NaN	1.164	NaN	NaN	NaN	NaN	NaN	NaN	NaN	NaN	NaN	NaN	NaN	NaN	NaN	NaN	NaN	NaN	NaN	NaN	NaN	NaN	NaN	NaN	NaN	0.97079	NaN	NaN	NaN	NaN	NaN	0.8044	NaN
YFL034W	YFL034W	NaN	NaN	NaN	NaN	NaN	NaN	NaN	NaN	NaN	NaN	NaN	NaN	NaN	NaN	NaN	NaN	NaN	NaN	NaN	NaN	NaN	NaN	NaN	NaN	NaN	NaN	NaN	NaN	NaN	NaN	NaN	NaN	NaN	NaN	NaN	NaN	NaN	NaN	NaN	NaN	NaN	NaN	NaN	NaN	NaN	NaN	NaN	NaN
YFL036W	YFL036W	1.1802	1.1982	0.83816	0.78636	0.99333	0.80803	1.3304	0.99923	1.0748	0.88324	1.2148	1.1138	1.3153	0.78298	1.0639	0.83002	0.94836	0.97835	NaN	1.3056	1.0815	0.96998	0.86953	0.99304	1.4825	1.1933	1.2581	1.1478	1.2828	1.1123	0.3103	1.7193	1.0976	NaN	1.5481	NaN	1.0217	0.71183	1.2371	0.89269	NaN	2.3072	1.2964	1.2773	1.0649	1.083	1.4277	1.1573
YFL037W	YFL037W	1.0676	1.0105	1.0353	0.98639	1.0318	0.98747	1.2528	1.0351	1.157	0.94654	1.2208	1.0116	1.1203	0.9862	1.162	0.99769	1.0664	1.0209	1.3339	1.1212	1.0525	1.0451	1.0604	1.0632	1.2745	1.1622	1.3544	1.3715	1.3576	1.3585	0.49779	1.5952	1.2258	1.1977	1.2695	1.098	1.1056	1.4233	1.1568	1.09	1.1433	1.0567	1.0724	1.1104	1.1308	1.1695	1.0478	1.3043
YFL038C	YFL038C	NaN	NaN	NaN	NaN	NaN	NaN	NaN	NaN	NaN	NaN	NaN	NaN	NaN	NaN	NaN	NaN	NaN	NaN	NaN	NaN	NaN	NaN	NaN	NaN	NaN	NaN	1.0779	NaN	1.481	NaN	NaN	NaN	NaN	NaN	NaN	NaN	NaN	NaN	NaN	NaN	NaN	NaN	NaN	NaN	NaN	NaN	NaN	NaN
YFL039C	YFL039C	1.1111	1.1141	1.0487	1.076	1.0739	1.0254	1.31	1.0858	1.1306	1.0533	1.261	1.0773	1.1387	1.0678	1.2103	1.0678	1.0474	1.0531	1.395	1.2527	1.0822	1.0891	1.1026	1.1464	1.3558	1.2164	1.3472	1.5021	1.4575	1.4292	0.44705	1.6221	1.2457	1.2605	1.3781	1.1881	1.145	1.5433	1.2457	1.2477	1.2037	1.2345	1.1604	1.2895	1.2105	1.2908	1.1318	1.3684
YFL042C	YFL042C	NaN	NaN	NaN	NaN	NaN	NaN	NaN	NaN	NaN	NaN	NaN	NaN	NaN	NaN	NaN	NaN	NaN	NaN	NaN	NaN	NaN	NaN	NaN	NaN	NaN	NaN	NaN	NaN	NaN	NaN	NaN	NaN	NaN	NaN	NaN	NaN	NaN	NaN	NaN	NaN	NaN	NaN	NaN	NaN	NaN	NaN	NaN	NaN
YFL044C	YFL044C	NaN	NaN	0.84035	0.80925	0.77757	NaN	NaN	NaN	0.82135	NaN	1.1257	0.80698	0.91014	NaN	NaN	NaN	NaN	1.0088	1.3388	0.47195	NaN	0.89081	NaN	0.83815	NaN	NaN	1.3476	1.5272	1.3128	1.5513	NaN	NaN	1.1767	NaN	NaN	NaN	1.1167	NaN	0.90896	1.0113	1.0069	1.0846	0.66422	0.33896	0.85469	1.2311	NaN	1.5188
YFL045C	YFL045C	1.0917	1.0502	1.0836	1.081	1.0412	1.0039	1.2225	1.0558	1.1458	1.0969	1.3402	1.0267	1.2314	0.96054	1.1712	0.97269	1.2026	1.0319	1.6527	1.333	1.1271	1.1582	1.1124	1.1932	1.379	1.3238	1.4721	1.441	1.6062	1.5238	0.5676	1.635	1.2695	1.3036	1.5231	1.1556	1.2554	1.4335	1.3729	1.2716	1.3607	1.1939	1.2073	1.3819	1.2939	1.3467	1.2507	1.4623
YFL047W	YFL047W	1.0064	0.96543	1.0632	0.85233	0.89604	0.78679	1.0317	0.94368	0.97341	0.73349	1.085	0.89203	0.79452	0.90091	0.86039	0.81301	0.88778	0.86201	1.2732	0.9884	1.0649	0.87865	0.96987	1.0021	1.2122	1.0656	1.1956	1.1932	1.2425	1.2051	0.33936	1.3263	1.0079	1.0754	1.0582	1.0113	0.82179	1.5522	1.0068	0.96938	1.0338	0.95277	0.93719	1.1916	1.3152	1.0042	1.1742	1.2852
YFL048C	YFL048C	0.97282	0.97533	0.78574	0.88784	0.98486	0.95914	1.1179	1.0256	0.95784	0.8144	1.0513	0.8588	0.95763	0.99338	1.0675	0.91685	0.89054	0.85245	1.2525	1.0308	0.84809	1.0607	0.87136	1.01	1.1433	1.046	1.243	1.3614	1.1268	1.531	0.34813	1.3085	1.1016	1.1247	1.2609	0.95196	0.91498	1.5297	0.97132	0.94603	1.0355	0.97038	0.96391	1.0808	0.96835	0.8938	0.92213	1.1169
YFL049W	YFL049W	NaN	NaN	1.0085	1.0205	0.95732	NaN	1.2675	0.90887	NaN	NaN	1.2787	NaN	0.91531	NaN	NaN	NaN	NaN	NaN	NaN	NaN	NaN	NaN	NaN	NaN	NaN	NaN	1.2878	1.639	1.4914	1.1935	NaN	NaN	NaN	NaN	NaN	NaN	NaN	NaN	NaN	1.0157	NaN	1.1068	1.06	NaN	1.2637	1.0722	NaN	1.328
YFR001W	YFR001W	0.19589	4.4037	0.19423	6.7991	0.13517	5.0787	2.4214	0.29623	0.10042	NaN	0.18948	10.205	0.13654	6.1139	0.38813	5.3936	0.11267	8.1462	0.50745	2.1531	0.21864	10.177	0.20112	11.604	0.14953	5.1932	0.20459	13.604	0.78914	2.3341	2.5453	0.25669	0.22038	6.9981	0.17661	4.0181	0.2685	4.4174	0.096032	NaN	0.29655	9.4106	0.24252	6.9701	0.16945	7.7088	0.28429	4.8375
YFR002W	YFR002W	0.94235	0.8805	0.89301	0.92073	0.83419	0.92462	1.097	0.91838	0.96619	0.86637	1.0564	0.86449	0.96094	0.85684	0.97313	0.95358	0.95069	0.89254	1.2638	1.0363	0.86494	0.91061	0.8881	0.96167	1.1264	1.1551	1.1573	1.1607	1.225	1.2632	0.37855	1.422	1.008	1.154	1.237	0.97036	0.95434	1.4726	1.1705	1.0568	1.1487	1.1212	1.0878	1.1425	1.0285	1.2523	0.99087	1.3522
YFR004W	YFR004W	0.9443	0.96139	1.1852	1.1	1.0351	1.0364	1.2873	1.8855	1.0563	1.0325	1.1885	1.0164	1.0284	0.94745	1.083	1.0693	0.96675	1.0541	1.2578	1.1598	0.97026	1.0774	1.0158	0.9892	1.0955	0.96464	1.2303	1.4859	1.4445	1.2935	0.36677	1.4042	1.0223	1.3068	1.158	0.89459	1.0149	1.3015	1.0222	1.0364	1.0564	0.98675	0.93604	1.1895	1.0061	1.2699	1.0212	1.2584
YFR009W	YFR009W	0.93318	1.0048	1.0475	1.0096	0.93133	0.76701	1.3238	0.75516	0.99638	0.94679	1.1732	0.87891	0.98603	0.83519	1.263	0.85748	0.96242	0.90652	1.562	0.95063	1.1874	1.0515	1.0856	1.0393	1.1961	0.98125	1.1578	1.3137	1.241	1.1549	0.75403	0.82677	1.1349	1.1864	1.2546	0.81581	1.1357	1.1468	1.1196	1.1748	1.2554	1.1121	1.0572	1.1888	1.1771	1.0307	1.2197	1.1552
YFR010W	YFR010W	1.0195	1.0186	1.1015	1.0112	0.96609	1.0048	1.0802	0.93845	1.0597	0.97621	1.0996	1.0008	0.95757	0.99996	1.1686	0.97519	1.068	1.0331	1.3534	1.1167	1.0894	1.0683	0.90966	0.97158	1.2819	1.1534	1.2859	1.3448	1.2598	1.3372	0.32066	1.6742	1.0556	1.2714	1.1996	1.0568	0.99956	1.5597	1.2368	1.1188	1.1996	1.0884	1.1197	1.189	1.0668	1.2657	1.0487	1.4758
YFR013W	YFR013W	NaN	0.91672	NaN	1.0043	NaN	NaN	0.95487	1.1043	0.80928	1.1357	NaN	0.87817	NaN	NaN	NaN	NaN	NaN	1.3895	0.92583	1.1151	NaN	NaN	NaN	NaN	1.0524	NaN	0.80039	1.1948	1.0215	1.1961	NaN	1.0956	0.94422	1.2475	0.99638	1.0394	0.93617	NaN	0.97867	NaN	NaN	NaN	0.95943	NaN	NaN	1.3503	0.6451	NaN
YFR015C	YFR015C	NaN	NaN	NaN	NaN	NaN	NaN	NaN	NaN	NaN	NaN	NaN	NaN	NaN	NaN	NaN	NaN	NaN	NaN	NaN	NaN	NaN	NaN	NaN	NaN	NaN	NaN	1.0217	1.226	NaN	1.4762	NaN	NaN	NaN	NaN	NaN	1.2414	NaN	NaN	NaN	NaN	NaN	NaN	NaN	NaN	NaN	NaN	NaN	NaN
YFR019W	YFR019W	1.1104	NaN	1.0803	NaN	NaN	NaN	1.1517	NaN	NaN	NaN	NaN	1.237	0.8481	NaN	NaN	0.89382	NaN	1.0608	NaN	1.2396	1.0325	NaN	NaN	1.0323	1.0552	1.0297	1.3242	1.4764	1.4743	1.1243	NaN	NaN	0.99108	1.0904	1.2424	0.9217	1.0433	1.3417	NaN	1.4896	1.8419	NaN	1.1573	1.1048	1.387	1.214	1.0651	1.3408
YFR024C-A	YFR024C-A	0.93286	0.8713	0.90585	0.88714	0.86011	0.86187	1.016	0.9382	0.96677	0.83105	1.0073	0.83171	0.89647	0.8619	0.93693	0.90347	0.89236	0.9382	1.1054	0.96609	0.80832	0.91542	0.833	0.99369	1.0782	0.97697	1.1588	1.2195	1.1584	1.1227	0.41753	1.6348	0.91629	1.1141	1.1355	1.0049	0.9283	1.3249	1.1454	1.1039	1.0644	1.1142	0.95732	1.2055	1.079	1.1082	1.0055	1.3587
YFR028C	YFR028C	0.96318	1.0878	0.85096	0.81636	0.90914	0.87719	0.78318	0.95961	1.1259	0.97811	1.0241	0.82573	0.89052	0.86911	0.9135	0.85511	0.91858	1.0548	NaN	1.2067	0.90911	1.1357	0.86386	0.97472	1.1258	0.94584	1.1471	1.2664	1.0674	1.1194	NaN	1.5853	1.0003	0.94094	1.023	0.762	NaN	1.4416	1.077	0.95244	1.0081	1.1126	0.91409	1.0611	0.98772	1.0812	0.89794	1.3245
YFR030W	YFR030W	1.0468	0.83517	0.91628	0.70465	0.87831	1.0385	1.158	0.94163	0.95663	0.6879	1.0016	0.81276	0.938	1.0236	1.1429	0.91455	1.0223	0.80791	1.0996	1.0582	0.83649	0.86602	1.039	0.89754	1.2739	1.1367	1.24	1.4536	1.3319	1.1893	0.39502	1.3907	1.1444	1.1666	1.3691	0.86493	1.0416	1.2136	1.2122	1.2247	1.1795	0.89863	1.1801	1.1137	1.1443	1.1605	1.0631	1.3751
YFR031C	YFR031C	0.87616	0.8964	0.94741	0.87957	0.71586	0.91995	1.1195	1.1328	1.0628	0.86407	1.1043	0.93167	0.96455	0.95454	1.1399	0.85774	0.90626	0.91859	1.2363	1.2146	0.90724	1.0507	0.97241	0.98789	1.1686	0.96528	1.2313	1.3226	1.0917	1.1343	0.34769	1.5372	1.0632	1.0225	1.1963	1.1115	1.0496	1.5924	1.2563	1.1334	1.2283	1.0116	1.081	1.328	1.148	1.0138	1.0303	1.3181
YIL018W;YFR031C-A	YIL018W;YFR031C-A	0.8632	1.138	0.80136	1.2343	0.79781	1.1256	1.0823	0.98308	0.96072	1.0805	0.99766	1.1194	0.92379	1.0443	1.0092	1.0596	0.79504	1.215	0.98264	1.2566	0.78384	1.261	0.81104	1.2702	1.0696	1.2043	1.0323	1.5767	1.1687	1.4095	0.46349	1.6721	0.98404	1.343	1.0619	1.1576	0.92097	1.5043	0.70729	0.95716	0.75795	0.95703	0.68563	1.0054	0.68436	1.0431	0.7123	1.0586
YFR032C-A	YFR032C-A	0.73113	1.2863	0.75868	1.1226	0.81212	1.0368	NaN	NaN	0.76613	1.0035	0.90468	0.96599	0.72351	1.003	0.81768	0.82447	0.72163	1.2141	0.95301	0.9083	0.78267	1.2146	0.81293	1.1975	NaN	NaN	0.87539	1.2417	1.0277	1.1652	NaN	NaN	NaN	NaN	NaN	NaN	NaN	NaN	0.61472	0.84428	0.63002	0.72792	0.63164	0.79385	0.4975	0.78106	0.50894	0.72463
YFR037C	YFR037C	1.01	0.93427	0.95257	0.86138	0.97253	0.97148	1.1024	0.96598	1.0288	0.87489	1.0719	0.88616	0.99495	0.92106	1.0722	0.91277	0.98802	0.91513	1.2532	1.1402	0.98987	1.0236	0.99088	1.0115	1.2488	1.155	1.1961	1.2548	1.2764	1.2667	0.37521	1.5082	1.1147	1.1129	1.162	1.0526	0.98999	1.467	1.0983	0.97522	1.0956	1.0392	1.0077	1.1825	1.0451	1.061	0.93211	1.2592
YFR038W	YFR038W	NaN	NaN	NaN	NaN	NaN	NaN	1.1797	1.1124	NaN	NaN	NaN	NaN	NaN	0.94594	NaN	NaN	NaN	NaN	NaN	NaN	NaN	NaN	NaN	NaN	1.2525	1.3429	NaN	1.0645	1.4196	1.0511	NaN	NaN	1.088	NaN	1.4603	0.89525	NaN	1.3048	0.98812	NaN	NaN	NaN	NaN	NaN	NaN	NaN	NaN	1.1885
YFR039C	YFR039C	NaN	NaN	0.78128	NaN	NaN	NaN	NaN	NaN	NaN	NaN	NaN	NaN	NaN	NaN	NaN	NaN	NaN	NaN	NaN	NaN	NaN	NaN	0.93451	NaN	NaN	NaN	NaN	NaN	NaN	NaN	NaN	NaN	NaN	NaN	NaN	NaN	NaN	NaN	NaN	NaN	NaN	NaN	NaN	NaN	NaN	NaN	NaN	NaN
YFR040W	YFR040W	1.0609	0.8297	NaN	0.83082	NaN	0.92536	0.97829	1.101	1.1322	0.76557	1.1089	0.75802	1.0183	0.82447	1.1251	0.99131	1.0119	0.96455	1.0458	1.0989	NaN	0.9991	1.2396	0.79784	1.1059	1.0422	1.126	1.2343	1.5157	1.1962	0.40039	1.0482	0.96572	1.1938	1.3087	0.93683	0.92051	1.365	0.83058	NaN	1.4329	0.88615	1.0804	1.0333	1.1663	1.1168	1.0174	1.4409
YFR041C	YFR041C	0.71508	1.297	0.56306	NaN	0.76526	NaN	0.979	0.8818	0.75504	1.0947	0.85893	1.0775	0.59828	1.1219	0.87655	1.003	0.70527	NaN	0.93903	1.2338	0.67664	1.0376	0.84443	1.223	0.96439	1.2486	NaN	NaN	0.89518	1.4558	0.53345	NaN	0.93531	1.2773	0.89173	1.1384	0.91766	1.2818	0.58492	1.0012	0.89679	1.2369	0.82052	1.222	0.78371	1.4061	0.87197	NaN
YFR044C	YFR044C	1.0262	1.4828	1.0628	1.2025	1.0806	1.3447	1.4792	NaN	NaN	1.4043	1.2863	1.2054	1.2454	NaN	NaN	NaN	NaN	NaN	1.6737	NaN	1.1009	NaN	NaN	NaN	NaN	1.034	1.3697	1.6533	1.6581	1.6487	NaN	NaN	NaN	1.3305	1.308	NaN	1.3631	NaN	1.3647	1.0746	1.4522	NaN	NaN	1.4212	NaN	1.3695	1.1625	NaN
YFR051C	YFR051C	1.0541	1.0388	1.0391	1.0825	1.063	1.0239	1.1616	1.0137	1.1038	1.0186	1.1506	1.0266	1.1152	1.0236	1.0785	1.0607	1.0186	1.0503	1.1632	1.2087	1.0359	1.0788	1.0225	1.0308	1.2792	1.1333	1.2335	1.3363	1.3227	1.2898	0.72277	1.2353	1.1346	1.1924	1.2446	1.0644	1.0932	1.3923	1.346	1.3316	1.3392	1.2928	1.2915	1.3203	1.28	1.3116	1.1651	1.4121
YFR052W	YFR052W	0.76555	0.7843	1.0559	NaN	0.81914	0.87431	NaN	1.034	NaN	0.78222	NaN	0.50358	0.79775	NaN	NaN	NaN	0.96303	0.78271	1.2373	NaN	NaN	0.88296	NaN	0.90748	NaN	1.1849	NaN	NaN	NaN	NaN	0.43188	1.58	1.2393	1.4556	1.5062	1.1298	NaN	1.4144	NaN	0.98913	1.1322	1.0122	0.98408	1.0518	0.99789	0.9539	0.98379	0.98305
YGL001C	YGL001C	0.93948	0.90031	0.8949	0.92448	0.86418	0.8393	1.0709	0.9664	1.0202	0.93485	1.0398	0.9657	0.9799	0.84446	0.9147	0.79788	0.8785	0.94285	1.2361	1.034	0.84468	0.98919	0.89367	1.0749	1.2593	1.0272	1.2842	1.468	1.2578	1.2646	NaN	NaN	1.0757	1.1132	1.0713	0.92281	1.0045	1.3479	1.3051	1.251	1.1226	1.1575	1.0631	1.1527	1.1656	1.2214	1.0991	1.3026
YGL006W	YGL006W	NaN	NaN	NaN	0.79624	NaN	NaN	1.2192	0.95109	NaN	1.0106	NaN	NaN	NaN	NaN	1.1774	0.83851	NaN	1.0268	1.3582	1.5127	NaN	1.0987	NaN	NaN	1.1375	NaN	1.1248	1.2362	1.3401	1.3474	0.33942	1.6396	1.0899	1.7565	1.1527	1.1772	1.0833	1.4052	0.91094	NaN	1.1931	1.0192	1.0529	1.255	NaN	NaN	NaN	1.358
YGL008C	YGL008C	0.88234	0.84399	0.91227	0.85882	0.87091	0.73792	1.2274	0.69499	0.91323	0.81414	1.0065	0.81501	0.90421	0.76816	1.0424	0.77814	0.8766	0.81952	1.268	0.88589	0.93863	0.90217	0.92339	0.88927	1.1252	0.93315	1.1122	1.2375	1.2719	1.0874	0.42801	0.97726	1.0305	1.0417	1.1071	0.84628	0.95784	1.1589	0.89239	0.90418	0.93594	0.86425	0.85489	0.91038	0.922	0.87678	0.8873	0.99689
YGL009C	YGL009C	1.0096	0.95892	0.99817	0.95636	0.97332	0.9503	1.1112	0.95875	1.0399	0.88685	1.0914	0.92243	1.006	0.93058	1.0745	0.93884	0.9679	0.94254	1.2745	1.0667	0.96349	0.97925	0.96823	1.0062	1.189	1.0674	1.2277	1.2772	1.289	1.2507	0.37949	1.5226	1.0784	1.1395	1.2414	1.014	1.0153	1.4101	1.1941	1.1477	1.1833	1.0974	1.0889	1.1761	1.1142	1.1459	1.0417	1.379
YGL011C	YGL011C	1.0329	1.1309	0.9687	NaN	1.1182	1.1822	NaN	NaN	1.3428	NaN	1.4975	0.92085	1.2269	1.0235	1.3091	NaN	NaN	0.9485	NaN	NaN	0.91513	1.1128	NaN	1.1699	NaN	NaN	1.902	1.519	1.2674	1.3705	NaN	NaN	NaN	NaN	NaN	NaN	NaN	NaN	NaN	NaN	NaN	NaN	NaN	NaN	NaN	NaN	1.2791	NaN
YGL012W	YGL012W	0.9159	0.97875	0.89069	0.99216	0.83989	NaN	0.8452	0.83402	1.0319	0.86624	1.0584	0.98225	0.97325	0.84786	1.0603	0.93437	1.0823	0.95514	1.1378	1.0076	0.97629	0.99615	1.0509	0.97328	1.0916	1.0477	1.1253	1.2223	1.6328	1.3127	0.27995	1.3149	1.0471	1.0972	1.1753	0.97739	0.91641	1.2372	0.91678	0.93919	0.90422	0.90516	0.83937	1.0109	0.93945	0.91567	0.79798	1.0073
YGL013C	YGL013C	0.85292	NaN	NaN	NaN	0.63754	NaN	NaN	0.79894	NaN	NaN	NaN	NaN	0.96505	0.90221	0.80606	NaN	1.114	0.74917	0.94768	1.2293	NaN	0.85869	NaN	0.8248	0.98401	NaN	1.4421	NaN	1.2725	1.5155	NaN	NaN	0.9576	0.89338	0.89155	NaN	1.007	NaN	0.94179	1.0447	0.80663	1.2138	NaN	NaN	NaN	NaN	0.81032	NaN
YGL014W	YGL014W	1.0186	0.87941	0.99657	0.99887	0.81419	0.87123	0.99745	1.0448	1.0488	0.85055	1.1479	0.86077	1.0493	0.86194	1.0697	0.93336	0.92879	1.0421	1.357	1.055	0.98938	0.98955	1.0181	1.1615	1.0946	1.1175	1.3246	1.4932	1.3948	1.2857	0.2794	NaN	1.1247	1.1029	1.2243	0.99005	0.92003	1.4469	0.97438	1.1575	1.1763	1.0856	1.0125	1.2474	1.0174	1.2241	0.89404	1.4411
YGL016W	YGL016W	0.94246	0.98023	0.96204	0.93732	0.85157	1.1136	1.0973	0.86946	1.0088	0.82992	1.034	0.96464	0.97894	0.84735	1.1024	0.94879	0.92956	0.87874	1.5442	1.2341	0.91453	0.81308	0.86154	1.0102	1.0953	1.0541	1.1888	1.2424	1.2365	1.0776	0.30069	NaN	1.0672	1.2766	1.3835	1.1711	1.1852	1.716	1.0573	1.1195	1.2966	0.97232	1.1437	1.0111	1.1125	1.2067	0.8534	1.5254
YGL019W	YGL019W	1.2588	0.99519	0.91446	1.1228	1.1041	0.89382	0.94856	NaN	1.279	1.1433	1.1951	1.0903	1.1045	0.9386	1.081	NaN	1.0692	0.90855	NaN	NaN	1.2916	1.017	1.051	1.2796	1.4157	1.0912	1.2505	NaN	1.1377	1.2541	NaN	NaN	0.90411	NaN	1.2625	NaN	NaN	1.6805	1.0155	NaN	NaN	NaN	NaN	1.2064	0.94054	1.0909	0.89198	1.0307
YGL020C	YGL020C	NaN	NaN	NaN	NaN	NaN	NaN	NaN	NaN	NaN	NaN	NaN	NaN	NaN	NaN	NaN	NaN	NaN	NaN	NaN	NaN	NaN	NaN	NaN	NaN	NaN	NaN	NaN	NaN	NaN	NaN	NaN	NaN	NaN	NaN	NaN	NaN	NaN	NaN	NaN	NaN	NaN	NaN	NaN	NaN	NaN	NaN	NaN	NaN
YGL021W	YGL021W	NaN	1.2863	NaN	NaN	NaN	0.79041	NaN	NaN	NaN	0.86183	NaN	NaN	NaN	NaN	1.0626	1.1156	0.76865	NaN	1.2954	0.98253	NaN	NaN	NaN	NaN	1.3205	1.1999	1.208	1.3678	NaN	1.2559	NaN	NaN	1.2071	1.1463	1.2937	NaN	NaN	1.2554	NaN	NaN	NaN	NaN	NaN	NaN	1.3671	NaN	NaN	NaN
YGL022W	YGL022W	NaN	NaN	NaN	NaN	NaN	NaN	NaN	NaN	NaN	NaN	NaN	NaN	NaN	NaN	NaN	NaN	NaN	NaN	NaN	NaN	NaN	NaN	NaN	NaN	NaN	NaN	NaN	NaN	NaN	NaN	NaN	NaN	NaN	NaN	NaN	NaN	NaN	NaN	NaN	NaN	NaN	NaN	NaN	NaN	NaN	NaN	NaN	NaN
YGL023C	YGL023C	0.94777	0.95072	0.84301	NaN	NaN	0.87081	NaN	NaN	1.0697	0.85471	NaN	NaN	NaN	NaN	NaN	NaN	0.98622	NaN	1.5526	NaN	0.96704	NaN	1.1614	NaN	NaN	NaN	NaN	NaN	NaN	NaN	NaN	NaN	NaN	NaN	NaN	NaN	NaN	NaN	1.122	NaN	NaN	NaN	NaN	NaN	1.1841	NaN	0.71437	NaN
YGL026C	YGL026C	1.013	0.98526	1.0388	0.95549	0.97295	0.95947	1.1065	0.97079	1.089	0.92761	1.1395	0.95504	1.0467	0.94287	1.0874	0.93949	1.0029	0.99531	1.3143	1.1183	1.0123	1.019	0.99858	1.0384	1.2351	1.1193	1.2865	1.3047	1.2844	1.2952	0.37159	1.4991	1.0933	1.1965	1.259	1.0325	0.98808	1.4153	1.2446	1.134	1.2245	1.1464	1.1043	1.2203	1.1465	1.2048	1.0618	1.3961
YGL027C	YGL027C	0.76342	NaN	1.1865	1.2227	0.83953	1.0578	NaN	NaN	NaN	0.88145	0.78541	0.76416	NaN	1.1922	0.90682	NaN	NaN	NaN	NaN	NaN	NaN	1.0583	NaN	NaN	NaN	NaN	NaN	NaN	NaN	NaN	NaN	NaN	NaN	NaN	NaN	NaN	NaN	NaN	NaN	NaN	NaN	0.92647	NaN	NaN	NaN	NaN	NaN	NaN
YGL029W	YGL029W	0.5633	NaN	NaN	NaN	NaN	NaN	NaN	NaN	NaN	NaN	NaN	NaN	NaN	NaN	NaN	NaN	NaN	NaN	NaN	NaN	NaN	NaN	NaN	NaN	NaN	NaN	0.60716	2.6145	1.0238	1.5075	2.2421	0.29686	NaN	NaN	NaN	NaN	NaN	NaN	NaN	NaN	NaN	NaN	NaN	2.5477	NaN	NaN	NaN	NaN
YGL030W	YGL030W	0.79744	1.0607	0.76931	1.1211	0.75596	1.0753	1.0311	0.89942	0.83233	1.0158	0.92518	1.062	0.87393	1.01	0.92985	0.95385	0.68894	1.1508	0.88785	1.4543	0.70735	1.2134	0.75763	1.1776	1.053	1.2294	0.94109	1.6067	1.2458	1.4966	0.35908	1.5246	1.0254	1.3766	1.0345	1.0674	0.90597	1.5475	0.71576	1.1177	0.76625	1.1054	0.74527	1.1726	0.74705	1.117	0.71798	1.1894
YGL031C	YGL031C	0.90355	1.073	0.90449	0.96921	0.8305	0.97975	0.92797	1.0125	0.9655	1.0083	0.94424	0.9938	0.92936	0.99422	0.92009	1.0585	0.85973	0.98238	0.98632	0.97897	0.90675	0.96658	0.86221	0.97978	0.96622	1.122	0.93619	1.0298	0.93382	1.017	0.83411	0.99599	0.90288	1.0433	0.92905	1.1082	0.9645	1.1232	0.80255	0.90023	0.80005	0.86499	0.798	0.90124	0.77966	0.9232	0.80055	0.89791
YGL036W	YGL036W	0.90205	0.90919	0.86168	1.102	0.81967	0.94374	NaN	NaN	0.8977	0.97621	0.91791	1.0075	1.0053	0.93932	0.94531	0.99009	1.023	0.88776	NaN	NaN	0.75697	NaN	0.82197	1.0935	NaN	NaN	1.1584	1.0427	1.0722	1.1357	NaN	NaN	NaN	NaN	NaN	NaN	NaN	NaN	1.2197	0.96463	0.95449	0.86358	0.88351	1.0738	1.1071	1.024	1.037	1.2918
YGL038C	YGL038C	0.78087	NaN	0.82293	NaN	NaN	0.75195	1.1225	0.70766	1.0073	1.0113	NaN	NaN	0.80276	0.97355	0.80099	0.99164	NaN	NaN	1.063	1.1493	NaN	NaN	0.97871	NaN	1.2984	NaN	NaN	NaN	NaN	NaN	NaN	1.256	0.91652	1.2306	1.2251	NaN	NaN	1.6172	0.49465	1.0539	0.96621	1.2389	NaN	1.3362	1.142	1.3542	0.98547	1.3764
YGL039W	YGL039W	NaN	NaN	NaN	NaN	NaN	NaN	NaN	NaN	NaN	NaN	NaN	NaN	NaN	NaN	NaN	NaN	NaN	NaN	NaN	NaN	NaN	NaN	NaN	NaN	NaN	NaN	NaN	NaN	NaN	NaN	NaN	NaN	NaN	NaN	NaN	NaN	NaN	NaN	NaN	NaN	NaN	NaN	NaN	NaN	NaN	NaN	NaN	NaN
YGL040C	YGL040C	NaN	NaN	NaN	NaN	NaN	NaN	NaN	NaN	NaN	NaN	NaN	NaN	NaN	NaN	NaN	NaN	NaN	NaN	NaN	NaN	NaN	NaN	NaN	NaN	NaN	NaN	NaN	NaN	NaN	NaN	NaN	NaN	NaN	NaN	NaN	NaN	NaN	NaN	NaN	NaN	NaN	NaN	NaN	NaN	NaN	NaN	NaN	NaN
YGL043W	YGL043W	1.0892	1.2918	1.2294	1.1663	0.83534	1.1608	1.4914	1.1887	0.97373	1.0718	1.0692	1.2602	1.0193	1.096	1.1188	1.2838	1.041	0.91124	1.2255	1.2531	1.0192	1.3046	1.0816	1.0463	1.3417	1.2731	1.423	1.5998	1.4308	1.5263	0.57507	0.38774	0.99117	1.4235	1.2284	1.2083	0.9298	1.5886	0.96575	1.3185	1.066	1.2353	1.0824	1.3267	0.9688	1.4482	1.1514	1.4372
YGL048C	YGL048C	1.0581	0.97847	0.99296	0.97257	0.99915	0.87956	1.1453	0.91229	1.1156	0.93299	1.1028	0.93469	1.0604	0.90309	1.1025	0.9184	0.94152	0.90687	1.2271	1.0353	1.0727	0.98698	0.98113	0.96233	1.1629	1.0875	1.2549	1.2789	1.2477	1.2161	0.42531	1.3571	1.0704	1.0833	1.2097	0.95523	0.9961	1.3854	1.1446	1.0782	1.0764	1.0132	1.0483	1.1476	1.0756	1.0932	1.0033	1.2519
YGL049C	YGL049C	0.89053	0.98593	0.88698	0.90578	0.83184	0.95634	1.0911	0.99363	0.97479	0.99131	1.0523	0.891	0.98528	1.0596	1.0929	0.90296	0.81272	1.0187	1.2417	1.1208	0.92938	0.95284	0.77231	0.9629	1.1004	1.0518	1.2568	1.3623	1.2762	1.1947	0.30772	1.9313	1.0213	1.2142	1.2311	1.0448	0.96298	1.4706	1.113	1.0988	1.054	1.1028	0.90059	1.2028	1.0577	1.0706	0.96041	1.3407
YGL050W	YGL050W	0.59807	1.179	NaN	NaN	NaN	NaN	NaN	NaN	NaN	1.2061	0.85477	NaN	0.6732	NaN	NaN	NaN	NaN	NaN	NaN	NaN	NaN	0.8025	0.40033	NaN	0.92032	NaN	NaN	NaN	NaN	1.1309	NaN	NaN	NaN	NaN	1.0627	1.1164	NaN	1.0625	NaN	NaN	NaN	NaN	NaN	1.2073	NaN	NaN	NaN	NaN
YGL054C	YGL054C	NaN	NaN	NaN	NaN	NaN	NaN	1.0125	NaN	NaN	NaN	NaN	NaN	NaN	NaN	NaN	NaN	NaN	NaN	NaN	NaN	NaN	NaN	NaN	NaN	NaN	NaN	NaN	NaN	NaN	NaN	NaN	NaN	NaN	NaN	1.2416	1.1904	0.99065	NaN	NaN	NaN	NaN	NaN	NaN	NaN	NaN	NaN	NaN	NaN
YGL055W	YGL055W	0.9212	0.89376	0.92934	0.94279	0.92373	0.96016	1.1	0.85678	0.98083	0.90617	0.99836	0.93583	0.9621	0.81743	1.0078	0.94655	0.91053	0.907	1.165	1.1992	0.96851	0.98847	1.0419	0.99475	1.1254	1.0006	1.163	1.356	1.2199	1.2844	0.30335	1.3632	0.95203	1.0883	1.1016	0.94638	0.98714	1.3346	1.007	1.0257	1.0023	1.0033	0.96791	1.0896	1.0036	1.0499	0.98355	1.1858
YGL056C	YGL056C	NaN	NaN	NaN	1.0944	1.118	0.76819	1.1725	0.94352	0.90516	NaN	NaN	NaN	0.87708	NaN	NaN	NaN	NaN	NaN	NaN	0.975	NaN	0.92301	NaN	NaN	NaN	1.1143	NaN	NaN	1.478	NaN	NaN	1.7089	1.0316	NaN	NaN	NaN	NaN	1.3587	1.0693	1.2603	1.2268	1.2944	NaN	NaN	1.1321	NaN	NaN	NaN
YGL060W	YGL060W	0.98037	0.90463	0.85662	1.0446	0.97938	1.0023	NaN	1.1579	1.0295	0.93495	1.0659	1.1335	1.0275	1.0625	0.9659	0.92734	1.1658	1.063	1.4061	1.2128	1.0445	1.1726	0.97715	0.8818	1.6903	1.0351	1.2692	1.4515	1.2625	1.4775	0.35436	1.632	NaN	0.98336	NaN	1.0777	1.0552	1.4548	1.2011	1.3195	1.1453	1.0641	1.0597	1.3284	1.2323	1.2468	1.1824	1.8733
YGL062W	YGL062W	1.3208	1.008	1.4078	0.88941	1.3706	0.89418	1.303	1.0001	1.3454	0.97839	1.3371	0.98126	1.3325	0.97449	1.3197	0.99245	1.4198	0.88278	1.5493	0.80695	1.3891	0.8769	1.3796	0.88654	1.3577	0.97504	1.251	1.0481	1.2618	1.0348	1.4247	0.92259	1.2729	0.96507	1.3374	0.94762	1.3358	0.97417	1.5026	1.0534	1.4079	1.0379	1.376	1.0631	1.4234	1.0722	1.4322	1.0516
YGL063W	YGL063W	NaN	NaN	NaN	NaN	NaN	NaN	NaN	NaN	NaN	NaN	NaN	NaN	NaN	NaN	NaN	NaN	NaN	NaN	NaN	NaN	NaN	NaN	NaN	NaN	NaN	NaN	NaN	NaN	NaN	NaN	NaN	NaN	NaN	NaN	NaN	NaN	NaN	NaN	NaN	NaN	NaN	NaN	NaN	NaN	NaN	NaN	NaN	NaN
YGL064C	YGL064C	0.79135	1.0442	1.914	1.2397	0.52342	1.0985	0.78691	NaN	0.86257	1.0752	0.99768	1.2731	0.82781	1.0913	0.98247	1.0924	0.89679	2.1099	NaN	1.3775	0.81644	1.4817	0.94815	1.163	NaN	NaN	NaN	1.9455	1.0192	NaN	NaN	NaN	NaN	NaN	1.0084	NaN	NaN	1.5756	NaN	NaN	1.0884	0.80186	0.77161	0.77777	NaN	NaN	NaN	NaN
YGL065C	YGL065C	NaN	1.0961	NaN	NaN	NaN	NaN	1.0477	NaN	0.95039	0.94734	NaN	NaN	NaN	0.96377	1.0266	NaN	0.76999	NaN	0.96055	1.1157	NaN	NaN	1.0137	NaN	0.98895	0.98495	1.0669	1.3364	1.2526	NaN	NaN	NaN	NaN	1.1326	1.1801	NaN	NaN	NaN	NaN	1.2668	1.5255	NaN	NaN	NaN	NaN	NaN	0.69008	1.2865
YGL066W	YGL066W	0.82398	1.2324	NaN	NaN	0.76903	NaN	NaN	0.76193	0.79636	1.2497	NaN	NaN	0.7584	1.1277	1.001	1.2462	0.74357	1.3396	1.5783	1.4111	0.71239	NaN	NaN	NaN	1.2556	0.98366	1.3702	2.0753	1.3236	1.6923	NaN	1.3943	1.0889	1.2755	1.2409	1.1549	0.94103	1.3625	0.92735	1.5692	1.0998	NaN	NaN	NaN	NaN	NaN	NaN	NaN
YGL068W	YGL068W	NaN	NaN	NaN	1.5576	0.79836	0.98989	NaN	NaN	NaN	NaN	1.1763	NaN	NaN	0.69162	NaN	NaN	NaN	1.1857	NaN	NaN	0.73375	1.1054	NaN	1.7659	NaN	NaN	NaN	NaN	NaN	NaN	NaN	NaN	NaN	NaN	NaN	NaN	NaN	NaN	1.0501	NaN	0.85329	1.1956	NaN	NaN	1.0354	1.4017	0.97743	NaN
YGL076C	YGL076C	0.78291	1.1495	NaN	NaN	NaN	NaN	0.75727	0.52172	0.78814	1.1202	0.9374	1.1265	0.81357	0.94657	0.91697	0.98416	0.6613	1.3294	NaN	1.2061	0.71663	1.4382	0.71921	1.2152	0.76979	0.86078	0.6896	1.1725	0.96963	1.0162	0.5018	1.3152	0.66686	1.1277	0.68495	0.82774	0.55755	0.83473	0.63714	0.99199	0.69711	1.0183	NaN	1.1517	0.65873	0.97226	0.67087	0.92916
YGL077C	YGL077C	NaN	NaN	NaN	NaN	NaN	NaN	NaN	NaN	NaN	NaN	NaN	NaN	NaN	NaN	NaN	NaN	NaN	NaN	NaN	NaN	NaN	NaN	NaN	NaN	NaN	NaN	NaN	NaN	NaN	NaN	NaN	NaN	NaN	NaN	NaN	NaN	NaN	1.1488	NaN	NaN	NaN	NaN	NaN	NaN	NaN	NaN	NaN	NaN
YGL078C	YGL078C	0.71338	1.2596	0.66449	1.5909	0.59323	1.0138	1.707	0.48355	0.65082	1.47	0.92243	1.3096	0.75168	0.89408	1.2919	1.0252	0.59961	1.2712	1.5498	0.92446	0.76562	1.7064	0.81359	1.6212	1.0221	0.9789	0.81546	1.8052	1.3091	1.1867	1.3889	0.41421	0.99416	1.5701	0.88465	0.89357	1.0732	1.0681	0.72817	1.5969	1.1253	1.4743	0.8158	1.7263	0.86863	1.4857	1.161	1.1525
YGL082W	YGL082W	1.3194	1.3037	NaN	1.3843	1.077	1.0869	NaN	NaN	1.2178	1.0569	1.2518	1.1112	1.2896	1.4063	1.2814	0.90981	1.4683	1.1346	NaN	NaN	1.8397	NaN	NaN	NaN	NaN	NaN	1.1962	1.2062	1.2445	NaN	0.3609	NaN	NaN	NaN	NaN	NaN	NaN	1.391	1.3689	1.3509	1.0358	1.2134	NaN	NaN	NaN	NaN	1.1516	0.79572
YGL083W	YGL083W	0.90521	0.9223	0.83133	0.94537	0.85492	0.87906	1.0969	0.96633	1.1918	0.75009	1.0322	0.87235	0.89582	0.84999	0.98969	0.93963	0.90194	0.95537	1.4048	0.89562	0.86602	0.93983	0.88762	1.0258	1.1693	1.0147	NaN	1.2353	1.1764	1.3307	NaN	1.5267	0.88921	NaN	1.1518	0.81771	1.124	NaN	1.1756	1.0477	1.1259	1.0091	NaN	1.1314	1.0905	0.92045	1.1294	1.2248
YGL084C	YGL084C	NaN	NaN	NaN	NaN	NaN	NaN	NaN	NaN	NaN	NaN	NaN	NaN	NaN	NaN	NaN	NaN	NaN	NaN	NaN	NaN	NaN	NaN	NaN	NaN	NaN	NaN	NaN	NaN	NaN	NaN	NaN	NaN	NaN	NaN	NaN	NaN	NaN	NaN	NaN	NaN	NaN	NaN	NaN	NaN	NaN	NaN	NaN	NaN
YGL086W	YGL086W	0.81806	NaN	NaN	NaN	NaN	NaN	1.2992	0.89762	NaN	NaN	NaN	NaN	NaN	NaN	NaN	NaN	NaN	NaN	1.3465	NaN	NaN	NaN	NaN	NaN	1.2132	1.0394	1.2567	1.1351	1.3146	NaN	0.34214	1.234	1.1714	1.1152	1.2533	1.003	1.1491	1.58	NaN	NaN	1.0197	0.51186	0.88483	1.0019	NaN	0.93233	0.88098	NaN
YGL091C	YGL091C	0.82389	0.81203	0.88324	0.91622	0.95514	0.8641	0.97354	0.82901	0.94315	0.89481	0.9839	0.78239	0.97555	0.87354	1.032	0.95165	0.8003	0.9638	1.3724	1.1681	NaN	1.036	0.87947	0.99295	1.0773	1.0101	1.0186	1.2814	1.2841	1.2778	NaN	NaN	1.0347	1.1444	1.2145	1.0221	0.97445	1.2614	NaN	0.97351	NaN	0.96218	1.1173	1.2373	0.95932	0.88358	1.0299	0.96715
YGL092W	YGL092W	0.94623	0.88254	0.96333	0.85609	0.96821	0.85419	1.0574	0.94972	1.0294	0.90797	1.0919	0.87103	0.97273	0.82553	1.0252	0.91248	0.90336	0.91599	1.2837	1.0732	0.99472	0.83145	0.89337	0.94149	1.1708	0.99011	1.0944	1.2369	1.2251	1.1954	0.34357	1.428	1.0477	1.0556	1.1451	1.0193	0.90236	1.2434	1.1693	1.0932	1.1313	1.0224	1.0477	1.1257	1.1175	1.1312	0.98535	1.2853
YGL093W	YGL093W	NaN	NaN	NaN	NaN	NaN	NaN	NaN	NaN	NaN	NaN	NaN	NaN	NaN	NaN	NaN	NaN	NaN	NaN	NaN	NaN	NaN	NaN	NaN	NaN	NaN	NaN	NaN	NaN	NaN	NaN	NaN	NaN	NaN	NaN	NaN	NaN	NaN	NaN	NaN	NaN	NaN	NaN	NaN	NaN	NaN	NaN	NaN	NaN
YGL094C	YGL094C	0.76106	1.1681	0.97761	1.0299	0.90882	0.9003	1.1798	0.70708	0.88715	0.98116	1.1697	1.0678	0.96452	0.82083	0.98693	0.84949	0.94951	0.87961	1.4924	1.1716	NaN	1.0146	0.81486	1.1752	1.5041	1.1413	1.0324	1.3118	1.2143	1.2252	NaN	NaN	1.1398	0.98139	1.2356	1.2467	NaN	1.3165	1.1067	1.1956	1.184	1.0838	0.89924	1.2898	1.0658	1.5489	1.3989	NaN
YGL095C	YGL095C	0.70709	0.74202	NaN	0.85646	NaN	NaN	0.9914	1.0507	1.1156	NaN	0.92468	NaN	0.8029	1.0067	0.77832	NaN	0.85198	NaN	1.3987	1.0801	0.63279	NaN	0.94037	NaN	1.139	1.206	1.0826	1.3637	1.2216	1.1151	0.31162	NaN	1.0794	NaN	0.9267	NaN	0.98014	1.3958	1.0508	1.21	0.95486	0.80766	0.90014	0.70256	0.85547	NaN	NaN	1.413
YGL099W	YGL099W	0.10941	9.2252	0.094702	12.927	0.089403	12.01	0.11879	11.909	0.11174	10.094	0.1177	10.332	0.11411	10.5	0.10642	11.198	0.091361	13.011	0.12238	11.977	0.10478	10.367	0.094394	13.994	0.11022	14.24	0.13261	11.837	0.14646	11.276	0.10172	8.8221	0.10856	11.328	0.11414	13.328	0.13747	13.412	0.15422	7.7975	0.173	10.468	0.1868	9.9221	0.12259	11.499	0.12988	12.77
YGL100W	YGL100W	1.1057	0.97206	1.0289	1.1166	1.0875	0.94069	1.3684	1.2299	1.1282	0.93506	1.0631	0.94315	0.92182	0.94109	1.1404	NaN	1.1457	1.0518	1.4104	NaN	1.0604	1.1807	1.1256	1.1569	1.2692	1.1849	1.4292	1.3851	1.4453	1.3615	0.50656	NaN	NaN	1.1692	1.3295	1.2462	1.0043	1.6279	1.2193	1.6603	NaN	1.1909	NaN	1.2821	1.6841	1.2748	NaN	NaN
YGL101W	YGL101W	NaN	1.1228	NaN	NaN	NaN	0.93565	NaN	NaN	NaN	0.81766	1.0436	0.93942	0.87798	1.0238	0.94891	1.0352	0.99415	NaN	NaN	NaN	0.95796	NaN	NaN	0.83428	NaN	NaN	1.5165	1.52	1.5631	NaN	NaN	1.0796	NaN	NaN	NaN	NaN	NaN	NaN	NaN	NaN	NaN	NaN	NaN	NaN	NaN	NaN	NaN	NaN
YGL103W	YGL103W	0.75867	1.0035	0.77015	1.1037	0.76167	1.0343	0.95216	0.91579	0.81611	0.94175	0.89176	0.9759	0.83038	0.92947	0.86614	0.9439	0.79682	1.0992	0.78443	0.90924	0.7819	1.1084	0.80601	1.1649	0.84425	0.99298	0.86004	1.3086	0.98108	1.1922	0.62391	1.231	0.80281	0.97195	0.8397	0.95345	0.83601	1.06	0.75491	0.96765	0.74904	0.93548	0.73547	0.95713	0.70775	1.0029	0.77817	0.96766
YGL105W	YGL105W	1.0426	1.0336	1.0319	1.0173	1.0172	1.0349	1.088	1.0521	1.0674	1.035	1.0704	1.0372	1.0475	1.03	1.0619	1.0526	1.024	1.0326	1.0689	1.0643	1.0282	1.03	1.0158	0.99873	1.137	1.056	1.1056	1.0836	1.1134	1.0399	1.0342	0.99857	1.0504	1.0417	1.084	1.0622	1.1176	1.1114	1.2155	1.1198	1.1499	1.1132	1.1669	1.1416	1.1192	1.1837	1.1195	1.1243
YGL107C	YGL107C	0.94161	NaN	0.59071	0.46494	NaN	NaN	1.0997	0.97103	NaN	NaN	0.99923	NaN	NaN	NaN	NaN	NaN	NaN	0.87313	NaN	NaN	0.78442	0.71075	NaN	0.90205	1.4368	1.0545	1.2339	1.3469	1.2708	1.2425	0.56531	1.6679	1.1709	1.0433	1.082	1.0239	0.87297	1.6496	0.64856	0.95775	1.1325	0.98719	1.1602	1.1756	1.0768	0.98779	0.77971	1.2923
YGL110C	YGL110C	0.97322	0.96188	0.85198	1.1694	0.71198	1.1571	NaN	0.98326	0.88647	1.1619	0.93962	1.1959	0.93628	0.93994	0.9354	1.0556	0.75877	1.2535	NaN	NaN	0.81381	NaN	0.81609	1.2562	1.0255	1.3395	0.99162	1.3737	1.7257	NaN	0.34972	1.381	NaN	NaN	NaN	NaN	NaN	NaN	0.83051	1.0476	0.94575	0.91947	0.86753	0.95493	0.59681	1.176	0.78141	NaN
YGL111W	YGL111W	0.97435	NaN	NaN	NaN	NaN	NaN	NaN	NaN	NaN	NaN	NaN	1.1032	NaN	0.95038	NaN	0.97383	NaN	1.2831	NaN	NaN	NaN	1.0121	NaN	1.139	1.0831	NaN	1.1266	NaN	NaN	1.3203	NaN	1.7649	NaN	1.0293	NaN	0.94166	NaN	NaN	NaN	NaN	0.91893	1.0498	0.80067	NaN	NaN	1.0969	NaN	NaN
YGL112C	YGL112C	0.92576	1.0339	0.95406	0.96555	0.92151	0.89224	1.0632	NaN	0.92985	0.88897	0.97215	0.79952	0.90685	0.92885	0.92425	0.5774	1.0122	0.98331	1.1586	0.97496	0.87383	0.89263	0.90101	0.86121	NaN	1.3308	1.2681	1.2101	1.2266	1.084	NaN	1.5228	1.1741	1.3151	NaN	1.1921	NaN	NaN	1.0491	0.99481	0.95274	0.95842	1.0329	1.1514	0.98024	0.94738	0.8706	1.2721
YGL115W	YGL115W	1.0623	NaN	1.2798	NaN	0.93457	NaN	NaN	NaN	1.04	0.86853	1.1251	NaN	1.1491	0.96483	0.92306	0.80172	0.79793	NaN	NaN	1.3259	NaN	NaN	NaN	NaN	1.2829	1.1629	NaN	NaN	NaN	NaN	NaN	NaN	0.93893	1.0527	NaN	NaN	NaN	NaN	0.88261	0.8972	NaN	NaN	NaN	NaN	NaN	1.0127	NaN	NaN
YGL117W	YGL117W	NaN	NaN	NaN	NaN	NaN	NaN	NaN	NaN	NaN	NaN	NaN	NaN	NaN	NaN	NaN	NaN	NaN	NaN	NaN	NaN	NaN	NaN	NaN	NaN	NaN	NaN	NaN	NaN	NaN	NaN	NaN	NaN	NaN	NaN	NaN	NaN	NaN	NaN	NaN	NaN	NaN	NaN	NaN	NaN	NaN	NaN	NaN	NaN
YGL119W	YGL119W	NaN	NaN	0.86531	NaN	NaN	NaN	1.4465	NaN	0.59361	NaN	NaN	NaN	0.87798	NaN	0.73011	NaN	1.0206	NaN	NaN	NaN	NaN	NaN	NaN	NaN	NaN	1.0744	1.5585	NaN	NaN	1.1384	0.27953	1.1501	0.88501	NaN	0.83494	NaN	NaN	NaN	0.73571	NaN	0.81417	NaN	NaN	NaN	NaN	NaN	NaN	0.87348
YGL120C	YGL120C	1.0182	0.8821	0.88797	0.73836	1.0012	0.90268	1.2494	0.82308	1.0028	0.80448	0.96324	0.88836	0.9614	0.88497	0.97634	0.79412	0.90145	0.94737	1.046	1.1759	0.80906	0.87624	0.85495	0.94093	1.194	1.1732	1.2574	1.2526	1.3987	1.103	0.4458	1.3121	0.89786	0.88653	1.1657	1.0966	0.87721	1.2316	1.1126	0.99327	1.1466	1.0506	1.0364	1.1647	1.0043	1.2213	0.95452	1.2068
YGL122C	YGL122C	NaN	1.0898	0.89592	0.78671	0.76492	0.87497	1.0897	1.1605	1.052	NaN	NaN	NaN	0.90873	0.95692	1.1062	0.95949	NaN	0.88599	1.3427	1.3197	0.92787	0.87529	0.7402	1.0912	1.2554	1.2253	1.1659	1.5083	1.3765	1.421	NaN	1.6297	1.1793	1.5032	1.2159	1.063	1.113	1.8581	0.76406	0.96947	NaN	0.89367	0.69184	0.89047	0.9087	0.82364	0.67655	NaN
YGL123W	YGL123W	0.74302	1.1274	0.73497	1.3136	0.72927	1.2038	0.9954	0.97041	0.82201	1.1028	0.88244	1.0798	0.84948	1.0465	0.87821	1.0723	0.73609	1.2954	0.88558	1.1999	0.77716	1.3213	0.78102	1.3806	0.90777	1.1466	0.9393	1.3769	1.043	1.2831	0.57851	1.5305	0.89015	1.1778	0.90739	1.0879	0.87681	1.3293	0.72977	1.0402	0.75912	0.96886	0.74405	1.0323	0.71203	1.0966	0.74672	1.081
YGL125W	YGL125W	NaN	NaN	NaN	NaN	NaN	NaN	1.3449	NaN	1.0812	NaN	NaN	1.493	0.67881	1.0761	1.2925	0.94136	NaN	NaN	1	1.0744	NaN	NaN	1.1755	NaN	1.2984	1.0815	0.99058	NaN	1.2495	1.793	NaN	NaN	1.1617	NaN	1.0364	NaN	1.0883	1.6214	NaN	NaN	NaN	NaN	1.1041	NaN	NaN	1.5149	0.97608	NaN
YGL129C	YGL129C	1.1135	1.1356	0.98301	0.82449	0.71782	0.77891	1.1428	0.84109	NaN	1.1746	1.0782	1.0517	1.0007	1.0512	1.0286	0.96214	0.89818	0.98645	NaN	1.0183	1.1217	0.85611	0.714	1.0254	NaN	1.2436	1.3203	1.3613	1.3325	1.4068	NaN	1.3958	NaN	NaN	NaN	NaN	1.0549	NaN	1.1798	1.0766	1.223	0.97893	0.86763	1.2052	1.0224	1.1623	0.97183	1.1037
YGL130W	YGL130W	1.0495	0.99639	1.0412	0.97368	0.92637	0.84499	1.1936	1.0337	1.2092	0.92449	1.1152	1.0155	1.1179	1.091	1.1845	0.94451	1.0907	1.1211	1.3949	1.1009	0.90889	1.0743	1.0204	1.1949	1.4091	1.2112	1.2737	1.1826	1.2144	1.2207	0.3769	1.6075	1.1587	1.1388	1.3182	1.1503	0.88023	1.2792	1.0199	0.91206	0.95906	0.95584	0.94134	1.004	0.92679	0.93831	0.86631	1.0718
YGL133W	YGL133W	0.9493	1.0458	0.90229	1.0279	0.87173	NaN	0.91282	0.80744	0.91737	0.88083	0.9313	0.98613	1.0406	0.89536	NaN	1.1003	0.9781	2.0182	0.922	1.2679	0.97132	NaN	0.95173	NaN	1.3584	NaN	1.0938	1.26	1.1612	1.2394	NaN	1.2769	1.1919	1.0058	1.1219	0.92116	0.85839	1.5282	NaN	NaN	1.0024	1.0499	0.81483	1.0852	NaN	1.1766	0.87441	1.2735
YPL220W;YGL135W	YPL220W;YGL135W	0.83812	0.95606	0.77677	1.0191	0.78335	0.94598	1.0394	0.86526	0.88325	0.92315	0.93898	0.93912	0.8698	0.88708	0.93435	0.93	0.76007	1.0155	1.0287	1.1173	0.78463	1.0794	0.78415	1.0728	1.0435	1.0647	1.0415	1.3919	1.1626	1.2764	0.42468	1.2435	0.91789	1.1427	0.99761	0.97617	0.89679	1.3113	0.81534	1.0057	0.86315	1.0028	0.79394	1.0656	0.7952	1.0219	0.77753	1.1037
YGL137W	YGL137W	1.0512	1.0236	0.99795	1.0006	0.97963	0.95396	1.1181	0.9625	1.0482	0.96887	1.0656	0.98739	1.0843	0.97811	1.0498	0.96522	0.98018	1.0103	1.1422	1.1553	0.95706	1.0104	0.95163	1.003	1.2439	1.0921	1.1594	1.2023	1.2299	1.1691	0.70155	1.1269	1.1286	1.0881	1.1881	1.015	1.0757	1.2382	1.214	1.1761	1.2318	1.2286	1.1813	1.2582	1.1833	1.2157	1.1532	1.2976
YGL140C	YGL140C	1.1408	0.85331	0.7857	NaN	0.79484	0.81685	1.06	1.0254	0.97895	0.76133	1.1215	0.83416	0.85476	0.89209	0.9128	1.0844	0.91928	0.8091	0.94638	NaN	0.79121	NaN	NaN	NaN	1.2415	NaN	1.094	1.1897	1.5055	1.1334	NaN	NaN	NaN	1.0837	1.1239	NaN	1.1005	NaN	1.0606	0.97887	0.91839	NaN	0.84903	0.87523	1.2128	1.0502	NaN	1.0255
YGL141W	YGL141W	NaN	0.99879	NaN	0.96774	0.96553	NaN	NaN	NaN	1.0525	0.83305	NaN	0.84897	1.1336	0.98561	NaN	1.0366	1.1244	NaN	1.2319	1.1	1.1523	1.0785	1.056	1.0649	NaN	NaN	1.0354	1.429	1.2067	1.4934	NaN	1.6955	1.1486	NaN	NaN	1.0252	NaN	NaN	NaN	NaN	NaN	1.6041	1.2062	NaN	1.2186	NaN	NaN	1.132
YGL145W	YGL145W	1.0196	1.0114	NaN	0.89501	NaN	NaN	1.0923	0.21639	NaN	NaN	NaN	0.7536	NaN	NaN	1.0612	1.1041	NaN	0.75874	0.89355	1.3163	NaN	NaN	NaN	NaN	NaN	NaN	NaN	NaN	1.1426	1.3223	NaN	NaN	NaN	NaN	NaN	0.92472	1.162	NaN	0.80393	1.4674	NaN	NaN	1.802	NaN	NaN	1.171	NaN	1.1663
YGL147C	YGL147C	NaN	NaN	NaN	NaN	NaN	NaN	NaN	NaN	NaN	NaN	NaN	NaN	NaN	NaN	NaN	NaN	0.75917	NaN	1.2837	1.2534	NaN	NaN	NaN	NaN	NaN	NaN	0.72044	NaN	NaN	NaN	NaN	NaN	NaN	NaN	NaN	NaN	NaN	NaN	NaN	NaN	NaN	NaN	NaN	NaN	NaN	NaN	0.5985	NaN
YGL148W	YGL148W	0.81025	NaN	0.9345	2.6471	NaN	NaN	NaN	NaN	NaN	NaN	NaN	NaN	NaN	0.77241	NaN	NaN	NaN	NaN	NaN	NaN	NaN	NaN	NaN	NaN	NaN	NaN	NaN	NaN	NaN	NaN	NaN	NaN	NaN	NaN	NaN	NaN	NaN	NaN	NaN	NaN	NaN	NaN	0.98014	NaN	NaN	0.72153	NaN	NaN
YGL150C	YGL150C	1.0429	1.0518	1.068	0.9597	0.93567	1.0214	1.1242	0.8688	1.1016	0.87984	1.0591	0.90223	1.0485	0.95785	1.0555	0.89325	1.0293	0.94149	1.2516	1.0377	0.97088	0.94465	0.94463	1.0215	1.1644	1.0671	1.2282	1.3256	1.1596	1.2538	0.39352	1.2693	1.0734	1.2056	1.2151	0.97841	0.97804	1.415	1.0932	1.1282	1.1964	1.0972	1.101	1.2452	1.1522	1.2043	1.0486	1.4338
YGL151W	YGL151W	0.93071	0.89233	0.92145	0.89048	0.83069	0.75894	1.187	1.0343	0.96423	0.79575	1.057	0.81953	1.0461	0.82294	0.99312	0.93421	0.89164	0.91401	1.2776	1.1438	0.84291	0.85734	0.96529	0.89574	1.1761	1.0614	1.2051	1.2329	1.3892	1.1759	0.32434	1.5496	1.2296	1.1637	1.1007	0.97443	0.95857	1.4082	1.0533	1.0458	1.0729	1.0919	1.0107	1.011	1.0446	1.0787	0.98866	1.2723
YGL157W	YGL157W	1.0635	0.79039	1.1141	1.0341	1.0486	0.92065	0.99106	0.94919	1.1412	0.94124	1.2344	0.8537	1.0514	0.99209	1.0822	0.96421	0.96681	0.98207	1.3598	1.0251	0.92587	0.91739	1.1535	1.0389	1.1246	0.97835	1.3201	1.2556	1.3578	1.1724	NaN	2.0756	1.1437	1.1756	1.3076	1.0039	1.0097	1.3623	1.0661	1.096	1.2495	1.0413	1.0861	1.1833	1.3174	1.2962	0.98093	1.2979
YGL161C	YGL161C	NaN	NaN	NaN	NaN	NaN	NaN	NaN	NaN	NaN	NaN	NaN	NaN	NaN	NaN	NaN	NaN	NaN	NaN	NaN	NaN	NaN	NaN	NaN	NaN	NaN	NaN	NaN	NaN	NaN	NaN	NaN	NaN	NaN	NaN	NaN	NaN	NaN	NaN	NaN	NaN	NaN	NaN	NaN	NaN	NaN	NaN	NaN	NaN
YGL167C	YGL167C	0.95626	0.94333	0.96163	0.92436	0.92084	0.91862	1.0284	0.86448	0.99497	0.83719	1.0688	0.84534	0.87628	0.86615	1.092	0.89876	0.89947	1.0062	1.2901	1.1248	0.93492	0.93077	0.98147	0.95347	1.1085	1.0023	1.2146	1.292	1.2584	1.307	0.34087	1.3553	1.0589	1.1016	1.2152	0.94867	0.94875	1.3731	1.1193	1.0563	1.0651	1.0963	1.0156	1.1364	1.039	1.0672	0.91877	1.2684
YGL169W	YGL169W	0.94618	0.94018	NaN	NaN	NaN	NaN	NaN	NaN	1.1053	NaN	0.9995	NaN	0.80053	0.98205	0.87561	NaN	NaN	NaN	NaN	NaN	0.95709	NaN	0.99608	1.0422	1.0192	NaN	NaN	1.5672	NaN	NaN	NaN	NaN	NaN	NaN	1.001	NaN	NaN	NaN	NaN	NaN	NaN	NaN	NaN	NaN	NaN	NaN	NaN	NaN
YGL171W	YGL171W	0.87422	1.0069	0.86778	1.0413	0.83406	0.92125	0.98854	0.92143	0.94623	0.89082	0.96019	0.87737	0.85868	0.92172	1.0506	0.9473	0.83765	0.9062	1.1664	1.1346	0.89614	1.0376	0.90677	0.9869	1.0862	1.0535	1.1464	1.4076	1.311	1.2836	0.33717	1.5683	0.90546	1.1725	0.97865	0.97816	0.90833	1.5591	1.0469	1.1433	1.1118	1.0593	0.92741	1.1378	0.96742	1.1944	0.92931	1.3247
YGL172W	YGL172W	NaN	NaN	NaN	NaN	NaN	NaN	NaN	NaN	NaN	NaN	NaN	NaN	NaN	NaN	NaN	NaN	NaN	NaN	NaN	NaN	NaN	NaN	NaN	NaN	NaN	NaN	NaN	NaN	NaN	NaN	NaN	NaN	NaN	NaN	NaN	NaN	NaN	NaN	NaN	NaN	NaN	NaN	NaN	NaN	NaN	NaN	NaN	NaN
YGL173C	YGL173C	0.91737	1.001	0.88026	1.0338	0.80943	1.028	0.98477	0.95173	0.96749	0.92013	1.0203	0.95879	0.94999	0.94704	0.98571	0.95429	0.85645	1.0138	1.1561	1.1253	0.83803	1.0827	0.86521	1.09	1.0583	1.1778	1.1177	1.3042	1.1572	1.2901	0.34596	1.6033	0.99257	1.2044	1.1241	1.0576	0.89536	1.4884	1.1149	1.2189	1.0893	1.1905	1.0296	1.2799	1.0387	1.2676	0.97806	1.4276
YGL178W	YGL178W	NaN	1.1666	NaN	NaN	1.2411	NaN	NaN	1.0877	1.2654	NaN	1.1522	NaN	NaN	0.94502	NaN	NaN	NaN	NaN	NaN	1.1531	NaN	NaN	NaN	NaN	NaN	NaN	1.0018	1.4157	0.73978	1.2402	NaN	NaN	NaN	NaN	NaN	NaN	NaN	NaN	NaN	NaN	NaN	NaN	1.2858	NaN	NaN	1.1621	NaN	NaN
YGL180W	YGL180W	1.2011	NaN	NaN	0.86076	0.51105	NaN	NaN	NaN	0.91299	0.72751	0.91612	NaN	0.946	0.82944	0.86337	NaN	0.86729	NaN	NaN	NaN	NaN	NaN	NaN	0.76449	NaN	NaN	NaN	NaN	NaN	NaN	NaN	NaN	NaN	NaN	NaN	NaN	NaN	NaN	NaN	NaN	NaN	0.81341	NaN	NaN	0.92182	0.98624	0.69971	NaN
YGL181W	YGL181W	NaN	NaN	NaN	NaN	NaN	0.74805	1.5714	NaN	NaN	NaN	NaN	NaN	NaN	NaN	0.52355	NaN	NaN	NaN	NaN	NaN	NaN	NaN	NaN	NaN	NaN	NaN	NaN	NaN	0.85142	1.4616	NaN	NaN	0.57283	NaN	NaN	NaN	NaN	NaN	1.1086	0.82821	NaN	NaN	0.28001	0.78778	0.55909	0.97649	0.97621	NaN
YGL189C	YGL189C	0.74711	1.0751	0.756	1.4355	0.76751	1.1949	0.99082	1.0319	0.80475	1.0061	0.88055	1.0007	0.83139	0.97607	0.8686	0.97415	0.76525	1.4262	1.0355	1.1371	0.8018	1.4297	0.8022	1.5205	0.98322	1.1392	0.99426	1.605	1.1191	1.3949	0.58293	1.2934	0.93334	1.2345	0.97507	1.1303	0.9127	1.3156	0.68643	1.0188	0.75073	0.96389	0.74312	1.0755	0.7027	1.1668	0.75702	1.0646
YGL190C	YGL190C	NaN	NaN	NaN	NaN	NaN	NaN	NaN	1.2525	NaN	NaN	NaN	NaN	NaN	NaN	NaN	NaN	NaN	NaN	NaN	NaN	NaN	NaN	NaN	NaN	1.3526	1.1429	1.1536	1.2866	1.4864	NaN	NaN	NaN	NaN	NaN	NaN	NaN	NaN	NaN	NaN	0.99062	NaN	NaN	NaN	NaN	1.2186	NaN	NaN	1.2849
YGL191W	YGL191W	NaN	NaN	NaN	NaN	NaN	NaN	NaN	NaN	NaN	NaN	NaN	NaN	NaN	NaN	NaN	NaN	NaN	NaN	NaN	NaN	NaN	NaN	NaN	NaN	NaN	NaN	NaN	NaN	NaN	NaN	NaN	NaN	NaN	NaN	NaN	NaN	NaN	NaN	NaN	NaN	NaN	NaN	NaN	NaN	NaN	NaN	NaN	NaN
YGL194C	YGL194C	NaN	NaN	NaN	NaN	NaN	NaN	NaN	NaN	NaN	NaN	1.1245	NaN	0.94812	1.1121	1.1566	NaN	1.2025	NaN	1.7327	NaN	NaN	NaN	NaN	NaN	NaN	NaN	NaN	NaN	NaN	1.2254	NaN	NaN	NaN	NaN	NaN	NaN	NaN	NaN	NaN	NaN	NaN	1.3131	NaN	NaN	1.177	NaN	NaN	NaN
YGL195W	YGL195W	0.99933	0.91628	0.99094	0.88415	0.93012	0.86663	1.0649	0.89111	1.046	0.84681	1.0727	0.88328	0.99807	0.87025	1.0633	0.87546	0.95847	0.91463	1.266	1.0086	0.95145	0.9247	0.97472	0.91649	1.1689	1.0264	1.2039	1.2053	1.247	1.1886	0.35251	1.4689	1.0528	1.0915	1.2271	0.95965	0.95664	1.3478	1.1487	1.0348	1.1471	1.0066	1.0222	1.0891	1.0584	1.0638	0.99916	1.2801
YGL197W	YGL197W	NaN	NaN	NaN	NaN	NaN	0.82026	NaN	NaN	NaN	0.88851	NaN	NaN	NaN	0.66503	NaN	NaN	1.2676	NaN	NaN	NaN	1.5137	1.4746	NaN	NaN	NaN	NaN	NaN	NaN	1.8378	1.2239	0.37797	NaN	NaN	NaN	NaN	NaN	NaN	NaN	NaN	NaN	NaN	NaN	1.0028	NaN	0.95865	1.2256	NaN	NaN
YGL200C	YGL200C	NaN	0.99827	0.53803	NaN	NaN	NaN	NaN	NaN	0.99965	0.86894	0.93146	0.99838	0.83744	NaN	NaN	0.86885	NaN	NaN	NaN	NaN	NaN	NaN	NaN	NaN	NaN	NaN	NaN	NaN	NaN	NaN	NaN	NaN	NaN	NaN	NaN	1.0289	1.0005	1.3878	NaN	NaN	NaN	NaN	NaN	NaN	NaN	NaN	NaN	NaN
YGL201C	YGL201C	1.0685	0.97326	1.0123	1.006	0.94392	1.0864	1.2364	1.0063	1.1168	0.86125	1.1348	0.95989	1.0909	1.0042	1.1333	0.97174	0.95286	1.0267	1.32	0.94305	1.0461	1.0349	0.98085	1.0313	1.1973	1.1054	1.2018	1.2532	1.2965	1.2356	0.39601	1.4203	1.2049	1.1721	1.2722	1.0564	1.0587	1.4552	1.4275	1.1141	1.2268	1.1169	1.0001	1.1959	1.223	1.0706	1.0462	1.4373
YGL202W	YGL202W	1.2573	1.1895	1.2955	1.3593	1.2379	1.3856	1.3167	1.1844	1.2469	1.0741	1.5446	1.1069	1.2528	1.0351	1.2876	1.1597	1.3636	1.2459	1.4928	1.229	1.0185	1.1222	1.1082	1.2278	1.6979	1.3697	1.6586	1.5352	1.7344	1.6661	0.47237	2.072	1.5121	1.3948	1.7467	1.3188	1.4718	1.6401	1.61	1.2135	1.638	1.4793	1.4296	1.5221	1.6522	1.4146	1.3625	1.6979
YGL203C	YGL203C	NaN	1.1207	NaN	NaN	NaN	NaN	1.0755	1.237	NaN	NaN	NaN	0.59798	NaN	NaN	NaN	NaN	NaN	NaN	0.9471	NaN	NaN	NaN	NaN	NaN	NaN	NaN	1.1943	1.2054	1.0366	0.95406	NaN	NaN	NaN	NaN	NaN	NaN	NaN	1.6203	NaN	NaN	1.53	NaN	NaN	NaN	0.96498	NaN	NaN	NaN
YGL206C	YGL206C	1.009	0.89493	1.0172	0.88024	0.95647	0.86664	1.0964	0.89177	1.0447	0.83687	1.0876	0.86135	1.0112	0.87801	1.0819	0.88229	0.97717	0.88514	1.2879	1.0067	0.97323	0.91073	0.99215	0.93604	1.1923	1.0156	1.2323	1.2179	1.2669	1.1911	0.35198	1.4596	1.0726	1.0928	1.225	0.95147	0.9493	1.3516	1.2552	1.0546	1.1906	1.0569	1.0822	1.1391	1.1173	1.1192	1.0475	1.3141
YGL207W	YGL207W	0.97155	0.93759	0.97902	0.90857	0.90029	0.85051	1.0715	0.90657	1.0193	0.89369	1.0652	0.87934	1.0042	0.85811	1.0375	0.89603	0.9634	0.91672	1.3434	1.0031	0.99234	0.96574	0.92586	0.95044	1.1856	1.0222	1.167	1.2597	1.2594	1.1783	0.41345	1.3421	1.0377	1.121	1.2036	0.95887	0.95892	1.3615	1.1719	1.1463	1.1175	1.0709	1.0397	1.2011	1.1	1.0947	0.99493	1.3106
YGL211W	YGL211W	NaN	NaN	NaN	NaN	NaN	NaN	NaN	NaN	NaN	NaN	NaN	NaN	NaN	NaN	NaN	NaN	NaN	NaN	NaN	NaN	NaN	NaN	NaN	NaN	NaN	NaN	NaN	NaN	NaN	NaN	NaN	NaN	NaN	NaN	NaN	NaN	NaN	NaN	NaN	NaN	NaN	NaN	NaN	NaN	NaN	NaN	NaN	NaN
YGL213C	YGL213C	NaN	NaN	NaN	NaN	NaN	NaN	1.2138	0.94693	NaN	NaN	NaN	NaN	NaN	NaN	NaN	NaN	NaN	NaN	NaN	NaN	0.96764	NaN	NaN	NaN	NaN	1.0725	NaN	NaN	NaN	NaN	NaN	NaN	NaN	NaN	NaN	1.2636	1.1605	1.1	NaN	NaN	NaN	NaN	NaN	NaN	NaN	NaN	NaN	NaN
YGL216W	YGL216W	NaN	NaN	NaN	NaN	NaN	NaN	NaN	NaN	NaN	NaN	NaN	NaN	NaN	NaN	NaN	NaN	NaN	NaN	NaN	NaN	NaN	NaN	NaN	NaN	NaN	NaN	1.0839	NaN	NaN	1.2505	NaN	NaN	0.86393	NaN	NaN	0.59833	0.72364	NaN	NaN	NaN	NaN	NaN	NaN	NaN	NaN	NaN	NaN	NaN
YGL221C	YGL221C	NaN	NaN	NaN	NaN	NaN	NaN	NaN	NaN	NaN	NaN	NaN	NaN	NaN	NaN	NaN	NaN	NaN	NaN	NaN	NaN	NaN	NaN	NaN	NaN	NaN	1.9909	NaN	NaN	NaN	NaN	NaN	NaN	NaN	NaN	NaN	NaN	NaN	NaN	NaN	NaN	NaN	NaN	NaN	NaN	NaN	NaN	NaN	NaN
YGL223C	YGL223C	0.94814	0.87461	NaN	0.91599	NaN	1.118	NaN	NaN	NaN	0.80965	1.0871	0.7291	0.92862	0.64987	0.85382	0.93934	0.88131	0.98882	NaN	0.95201	0.80294	0.91937	NaN	1.0693	NaN	NaN	1.1907	1.2249	1.1545	1.4346	NaN	NaN	NaN	NaN	0.99083	NaN	NaN	NaN	1.316	1.0593	1.3893	1.0308	1.0899	1.2547	1.0928	1.1043	0.9627	1.2283
YGL225W	YGL225W	NaN	NaN	1.0826	NaN	0.89728	NaN	NaN	NaN	NaN	NaN	NaN	NaN	NaN	NaN	NaN	NaN	NaN	NaN	NaN	NaN	NaN	NaN	NaN	NaN	NaN	NaN	NaN	NaN	NaN	NaN	NaN	NaN	NaN	NaN	NaN	NaN	NaN	NaN	0.9713	NaN	NaN	NaN	NaN	NaN	NaN	NaN	NaN	NaN
YGL227W	YGL227W	NaN	NaN	NaN	NaN	NaN	NaN	NaN	1.0102	NaN	NaN	NaN	NaN	NaN	0.99983	0.96219	NaN	NaN	NaN	1.3143	1.1352	0.71796	NaN	NaN	NaN	NaN	0.97392	NaN	1.474	NaN	1.4565	NaN	NaN	1.0698	NaN	NaN	NaN	NaN	NaN	NaN	NaN	NaN	NaN	NaN	NaN	NaN	NaN	NaN	NaN
YGL228W	YGL228W	0.90267	0.80281	1.0487	1.0367	0.95672	0.91973	1.2442	0.87707	0.90184	0.86182	1.0776	0.75253	0.97325	0.75617	1.1705	0.90385	0.99318	0.92594	1.3334	1.0553	0.89446	0.99712	0.90267	0.85299	0.95814	1.2156	1.2834	1.2445	1.4392	1.1657	NaN	NaN	0.99194	1.3667	NaN	0.98561	0.91472	1.3489	1.1261	1.3709	0.85013	0.9152	0.84821	1.094	0.97987	0.86913	0.82126	1.0141
YGL231C	YGL231C	NaN	NaN	NaN	NaN	NaN	NaN	NaN	NaN	NaN	NaN	NaN	NaN	NaN	NaN	NaN	NaN	NaN	NaN	NaN	NaN	NaN	NaN	NaN	NaN	NaN	NaN	NaN	NaN	NaN	NaN	NaN	NaN	NaN	NaN	NaN	NaN	NaN	NaN	NaN	NaN	NaN	NaN	NaN	NaN	NaN	NaN	NaN	NaN
YGL233W	YGL233W	1.1014	0.86745	1.0316	0.94638	1.1959	0.97044	1.0175	0.96459	1.1322	1.0241	1.1489	0.93673	1.1813	1.0568	1.0848	1.2176	1.1123	0.93195	1.1559	1.1408	1.002	1.0942	0.86244	1.0964	1.1641	1.0695	1.2572	1.3098	1.1667	1.2142	0.33783	1.5292	1.0333	0.95818	0.97827	0.81876	0.86071	1.2724	1.1364	1.0529	0.97044	1.061	1.0555	1.0992	0.9978	1.0817	0.92244	1.3523
YGL234W	YGL234W	1.0294	0.98685	1.0317	0.93136	0.9818	0.90447	1.2292	0.88281	1.0866	0.90418	1.1684	0.9268	1.0037	0.91731	1.1073	0.92305	0.94193	0.99011	1.2104	1.0613	1.0229	0.94639	0.98562	0.98241	1.305	1.0334	1.1495	1.2723	1.2654	1.2094	0.50541	1.41	1.143	1.1266	1.1975	0.97303	1.0533	1.2555	0.83627	0.7689	0.84373	0.76745	0.74383	0.84618	0.79263	0.79169	0.77691	0.85871
YGL238W	YGL238W	0.9783	0.89098	1.0051	0.81893	0.92072	0.96181	1.0918	0.85714	0.95673	0.82959	1.0911	0.87585	0.97577	0.86382	0.96088	0.91872	0.88972	0.95324	1.426	1.0577	0.93535	0.98149	0.89304	0.91584	1.0791	0.9989	1.2159	1.274	1.2365	1.2006	0.33703	1.3473	1.052	1.1751	1.2842	0.9239	0.91929	1.3507	1.1166	1.0413	1.1539	1.0802	0.9955	1.0783	1.0757	1.195	1.0858	1.2877
YGL241W	YGL241W	1.0036	NaN	NaN	0.94921	NaN	NaN	NaN	0.7119	NaN	0.90616	NaN	NaN	NaN	1.0517	1.0716	NaN	NaN	NaN	NaN	1.3138	NaN	1.2193	NaN	NaN	NaN	NaN	NaN	1.4383	1.1958	1.3046	NaN	NaN	NaN	NaN	NaN	NaN	NaN	NaN	1.1543	NaN	NaN	1.465	NaN	NaN	1.2502	1.4185	NaN	1.1561
YGL244W	YGL244W	1.0408	0.96426	0.91868	0.94929	0.82501	0.8944	1.0737	0.88324	1.0066	0.86268	1.1241	0.94361	0.98796	0.95838	1.0278	0.89154	0.98146	1.0146	1.2544	1.1083	0.95936	1.0315	1.0646	1.0536	1.2598	0.99635	1.2256	1.4062	1.2748	1.2628	0.41974	1.4483	1.0247	1.1475	1.1735	0.92495	0.88314	1.4696	1.1398	1.118	1.1317	1.1185	0.97215	1.2389	1.0679	1.1504	1.0723	1.3937
YGL245W	YGL245W	1.0699	1.0739	1.0207	1.0226	1.0196	1.0241	1.0749	1.0481	1.0821	1.0348	1.0723	1.0435	1.0699	1.0371	1.0641	1.0459	1.0344	1.0176	1.0841	1.0739	1.0374	1.0151	1.0258	1.017	1.1316	1.0813	1.0626	1.0744	1.0977	1.0575	1.0724	1.0427	1.0443	1.0513	1.0936	1.0607	1.0932	1.0775	1.213	1.1342	1.1476	1.1415	1.1549	1.1537	1.1574	1.1655	1.1581	1.1423
YGL252C	YGL252C	1.6888	1.3971	1.4357	1.2599	1.4803	1.0833	2.1951	0.52299	1.6366	1.4535	1.8463	1.3944	2.0112	1.1511	2.2793	1.1478	1.4063	1.2728	1.2014	0.58037	1.432	1.2558	1.5724	1.3607	2.8498	1.7462	0.71822	1.1577	1.1303	0.78233	3.3897	0.85028	2.9412	1.5583	2.7084	1.3896	3.2582	1.3613	0.62541	0.60027	0.71818	0.54359	0.69063	0.57602	0.69544	0.5511	0.85806	0.44583
YGL253W	YGL253W	0.97067	0.87951	0.98608	0.96217	1.083	0.80957	1.0257	0.95441	0.99269	0.83913	1.5901	0.85877	1.0559	0.55187	1.0083	0.65274	0.91416	0.89717	1.2647	1.0846	0.80375	0.96537	0.98058	0.87864	1.1401	1.0554	1.1413	1.114	1.9199	1.3424	0.44631	1.6781	0.92065	1.023	1.3466	1.2067	1.3155	1.0393	1.0622	1.0408	1.0357	1.0117	1.0471	0.75231	1.0081	1.0789	1.0003	1.2791
YGL254W	YGL254W	NaN	NaN	NaN	NaN	NaN	NaN	NaN	NaN	NaN	NaN	NaN	NaN	NaN	0.93616	NaN	NaN	NaN	NaN	NaN	NaN	NaN	NaN	NaN	NaN	NaN	NaN	NaN	NaN	NaN	NaN	NaN	NaN	NaN	NaN	NaN	NaN	NaN	NaN	NaN	0.9555	NaN	NaN	NaN	NaN	NaN	NaN	NaN	NaN
YGR001C	YGR001C	1.1748	NaN	NaN	1.1132	0.93251	NaN	NaN	NaN	1.3144	1.1294	NaN	1.378	1.1763	1.0557	1.1379	0.98117	NaN	1.2216	NaN	1.2882	NaN	1.2027	1.1497	1.0468	NaN	NaN	NaN	NaN	1.2804	NaN	0.42594	1.7131	NaN	NaN	NaN	NaN	NaN	NaN	1.8588	1.2392	1.117	NaN	NaN	1.0695	1.1582	1.3083	NaN	NaN
YGR002C	YGR002C	NaN	0.87107	NaN	NaN	NaN	NaN	1.0665	NaN	NaN	1.32	NaN	1.1008	0.97174	0.72177	1.4143	NaN	NaN	0.85541	NaN	NaN	NaN	NaN	NaN	NaN	NaN	NaN	1.0799	1.4752	1.3988	1.4641	NaN	NaN	NaN	NaN	NaN	1.1426	1.1524	NaN	NaN	NaN	NaN	NaN	1.3797	NaN	NaN	NaN	NaN	NaN
YGR003W	YGR003W	NaN	NaN	NaN	NaN	1.0312	NaN	NaN	NaN	NaN	0.91139	NaN	NaN	NaN	NaN	NaN	0.82028	NaN	NaN	NaN	NaN	NaN	0.92821	NaN	NaN	1.128	NaN	1.0854	1.4698	1.1984	1.316	NaN	NaN	1.0662	1.1803	1.1146	1.262	1.0317	1.3049	1.0344	1.1416	NaN	1.1675	NaN	NaN	0.80647	1.2901	1.113	NaN
YGR005C	YGR005C	1.1132	0.82635	0.77854	0.86791	0.72012	0.96861	1.1537	NaN	NaN	0.76111	1.0128	NaN	0.83957	0.93565	0.98746	1.0158	NaN	NaN	0.97175	1.4723	NaN	1.3569	1.0013	NaN	3.5106	NaN	1.0706	1.4015	NaN	NaN	0.39543	1.3114	NaN	NaN	0.84228	1.1118	NaN	1.5838	NaN	NaN	NaN	NaN	NaN	1.094	NaN	NaN	NaN	NaN
YGR012W	YGR012W	0.92691	0.91474	0.89754	1.1074	0.71167	0.90991	NaN	0.80078	NaN	NaN	0.91065	1.0233	0.94688	0.92418	1.2935	NaN	0.82716	0.98449	NaN	NaN	0.87667	NaN	0.79907	1.0334	NaN	0.90962	1.3238	1.464	1.2748	1.3442	NaN	NaN	1.056	0.80149	0.88636	NaN	1.0532	1.3193	1.2896	NaN	0.85899	0.84185	0.79829	0.88813	0.74252	1.0954	0.98609	0.92243
YGR013W	YGR013W	NaN	NaN	NaN	NaN	NaN	NaN	NaN	0.77552	NaN	0.63593	NaN	NaN	1.0547	NaN	NaN	1.0587	NaN	NaN	NaN	NaN	0.92979	NaN	0.85864	0.92208	NaN	NaN	NaN	1.3096	1.2015	1.3243	NaN	NaN	NaN	NaN	NaN	1.1035	NaN	NaN	0.77312	0.84885	NaN	1.0505	1.06	1.2604	0.8913	NaN	0.84073	1.1041
YGR024C	YGR024C	NaN	NaN	0.19284	NaN	0.16164	NaN	NaN	NaN	0.24092	NaN	NaN	5.1633	0.36431	3.453	NaN	NaN	NaN	NaN	NaN	NaN	NaN	NaN	0.23365	NaN	NaN	NaN	0.40041	NaN	NaN	NaN	NaN	NaN	NaN	NaN	NaN	NaN	NaN	3.4724	NaN	NaN	0.33293	3.5882	NaN	3.0702	NaN	NaN	0.3238	NaN
YGR026W	YGR026W	NaN	NaN	NaN	0.74123	0.60688	0.70792	NaN	NaN	NaN	0.90077	NaN	NaN	NaN	NaN	NaN	NaN	NaN	NaN	NaN	NaN	0.72441	NaN	NaN	0.72001	NaN	NaN	1.0773	NaN	1.304	NaN	NaN	NaN	NaN	NaN	NaN	NaN	NaN	NaN	NaN	NaN	0.96683	0.84034	0.87194	0.98696	NaN	1.0215	NaN	NaN
YGR027C	YGR027C	0.74534	1.0631	0.7215	1.2036	0.704	1.0015	1.0943	0.80849	0.78381	1.0566	0.91995	1.0209	0.81323	0.90562	0.93765	0.95271	0.67729	1.141	0.9972	1.0925	0.73959	1.2638	0.76359	1.2748	0.97725	0.99442	0.8889	1.4927	1.1158	1.2268	0.70993	0.73659	0.99636	1.1502	0.90961	0.94071	0.90098	1.1606	0.70425	1.0346	0.76803	0.98002	0.76374	1.0409	0.72009	1.0491	0.78408	0.97722
YML040W;YLR227W-A;YJR026W;YGR027W-A;YGR038C-A	YML040W;YLR227W-A;YJR026W;YGR027W-A;YGR038C-A	NaN	NaN	NaN	NaN	NaN	NaN	NaN	NaN	NaN	NaN	NaN	NaN	NaN	NaN	NaN	NaN	NaN	NaN	NaN	NaN	NaN	NaN	NaN	NaN	NaN	NaN	NaN	NaN	NaN	NaN	NaN	NaN	NaN	NaN	NaN	NaN	NaN	NaN	NaN	NaN	NaN	NaN	NaN	NaN	NaN	NaN	NaN	NaN
YGR033C	YGR033C	NaN	NaN	NaN	NaN	NaN	NaN	NaN	NaN	NaN	NaN	NaN	NaN	NaN	NaN	NaN	NaN	NaN	NaN	NaN	NaN	NaN	NaN	NaN	NaN	NaN	NaN	NaN	NaN	NaN	NaN	NaN	NaN	NaN	NaN	NaN	NaN	NaN	NaN	NaN	NaN	NaN	NaN	NaN	NaN	NaN	NaN	NaN	NaN
YGR034W	YGR034W	0.74422	1.3484	0.71307	1.4213	0.6944	1.268	1.0833	0.9646	0.81914	1.2544	0.94694	1.2999	0.85408	1.1202	0.95925	1.1417	0.6405	1.4617	0.97916	1.436	0.71029	1.5743	0.70331	1.6058	1.0763	1.2527	0.96083	1.9452	1.218	1.5617	0.55162	1.1067	1.0547	1.5474	0.97558	1.1725	0.92854	1.5441	0.70163	1.2176	0.79024	1.2359	0.75247	1.3784	0.73098	1.328	0.76299	1.2456
YGR040W	YGR040W	0.21656	1.1631	0.65591	NaN	0.35128	1.0896	1.329	NaN	1.1104	1.1911	0.80619	NaN	1.0239	1.2019	1.0995	1.1498	0.78574	1.1644	1.7472	1.1112	0.68046	1.6329	0.8171	1.4474	1.2113	1.1854	1.0099	1.4141	1.2795	1.2724	NaN	NaN	1.1974	1.2518	1.4973	0.97913	1.5017	1.4664	1.2153	1.5008	1.0141	NaN	1.13	1.4457	0.92635	1.501	1.0849	NaN
YGR044C	YGR044C	NaN	NaN	NaN	NaN	NaN	NaN	NaN	NaN	NaN	NaN	NaN	NaN	NaN	NaN	NaN	NaN	NaN	NaN	NaN	NaN	NaN	NaN	NaN	NaN	NaN	NaN	NaN	NaN	NaN	NaN	NaN	NaN	NaN	NaN	NaN	NaN	NaN	NaN	NaN	NaN	NaN	NaN	NaN	NaN	NaN	NaN	NaN	NaN
YGR047C	YGR047C	NaN	NaN	0.85302	1.1225	0.74384	NaN	1.0694	0.85313	NaN	NaN	0.86099	0.61698	1.0049	0.80678	NaN	0.93001	1.138	0.88984	NaN	1.0777	NaN	NaN	0.98188	1.0852	1.1314	3.1065	1.1035	NaN	1.3384	NaN	NaN	NaN	1.1116	3.4262	1.0604	2.6785	0.95393	1.284	1.1126	NaN	1.0127	0.88307	0.87825	0.98447	NaN	1.0663	0.86457	NaN
YGR049W	YGR049W	NaN	NaN	NaN	NaN	NaN	NaN	NaN	NaN	NaN	NaN	NaN	NaN	NaN	NaN	NaN	NaN	NaN	NaN	NaN	NaN	NaN	NaN	NaN	NaN	NaN	NaN	NaN	NaN	NaN	NaN	NaN	NaN	NaN	NaN	NaN	NaN	NaN	NaN	0.99333	NaN	NaN	NaN	NaN	NaN	NaN	NaN	NaN	NaN
YGR054W	YGR054W	0.81378	0.83338	0.78799	0.87446	0.73676	0.90752	0.90504	0.91107	0.91423	0.87829	0.92761	0.88173	0.92684	0.83702	0.91571	0.89926	0.79504	0.88903	1.003	1.085	0.81634	0.87982	0.78321	1.0058	1.1202	0.91673	1.0652	1.1432	1.0268	1.2564	0.26265	1.3719	0.88457	1.0747	1.1616	0.95429	0.82813	1.2877	0.99601	1.0591	1.0564	1.0369	0.86224	1.1187	0.89419	1.0555	0.90143	1.3846
YGR055W	YGR055W	0.71637	NaN	NaN	0.82292	NaN	NaN	NaN	NaN	NaN	NaN	NaN	NaN	0.89	NaN	NaN	NaN	0.91192	NaN	NaN	NaN	NaN	NaN	1.0455	0.92711	NaN	NaN	NaN	NaN	NaN	NaN	NaN	NaN	NaN	NaN	NaN	NaN	NaN	NaN	NaN	NaN	0.74268	0.69665	0.8559	NaN	NaN	1.1374	NaN	NaN
YGR056W	YGR056W	0.74988	0.92449	NaN	0.92634	0.72236	NaN	1.1206	0.78959	1.0468	0.91827	0.95471	0.87568	1.1371	0.7289	NaN	0.93608	0.89131	0.95627	NaN	NaN	NaN	0.89511	NaN	1.0171	1.2548	0.95241	1.1545	1.3211	1.3852	1.2216	0.36678	1.5058	1.0881	0.77236	1.3222	0.92743	0.79992	NaN	1.0518	1.1521	1.3527	1.2232	1.1083	0.95507	0.94988	1.1615	0.87152	1.5135
YGR060W	YGR060W	NaN	NaN	NaN	NaN	NaN	NaN	NaN	NaN	NaN	NaN	NaN	NaN	NaN	NaN	NaN	NaN	NaN	NaN	1.1168	1.1217	NaN	NaN	NaN	NaN	NaN	NaN	NaN	1.5014	1.2987	NaN	NaN	NaN	NaN	NaN	NaN	NaN	NaN	NaN	NaN	NaN	NaN	NaN	NaN	NaN	NaN	NaN	NaN	NaN
YGR061C	YGR061C	0.96424	0.92002	1.2152	0.81437	0.82487	0.83108	1.0905	0.94258	1.1196	0.75746	1.1069	0.902	1.0063	0.8348	1.4462	0.67679	0.82232	0.78826	1.1743	1.0237	1.0014	0.95765	0.8913	0.77545	1.1737	1.0114	1.2431	1.3782	1.2326	1.185	0.38537	1.4074	1.1868	1.1534	1.471	0.96378	0.94127	1.1961	1.1409	1.0165	1.0452	1.1127	0.95862	1.1708	1.132	1.0874	1.1401	1.1952
YGR071C	YGR071C	NaN	NaN	NaN	NaN	NaN	NaN	NaN	NaN	NaN	NaN	NaN	NaN	NaN	NaN	NaN	NaN	NaN	NaN	NaN	NaN	NaN	NaN	NaN	NaN	NaN	NaN	NaN	NaN	NaN	NaN	NaN	NaN	NaN	NaN	NaN	NaN	NaN	NaN	NaN	NaN	NaN	NaN	NaN	NaN	NaN	NaN	NaN	NaN
YGR072W	YGR072W	0.74217	1.1998	0.62647	1.673	0.56773	1.3506	1.2047	0.80317	0.87674	1.1315	0.93428	1.116	0.95714	0.93215	0.96494	1.0754	0.84532	1.3596	1.1517	1.2502	0.7326	NaN	0.57835	1.4013	0.99294	1.2089	0.89156	2.1043	0.85033	1.6939	0.76979	1.0421	0.93465	1.2312	0.85378	1.2255	0.94297	NaN	NaN	1.7844	NaN	NaN	NaN	1.1881	NaN	NaN	NaN	NaN
YGR074W	YGR074W	NaN	NaN	NaN	NaN	NaN	NaN	NaN	NaN	NaN	NaN	NaN	NaN	NaN	NaN	NaN	NaN	NaN	NaN	0.44308	NaN	NaN	NaN	NaN	NaN	NaN	NaN	NaN	NaN	NaN	NaN	NaN	NaN	NaN	NaN	NaN	NaN	1.1081	NaN	NaN	NaN	NaN	NaN	NaN	NaN	NaN	NaN	NaN	NaN
YGR075C	YGR075C	NaN	NaN	NaN	NaN	NaN	NaN	NaN	NaN	NaN	NaN	NaN	NaN	NaN	NaN	NaN	NaN	NaN	NaN	NaN	NaN	NaN	NaN	NaN	NaN	NaN	NaN	NaN	NaN	NaN	NaN	NaN	NaN	NaN	NaN	NaN	NaN	NaN	NaN	NaN	NaN	NaN	NaN	NaN	NaN	NaN	NaN	NaN	NaN
YGR076C	YGR076C	NaN	NaN	NaN	NaN	NaN	NaN	NaN	NaN	NaN	NaN	NaN	NaN	NaN	NaN	NaN	NaN	NaN	NaN	NaN	NaN	NaN	NaN	NaN	NaN	NaN	NaN	NaN	NaN	0.84113	NaN	2.5152	0.28729	1.0377	NaN	NaN	NaN	NaN	NaN	NaN	NaN	NaN	NaN	NaN	NaN	NaN	1.3052	NaN	1.3513
YGR080W	YGR080W	NaN	NaN	NaN	NaN	NaN	NaN	NaN	NaN	NaN	NaN	NaN	NaN	NaN	NaN	NaN	NaN	NaN	NaN	NaN	NaN	NaN	NaN	NaN	NaN	NaN	NaN	NaN	NaN	NaN	NaN	NaN	NaN	NaN	NaN	NaN	NaN	NaN	NaN	NaN	NaN	NaN	NaN	NaN	NaN	NaN	NaN	NaN	NaN
YGR082W	YGR082W	NaN	NaN	NaN	NaN	NaN	NaN	NaN	NaN	NaN	NaN	NaN	NaN	NaN	NaN	NaN	NaN	NaN	NaN	NaN	NaN	NaN	NaN	NaN	NaN	NaN	NaN	NaN	NaN	NaN	NaN	NaN	NaN	NaN	NaN	NaN	NaN	NaN	NaN	NaN	NaN	NaN	NaN	NaN	NaN	0.81939	NaN	NaN	NaN
YGR083C	YGR083C	0.86147	1.1004	0.87851	1.1903	0.85164	1.004	1.1452	0.99885	0.90461	1.1166	1.0258	1.0558	0.93303	1.0264	1.0154	1.0898	0.83259	1.1146	1.1703	1.1126	0.93353	1.0993	0.86702	1.2201	1.0807	1.1218	1.122	1.4322	1.19	1.3955	0.41497	1.3903	1.0063	1.2996	1.1488	1.0771	0.91074	1.4978	1.0897	1.364	1.0954	1.2206	1.0472	1.3484	0.85745	1.3436	1.0041	1.439
YPR102C;YGR085C	YPR102C;YGR085C	0.80381	1.1165	0.75224	1.1513	0.76632	1.0567	1.182	0.92744	0.85825	1.0702	0.9644	1.0894	0.86073	0.97109	0.92537	0.98326	0.71227	1.195	1.0199	1.3867	0.75477	1.2258	0.75176	1.2165	1.0855	1.2178	1.0449	1.6946	1.2765	1.4386	0.39	1.5299	1.0099	1.2724	1.0391	1.1186	0.93397	1.4518	0.75953	1.0818	0.79627	1.094	0.74734	1.1645	0.76763	1.1178	0.74625	1.1235
YGR086C	YGR086C	0.99033	0.99378	0.9643	1.0038	0.96011	0.92087	1.2186	0.95068	1.032	0.97773	1.1363	0.95153	1.0166	0.97121	1.1064	0.96097	0.9502	0.96875	1.3381	1.0675	0.93507	1.0557	0.95861	1.0445	1.2697	1.082	1.2091	1.3747	1.3438	1.3106	0.45823	1.404	1.1443	1.2023	1.2093	1.0091	1.047	1.3541	1.1287	1.1418	1.131	1.1047	1.0493	1.1817	1.1101	1.1831	1.0481	1.3053
YGR089W	YGR089W	0.86985	0.80917	0.98442	0.97349	0.88602	0.92374	1.0575	0.94578	1.0638	0.73148	1.062	0.77324	0.97342	0.69478	0.96072	0.9784	1.0355	0.86066	1.283	1.3222	0.88449	1.0186	1.1126	1.0489	1.0344	0.92254	1.1675	1.3985	1.2918	1.3924	NaN	1.6994	1.0042	0.8561	1.5394	0.95593	0.87926	1.3188	1.1231	1.0851	1.2176	1.0787	1.0801	1.072	1.202	1.291	1.0511	1.3542
YGR090W	YGR090W	0.91275	1.0052	0.85759	1.053	0.74285	0.98121	1.0902	0.91374	0.86851	0.96679	0.9507	0.93219	0.89707	0.87046	0.99792	0.97566	0.86033	0.94574	1.1811	1.0348	0.87983	1.0789	0.8577	1.1921	1.0654	1.1127	1.0635	1.3461	1.1679	1.2905	0.29941	1.511	0.95556	1.2683	1.0695	1.0221	0.84248	1.3758	1.0062	1.0962	1.0927	1.1688	0.99388	1.366	1.005	1.1997	0.94687	1.2744
YGR091W	YGR091W	NaN	NaN	NaN	NaN	NaN	NaN	NaN	NaN	NaN	NaN	NaN	NaN	NaN	NaN	NaN	NaN	NaN	NaN	NaN	NaN	NaN	NaN	NaN	NaN	NaN	NaN	NaN	NaN	NaN	NaN	NaN	NaN	NaN	NaN	NaN	NaN	NaN	NaN	NaN	NaN	NaN	NaN	NaN	NaN	NaN	NaN	NaN	NaN
YGR092W	YGR092W	1.016	1.0584	0.98788	1.0971	1.1567	1.0107	1.1042	1.0441	1.1306	0.84179	1.1365	0.91932	1.0167	1.0547	1.0818	0.95137	1.1119	1.0366	1.3738	1.1279	1.0712	0.91587	1.0029	1.0971	1.05	1.1291	1.3608	1.3444	1.3721	1.228	0.37817	1.5669	1.0079	1.1106	1.4204	1.0954	0.96202	1.6625	1.5988	1.4114	1.1984	1.2181	1.3423	1.2723	1.3183	1.3895	1.2492	1.2983
YGR094W	YGR094W	0.9248	0.90653	1.0356	0.96739	0.89122	0.8226	1.0906	0.91079	0.95673	0.92563	1.1311	0.81685	0.98041	0.86131	1.1159	0.8834	0.95064	0.909	1.9801	0.67698	1.3509	1.0168	0.98757	1.0276	1.1085	1.0389	1.1774	1.3005	1.26	1.1593	0.49571	1.0362	1.0452	1.1301	1.156	0.82729	0.98754	1.223	1.0442	1.0946	1.1011	1.061	0.98317	1.1245	1.0529	0.9465	1.0251	1.1989
YGR097W	YGR097W	0.90057	1.0861	NaN	NaN	0.58654	1.4404	0.94186	1.0788	NaN	1.0131	1.0552	1.0443	1.0621	NaN	NaN	1.0109	1.2191	1.0585	1.1577	1.4396	NaN	0.83433	NaN	NaN	1.2979	1.1794	1.1354	1.4019	1.0871	1.1534	0.47934	1.3352	1.317	1.0969	1.0166	1.2435	0.82074	1.8257	NaN	1.2796	NaN	NaN	0.76709	NaN	NaN	0.90843	NaN	NaN
YGR099W	YGR099W	NaN	NaN	NaN	NaN	NaN	1.08	NaN	NaN	NaN	NaN	1.4301	NaN	1.1171	NaN	1.6474	NaN	NaN	NaN	NaN	NaN	NaN	NaN	NaN	NaN	NaN	NaN	NaN	NaN	1.711	NaN	NaN	NaN	NaN	NaN	NaN	NaN	NaN	NaN	NaN	1.4198	0.94434	NaN	NaN	NaN	NaN	NaN	1.1859	1.9552
YGR100W	YGR100W	0.87677	0.76964	NaN	0.94749	0.98474	1.0387	1.1227	0.77069	1.0387	NaN	1.1659	0.88106	0.86657	1.0155	0.91438	NaN	0.88883	NaN	1.0801	NaN	NaN	0.88647	NaN	0.96401	1.2155	0.87414	1.0436	1.2999	1.1478	1.2631	NaN	1.2398	1.2821	1.1859	0.99152	NaN	1.1958	1.2694	1.1132	0.82536	0.9874	0.88297	1.1145	1.0603	0.90503	0.99498	0.78367	1.304
YGR103W	YGR103W	0.8448	1.0492	0.87436	1.2389	0.77084	0.8437	1.3607	0.63785	0.79624	1.1845	1.0535	0.98843	0.88752	0.78767	1.3737	0.91152	0.807	1.03	1.616	0.93055	1.0399	1.3237	0.99823	1.3489	1.1808	0.92997	1.01	1.5118	1.2592	1.1421	1.1426	0.43307	1.1215	1.3801	1.1121	0.80097	1.1462	1.0077	0.86716	1.269	1.233	1.188	0.91056	1.4102	1.0121	1.1921	1.3233	1.0431
YGR106C	YGR106C	NaN	NaN	NaN	NaN	NaN	NaN	NaN	NaN	NaN	NaN	NaN	NaN	NaN	0.82919	NaN	NaN	NaN	NaN	NaN	NaN	NaN	NaN	NaN	NaN	NaN	NaN	NaN	NaN	NaN	NaN	NaN	NaN	NaN	NaN	NaN	NaN	NaN	1.4471	NaN	0.77557	NaN	NaN	NaN	NaN	NaN	NaN	NaN	1.0535
YGR113W	YGR113W	NaN	NaN	NaN	NaN	NaN	NaN	NaN	NaN	NaN	NaN	NaN	NaN	NaN	NaN	NaN	NaN	NaN	NaN	NaN	NaN	NaN	NaN	NaN	NaN	NaN	NaN	NaN	NaN	NaN	NaN	NaN	NaN	NaN	NaN	NaN	NaN	NaN	NaN	NaN	NaN	NaN	NaN	NaN	NaN	NaN	NaN	NaN	NaN
YGR116W	YGR116W	1.0019	0.95838	0.99707	0.93328	0.89373	0.93405	1.084	0.88624	1.0645	0.8743	1.0652	0.9278	0.99846	0.87943	1.0427	0.9142	0.94696	0.93051	1.2409	1.0221	0.94662	0.9446	0.95148	1.0061	1.1597	1.0343	1.2197	1.255	1.2396	1.2043	0.37271	1.4817	1.0532	1.0993	1.1954	0.99454	0.96604	1.404	1.1289	1.1088	1.1299	1.0882	1.0909	1.1524	1.1028	1.1597	1.0429	1.3099
YPR132W;YGR118W	YPR132W;YGR118W	0.8749	1.1244	0.89705	1.1304	0.8516	1.1103	0.9484	1.0849	0.9406	1.0498	0.96263	1.0661	0.89473	1.0603	0.92024	1.1154	0.85521	1.1593	0.98402	0.95864	0.87737	1.1192	0.88914	1.1463	0.93046	1.1666	0.91283	1.1208	0.94599	1.0597	0.92821	1.0609	0.8971	1.149	0.9617	1.1286	0.9807	1.1979	1.0456	1.2856	1.0502	1.2156	1.0026	1.3029	0.98401	1.3415	1.1085	1.2888
YGR119C	YGR119C	0.97001	0.89004	0.74581	0.8647	0.96661	1.0267	NaN	0.95367	1.347	1.3076	1.2063	1.0211	0.98658	1.0332	0.90398	NaN	0.71318	1.0616	NaN	1.0211	NaN	0.96078	0.98038	1.0248	NaN	NaN	1.4266	1.3493	1.3868	1.2219	0.37119	1.0474	NaN	NaN	NaN	1.0202	NaN	NaN	1.0229	0.95972	0.96314	0.92346	0.95389	0.92723	0.81509	1.048	NaN	1.2116
YGR122W	YGR122W	NaN	0.9729	NaN	NaN	NaN	NaN	NaN	NaN	NaN	NaN	NaN	0.91584	NaN	NaN	0.84692	NaN	NaN	NaN	NaN	NaN	NaN	NaN	0.8563	NaN	NaN	NaN	1.0797	1.3448	1.0597	1.2088	NaN	NaN	NaN	NaN	NaN	NaN	NaN	NaN	NaN	NaN	NaN	NaN	NaN	NaN	0.95218	NaN	NaN	NaN
YGR123C	YGR123C	1.2152	1.0295	1.0909	1.0089	1.1475	1.075	1.4755	1.0641	1.1738	1.0352	1.1732	0.91943	1.0502	1.0478	1.4008	0.97097	0.94235	1.3074	1.4647	1.2724	1.0509	1.0371	1.0627	1.0557	1.3852	1.18	1.4449	1.66	1.7094	1.7688	0.46092	NaN	1.2014	1.2991	1.3606	1.0617	1.0244	1.4392	1.4148	1.369	1.2894	1.197	1.3913	1.2202	1.0413	1.2341	1.2268	NaN
YGR124W	YGR124W	1.0445	0.92866	0.90402	1.0094	0.94791	1.0603	1.0784	0.86358	1.0221	0.89821	1.2739	0.83473	0.99873	0.73326	0.86175	0.78555	0.94174	0.94852	1.4577	0.99428	1.0004	0.99293	0.92096	1.0166	1.2137	1.1001	1.2876	1.1167	1.2311	1.0785	0.45999	1.427	1.0233	1.4577	1.1661	1.0852	0.7025	1.2022	1.2356	1.2116	1.0997	1.0887	1.0943	1.5872	1.0208	1.0868	1.0593	1.248
YGR125W	YGR125W	NaN	NaN	NaN	NaN	NaN	NaN	NaN	NaN	NaN	NaN	NaN	NaN	NaN	NaN	NaN	NaN	NaN	NaN	NaN	NaN	NaN	NaN	NaN	NaN	NaN	NaN	NaN	NaN	NaN	NaN	NaN	NaN	NaN	NaN	NaN	NaN	NaN	NaN	NaN	NaN	NaN	NaN	NaN	NaN	NaN	NaN	NaN	NaN
YGR128C	YGR128C	0.94361	0.85642	0.95695	0.94205	0.89561	0.87009	1.0587	0.93522	0.99559	0.7974	1.0657	0.84941	0.9325	0.89506	0.99728	0.87792	0.90911	0.88945	1.2336	1.0109	0.88391	0.90811	0.88154	0.85974	1.1451	0.981	1.1758	1.2359	1.2388	1.2829	0.36394	1.3668	1.027	1.123	1.1757	0.95268	0.94911	1.3464	1.1475	0.99528	1.0101	0.98357	0.97889	1.124	1.0457	1.0679	0.89697	1.3221
YGR130C	YGR130C	1.1466	0.98236	1.0011	NaN	1.2874	1.0506	NaN	0.50583	NaN	1.2097	1.127	0.94916	NaN	0.90831	1.4227	0.99806	1.1835	0.97559	NaN	0.99051	1.1455	1.2147	1.1592	NaN	1.3589	NaN	1.2547	1.0937	NaN	0.86986	NaN	NaN	NaN	NaN	NaN	NaN	NaN	NaN	0.92677	NaN	0.56673	NaN	NaN	0.91293	NaN	NaN	0.75065	NaN
YGR132C	YGR132C	0.97898	0.96097	0.97316	1.0027	0.98186	0.93196	1.122	0.94459	1.0376	0.93221	1.0948	1.0068	1.0316	0.95592	0.96454	0.99754	1.082	1.0126	1.2876	1.1463	1.0455	1.0313	0.97691	1.061	1.1263	1.0846	1.2998	1.3859	1.3723	1.2665	0.34279	1.4756	1.0957	1.2055	1.2076	0.98072	1.0231	1.457	1.1946	1.2576	1.1478	1.1832	1.145	1.2578	1.1669	1.2016	1.0274	1.5068
YGR134W	YGR134W	NaN	NaN	NaN	NaN	NaN	NaN	NaN	NaN	NaN	NaN	NaN	NaN	NaN	NaN	NaN	NaN	NaN	NaN	NaN	NaN	NaN	NaN	NaN	NaN	NaN	NaN	NaN	NaN	NaN	NaN	NaN	NaN	1.0489	NaN	NaN	NaN	NaN	NaN	NaN	NaN	NaN	NaN	NaN	NaN	NaN	NaN	NaN	NaN
YGR135W	YGR135W	0.96553	0.78104	1.0311	1.005	0.98492	1.1014	1.1717	NaN	0.96089	0.98582	1.1066	0.58188	1.2239	0.9023	1.1602	1.132	1.0835	0.99838	NaN	1.3722	1.197	1.1669	1.2485	1.1768	1.6317	1.5838	1.5126	1.6033	1.4437	1.3455	NaN	NaN	1.4908	NaN	1.316	1.6626	1.9778	2.0599	1.1676	1.2098	1.1823	1.072	1.0771	1.1162	1.1995	1.2853	1.3571	1.2164
YGR136W	YGR136W	NaN	NaN	NaN	NaN	NaN	NaN	NaN	NaN	NaN	NaN	NaN	NaN	NaN	NaN	NaN	NaN	NaN	NaN	NaN	NaN	NaN	NaN	NaN	NaN	NaN	NaN	NaN	NaN	1.2185	NaN	NaN	NaN	NaN	NaN	NaN	NaN	NaN	NaN	NaN	NaN	NaN	NaN	NaN	NaN	NaN	NaN	NaN	NaN
YGR140W	YGR140W	NaN	NaN	NaN	NaN	NaN	NaN	NaN	NaN	NaN	NaN	NaN	NaN	NaN	NaN	NaN	NaN	NaN	NaN	NaN	NaN	NaN	NaN	NaN	NaN	NaN	NaN	NaN	NaN	NaN	NaN	NaN	NaN	NaN	NaN	NaN	0.87199	1.0093	NaN	NaN	NaN	NaN	NaN	NaN	NaN	NaN	NaN	NaN	NaN
YGR145W	YGR145W	0.92968	0.97135	0.79967	0.90009	0.85763	0.8189	1.0594	0.90743	0.94828	0.91329	0.99226	0.87013	0.82684	0.81393	1.0124	0.95229	0.83986	0.92446	1.1802	1.0397	0.97592	0.92551	0.91618	1.0786	1.1005	1.0067	1.1603	1.3244	1.2943	1.3028	0.38319	1.3174	0.96156	1.1382	1.1402	0.91517	0.85566	1.3444	1.0969	1.2565	1.154	1.1429	1.0234	1.2107	1.1344	1.1477	1.0305	1.2869
YGR147C	YGR147C	NaN	NaN	NaN	NaN	NaN	NaN	NaN	NaN	NaN	NaN	NaN	NaN	NaN	NaN	NaN	NaN	NaN	NaN	NaN	NaN	NaN	0.89026	NaN	NaN	NaN	NaN	NaN	NaN	NaN	NaN	NaN	NaN	NaN	NaN	NaN	NaN	NaN	NaN	NaN	NaN	NaN	NaN	NaN	NaN	NaN	NaN	NaN	NaN
YGR148C	YGR148C	0.89529	1.0404	0.86092	0.96094	0.82716	0.95531	0.92966	1.0345	0.94291	0.97655	0.95454	1.0052	0.92739	1.0082	0.92865	1.0297	0.86983	0.97224	1.0035	0.97269	0.85743	0.95549	0.85206	0.98362	0.93865	1.1077	0.92896	1.0378	0.95651	1.0176	0.79838	0.97252	0.90188	1.0667	0.93934	1.0821	0.96805	1.0969	0.82883	0.89215	0.8048	0.86659	0.80276	0.89953	0.78976	0.92253	0.82434	0.90494
YGR152C	YGR152C	0.84417	0.79036	0.62585	0.93253	0.80494	1.0531	NaN	NaN	0.7828	1.2368	1.0336	0.72261	0.81858	1.0087	0.91425	1.037	0.80642	0.77547	0.38653	NaN	NaN	0.87892	NaN	1.2564	1.1159	1.1521	NaN	NaN	NaN	NaN	NaN	NaN	1.1911	1.1289	1.1642	1.1031	0.89391	1.5636	0.80259	0.92342	NaN	0.94793	NaN	1.3121	NaN	1.2549	NaN	NaN
YGR155W	YGR155W	0.97299	0.9665	0.95026	0.96288	0.92042	0.96016	1.1983	0.93573	0.99094	0.9421	1.059	0.9335	0.96319	0.90416	1.0484	0.93163	0.94836	0.95252	1.3082	1.1604	0.95115	1.0141	1.0263	1.0332	1.1881	1.0857	1.2521	1.3819	1.3106	1.2916	0.38021	1.5901	1.1353	1.1322	1.1686	1.0321	0.97834	1.4138	0.97778	1.0172	0.93775	1.0429	0.88764	1.0369	0.91116	1.0569	0.8782	1.1158
YGR156W	YGR156W	NaN	NaN	NaN	NaN	NaN	NaN	NaN	1.1158	NaN	NaN	NaN	NaN	NaN	NaN	NaN	NaN	NaN	NaN	NaN	NaN	NaN	NaN	NaN	NaN	NaN	0.55796	NaN	NaN	NaN	NaN	NaN	NaN	NaN	NaN	NaN	NaN	NaN	NaN	NaN	NaN	NaN	NaN	NaN	NaN	NaN	0.44499	NaN	NaN
YGR157W	YGR157W	0.98345	0.92698	0.93634	0.96153	0.93613	0.91665	1.1344	0.87895	0.99833	0.88337	1.0483	0.85335	1.014	0.89385	1.0378	0.88096	0.91154	0.88004	1.2535	1.0914	0.93623	0.9889	0.94752	0.94698	1.1324	1.069	1.169	1.3272	1.2479	1.2153	0.33612	1.4211	1.0604	1.1229	1.1854	1.0157	0.95648	1.4075	1.1279	1.115	1.0968	1.0508	1.0046	1.1002	1.0831	1.0917	0.99828	1.265
YGR159C	YGR159C	1.7341	0.58468	0.5217	2.4121	0.5236	1.5369	18.088	0.077142	0.14701	9.3457	0.75164	1.6193	0.65032	1.4444	1.4896	0.70513	0.50835	1.7175	4.3144	0.30944	0.78503	1.3196	0.54757	2.4598	0.76687	1.3601	0.52281	3.6738	1.6472	0.57084	7.6542	0.16717	1.167	1.0934	1.1259	0.84158	2.2837	0.64194	0.099828	8.2923	0.38089	3.1867	0.45485	2.9014	0.46207	2.2772	0.72285	1.7139
YGR162W	YGR162W	0.99747	1.0324	0.97259	1.0578	0.92523	1.0286	1.1565	0.97735	1.046	0.95815	1.1139	0.97763	1.0352	0.97456	1.0622	1.0063	0.93938	1.0273	1.2184	1.1917	0.91941	1.0722	0.95234	1.092	1.2206	1.1632	1.2518	1.4535	1.3004	1.3478	0.34366	1.7913	1.1506	1.1883	1.206	1.059	0.97502	1.5584	1.0685	1.1019	1.1078	1.1214	1.0241	1.1508	1.0161	1.2179	0.97735	1.3339
YGR163W	YGR163W	0.8713	1.1287	0.90661	3.0502	0.72197	0.83729	NaN	NaN	0.84669	0.81142	1.039	NaN	1.1032	1.1035	0.96733	1.025	0.84832	0.99352	1.22	NaN	0.57317	NaN	0.86289	1.048	1.1827	0.99911	NaN	NaN	NaN	NaN	NaN	NaN	1.0691	1.0536	NaN	0.98195	0.97582	1.1436	NaN	NaN	0.9954	NaN	NaN	NaN	NaN	NaN	NaN	0.9547
YGR165W	YGR165W	0.84839	NaN	0.92932	NaN	0.83265	1.0035	1.2844	NaN	0.90157	0.73896	1.2166	0.87808	0.96198	0.68813	0.98964	NaN	0.82846	1.1392	NaN	1.1908	1.0382	NaN	0.84515	1.1251	1.1016	1.0124	1.0554	1.3617	0.97167	1.3499	NaN	NaN	1.0206	1.2083	1.0292	1.1729	1.1588	1.6061	1.2514	1.2097	NaN	1.1917	0.95917	1.1574	1.1116	1.1149	NaN	1.588
YGR166W	YGR166W	NaN	NaN	NaN	NaN	NaN	NaN	NaN	0.81703	NaN	NaN	NaN	NaN	NaN	NaN	NaN	NaN	NaN	NaN	NaN	NaN	NaN	NaN	NaN	NaN	NaN	0.66842	1.1434	1.2532	1.1614	1.1515	NaN	NaN	NaN	NaN	NaN	NaN	NaN	NaN	NaN	NaN	NaN	NaN	NaN	NaN	NaN	NaN	NaN	NaN
YGR169C-A	YGR169C-A	NaN	NaN	NaN	NaN	NaN	NaN	NaN	NaN	NaN	NaN	NaN	NaN	NaN	NaN	NaN	NaN	NaN	NaN	NaN	NaN	NaN	NaN	NaN	NaN	NaN	NaN	NaN	NaN	NaN	NaN	NaN	NaN	NaN	NaN	NaN	NaN	NaN	NaN	NaN	NaN	NaN	NaN	NaN	NaN	NaN	NaN	NaN	NaN
YGR170W	YGR170W	NaN	NaN	NaN	NaN	NaN	NaN	NaN	NaN	NaN	NaN	NaN	NaN	NaN	NaN	NaN	NaN	NaN	NaN	NaN	NaN	NaN	NaN	NaN	NaN	NaN	NaN	NaN	NaN	NaN	NaN	NaN	NaN	NaN	NaN	NaN	NaN	1.315	NaN	NaN	NaN	NaN	NaN	NaN	NaN	NaN	NaN	NaN	NaN
YGR173W	YGR173W	0.92728	0.90639	0.89129	1.0003	0.88133	0.91185	0.91073	0.91142	0.91102	0.92179	1.0128	0.86908	0.89078	0.90827	0.94981	0.91489	0.87429	1.0367	1.1922	1.1595	0.77802	0.98703	0.82934	1.0279	1.0166	1.0353	1.0839	1.5044	1.2329	1.2828	0.36002	1.6427	0.86585	1.0853	1.0231	0.91581	0.83355	1.4285	1.102	1.0333	1.046	1.1217	0.93994	1.2481	0.99026	1.1437	0.92128	1.2282
YGR175C	YGR175C	1.1329	1.0031	NaN	0.92517	0.97276	0.90021	NaN	0.81931	0.96441	0.88145	1.2847	1.1021	0.92872	0.79746	1.0446	0.85559	1.0701	0.85826	1.4396	1.1605	1.0247	0.88218	1.0043	1.0662	1.0975	0.90337	1.3107	1.4596	1.4607	1.2236	0.3596	1.1792	1.0011	1.0571	1.2506	1.0116	1.0489	1.4535	1.2308	0.97114	1.0102	0.79542	0.75044	0.74711	0.81384	0.96399	0.85951	1.3384
YGR178C	YGR178C	0.92027	1.2454	0.82223	1.3184	0.75735	1.3583	1.082	1.025	1.0629	1.1754	1.0158	0.94617	0.91508	1.1115	1.0973	1.1232	0.82582	1.2205	1.2254	1.3597	0.84904	1.4571	0.82988	1.4627	1.2149	1.3123	1.0733	1.5925	1.0975	1.4236	0.42401	1.7072	1.0687	1.2342	1.1849	1.126	0.92411	1.6098	0.90849	1.2635	0.97486	1.2661	0.92104	1.435	0.81069	1.3346	0.94629	1.4296
YGR179C	YGR179C	NaN	NaN	NaN	0.83726	NaN	NaN	NaN	NaN	0.9741	NaN	NaN	NaN	0.92559	NaN	NaN	NaN	NaN	NaN	NaN	NaN	NaN	NaN	NaN	NaN	NaN	NaN	NaN	NaN	NaN	1.4245	NaN	NaN	NaN	NaN	NaN	NaN	NaN	NaN	1.186	1.2588	NaN	1.0631	NaN	1.0361	0.91375	1.007	NaN	1.2143
YGR180C	YGR180C	0.96366	0.88163	0.96406	0.93042	0.8736	0.9316	1.0509	0.93695	0.99102	0.84684	1.0739	0.87345	1.0037	0.82053	0.93691	0.85651	0.82266	0.96586	1.2481	1.0482	0.91908	0.92978	0.91192	0.94786	1.0972	1.1299	1.3244	1.307	1.3236	1.2499	0.3224	1.5125	0.98649	1.073	1.0881	0.97917	0.94754	1.3948	1.1063	1.0166	1.0473	1.0591	0.9892	1.1217	0.99122	1.09	0.97036	1.2071
YGR183C	YGR183C	NaN	NaN	NaN	NaN	NaN	NaN	NaN	NaN	NaN	NaN	NaN	NaN	NaN	NaN	NaN	NaN	NaN	NaN	NaN	NaN	NaN	NaN	NaN	NaN	NaN	NaN	NaN	NaN	NaN	NaN	NaN	NaN	NaN	NaN	NaN	NaN	NaN	NaN	NaN	NaN	NaN	NaN	NaN	NaN	NaN	NaN	NaN	NaN
YGR184C	YGR184C	0.99446	0.87859	0.92773	0.87214	0.94723	0.9296	1.1181	0.83091	1.0199	0.93991	1.2636	0.82278	0.94012	0.89549	1.2814	0.93909	0.88081	0.88618	1.2796	1.0968	0.93135	0.94474	0.88938	0.95274	1.0583	1.0816	1.1488	1.1699	1.2083	1.1478	0.3667	1.487	0.99343	1.1114	1.2515	0.98114	0.94322	1.2144	1.1901	1.1262	1.1473	1.0587	1.0362	0.99616	1.0569	1.0346	0.91534	1.2171
YGR185C	YGR185C	0.90286	1.0278	0.86297	1.006	0.85372	0.94274	1.1761	0.87562	0.87948	1.0037	1.0187	1.0661	0.91707	0.97725	0.98548	0.95962	0.78188	1.0599	1.1897	1.1242	0.87549	1.0613	0.86739	1.0508	1.1431	1.1401	1.0814	1.4476	1.2761	1.3184	0.31371	1.6062	1.1327	1.277	1.1414	1.0721	1.0009	1.4841	0.89005	1.1867	0.9382	1.0847	0.89112	1.157	0.92555	1.1353	0.92084	1.2816
YGR186W	YGR186W	NaN	NaN	NaN	NaN	NaN	NaN	NaN	0.67773	NaN	NaN	0.77676	NaN	NaN	NaN	1.0256	NaN	NaN	NaN	NaN	1.4458	NaN	NaN	NaN	NaN	NaN	NaN	0.81812	1.1921	1.1802	1.4094	NaN	NaN	0.89424	1.2055	1.0502	NaN	0.6719	0.83009	NaN	0.97979	NaN	NaN	0.68083	NaN	NaN	0.94479	0.86367	NaN
YGR187C	YGR187C	0.97864	1.0032	0.99399	0.95766	0.94529	0.90449	1.0465	0.91956	1.0068	0.95064	1.0858	0.91071	1.0314	1.0187	1.1497	0.94213	0.93677	0.95213	1.2473	1.1002	0.90994	0.96781	0.9556	1.0208	1.1806	1.1141	1.2335	1.3105	1.3108	1.3236	0.36538	1.3954	1.0312	1.1357	1.2219	1.0395	0.89603	1.4611	1.2142	1.1957	1.1543	1.0836	1.1165	1.1483	1.1145	1.1306	1.103	1.4594
YGR191W	YGR191W	NaN	NaN	NaN	NaN	NaN	NaN	NaN	NaN	NaN	NaN	NaN	NaN	NaN	NaN	NaN	NaN	NaN	NaN	NaN	NaN	NaN	NaN	NaN	NaN	NaN	NaN	NaN	NaN	NaN	NaN	NaN	NaN	NaN	NaN	NaN	NaN	NaN	NaN	NaN	NaN	NaN	NaN	NaN	NaN	NaN	NaN	NaN	NaN
YGR192C	YGR192C	0.53019	0.64068	0.86431	0.92498	0.88112	0.8516	1.0952	0.72741	0.55236	0.59275	0.61877	0.62811	0.57049	0.59779	0.6146	0.58108	0.79781	0.95061	1.024	1.1095	0.81942	0.98872	0.83051	0.96739	0.65058	0.5628	1.0612	1.3795	1.2538	1.2328	0.56767	1.72	0.65565	0.59295	0.59006	0.56444	0.57828	0.70977	0.29203	0.31954	0.27696	0.30176	0.26925	0.30745	0.28045	0.3139	0.26391	0.31159
YGR193C	YGR193C	1.0325	1.0093	NaN	NaN	NaN	NaN	1.2009	0.92153	1.0032	0.85025	1.2173	0.82943	NaN	0.82567	NaN	0.99571	0.97188	0.59667	NaN	1.1169	NaN	NaN	1.0424	NaN	NaN	1.0684	1.2902	1.3376	1.302	1.3626	NaN	NaN	1.3191	1.2345	NaN	NaN	1.1167	1.3993	1.2714	1.0103	1.3043	0.89024	0.88128	1.0272	1.1218	1.0466	NaN	1.3559
YGR196C	YGR196C	NaN	NaN	NaN	NaN	NaN	NaN	NaN	NaN	NaN	NaN	NaN	NaN	NaN	NaN	NaN	NaN	NaN	NaN	NaN	NaN	NaN	NaN	NaN	NaN	NaN	NaN	NaN	NaN	NaN	NaN	NaN	NaN	NaN	NaN	NaN	NaN	NaN	NaN	NaN	NaN	NaN	NaN	NaN	NaN	NaN	NaN	NaN	NaN
YGR198W	YGR198W	1.1262	1.0594	NaN	NaN	0.82549	1.7805	0.96935	1.0663	NaN	0.89311	0.99134	1.2901	1.4685	NaN	1.0654	1.2151	0.90216	1.1523	1.2735	1.1609	0.89445	1.121	1.1628	1.2418	1.0532	0.99198	1.068	1.0819	1.0378	1.2711	0.64225	1.9044	1.4571	1.1894	NaN	0.83862	0.85333	NaN	NaN	0.85217	1.0088	1.1041	0.98757	NaN	1.0232	0.72224	1.0342	NaN
YGR200C	YGR200C	NaN	NaN	NaN	NaN	NaN	NaN	1.2603	NaN	0.81294	NaN	NaN	NaN	NaN	NaN	NaN	NaN	NaN	NaN	NaN	NaN	NaN	NaN	NaN	NaN	NaN	NaN	NaN	NaN	NaN	NaN	NaN	NaN	NaN	NaN	NaN	NaN	NaN	NaN	NaN	NaN	NaN	NaN	NaN	NaN	NaN	NaN	NaN	NaN
YGR202C	YGR202C	0.93644	0.9701	0.95238	0.89056	0.68832	0.65465	1.3877	0.6854	0.96377	1.1116	1.0755	0.95631	0.84128	0.79056	1.2568	0.87235	0.91264	0.80217	NaN	NaN	0.75594	1.4039	NaN	1.5061	1.1607	0.74647	1.0544	1.42	1.3601	1.1173	1.3883	0.39677	1.1797	1.4692	0.97383	0.7099	1.1716	0.88846	0.90889	0.96096	1.0763	0.88367	0.84966	1.4504	0.80776	1.0115	1.1558	0.77696
YGR204W	YGR204W	1.1004	1.1169	1.0614	1.0154	1.0133	0.99527	1.1614	0.99199	1.1258	0.96101	1.2023	0.92545	1.0539	0.90634	1.1835	0.99664	0.96038	0.98229	1.3728	1.12	1.0268	1.034	0.98178	1.0661	1.2146	1.0613	1.2455	1.3934	1.4357	1.293	0.4181	1.4626	1.0307	1.1495	1.2132	1.0297	1.0413	1.3457	1.346	1.1319	1.2908	1.1514	1.2034	1.1987	1.2236	1.303	1.1278	1.3692
YGR207C	YGR207C	NaN	NaN	NaN	NaN	NaN	NaN	NaN	NaN	NaN	NaN	NaN	NaN	NaN	NaN	NaN	NaN	NaN	NaN	NaN	NaN	NaN	NaN	NaN	NaN	NaN	NaN	NaN	NaN	NaN	NaN	NaN	NaN	NaN	NaN	NaN	NaN	NaN	NaN	NaN	NaN	NaN	NaN	NaN	NaN	NaN	NaN	NaN	NaN
YGR209C	YGR209C	0.94109	0.94968	0.95212	0.95831	0.88399	0.98081	0.99957	0.92092	1.0467	0.87857	1.0516	0.87132	1.0049	0.91555	0.92257	0.90214	0.92871	0.9855	1.1462	0.89848	0.91923	0.97241	0.92413	0.96376	1.1565	1.1301	1.2287	1.2726	1.3484	1.2971	0.35862	1.4511	1.1905	NaN	1.2141	0.83482	0.89055	1.545	1.116	1.0448	1.1508	1.0415	0.95863	1.1227	0.98518	1.1072	0.89244	1.3201
YGR210C	YGR210C	0.64346	NaN	NaN	3.9705	NaN	5.0281	0.68497	NaN	0.41172	NaN	NaN	2.0169	NaN	1.3306	0.69589	1.3421	0.43459	3.3141	NaN	1.7329	NaN	3.2413	0.56238	NaN	0.64872	NaN	NaN	3.5606	NaN	2.2007	NaN	NaN	0.73199	3.576	0.61533	NaN	NaN	3.371	NaN	1.711	NaN	1.2227	NaN	2.6328	NaN	2.7976	0.49295	NaN
YGR211W	YGR211W	1.0764	1.0029	1.0781	0.89988	1.0325	0.98188	1.1416	0.99544	0.99647	1.0473	1.2199	0.8272	1.1277	1.1618	1.2578	0.96542	1.0042	0.98432	1.4465	1.0869	1.1067	0.90709	1.1056	1.0974	1.2886	1.1252	1.4242	1.4044	1.427	1.4308	0.40964	1.6923	1.117	1.1356	1.2209	1.0815	0.99877	1.5878	1.0868	1.0737	1.1211	0.98245	1.0217	1.1337	1.0562	1.1257	1.038	1.3556
YGR214W	YGR214W	0.92922	0.97709	0.93344	0.99385	0.92006	0.8549	1.1677	0.78931	1.0252	0.91123	1.0571	0.93788	0.96842	0.88178	1.0419	0.8318	0.85285	1.0008	1.2902	1.082	0.93565	0.9864	0.91785	1.0537	1.239	0.96859	1.1514	1.3536	1.3642	1.2679	NaN	NaN	1.1502	NaN	1.0625	0.96783	1.0298	1.3053	0.96847	1.0536	0.9536	0.96045	0.92317	0.9995	NaN	1.006	0.91679	NaN
YGR215W	YGR215W	NaN	NaN	NaN	NaN	NaN	NaN	NaN	NaN	NaN	NaN	NaN	NaN	NaN	NaN	NaN	NaN	NaN	NaN	NaN	NaN	NaN	NaN	NaN	NaN	NaN	NaN	NaN	NaN	NaN	NaN	NaN	NaN	NaN	NaN	NaN	NaN	NaN	NaN	NaN	NaN	NaN	NaN	NaN	NaN	NaN	NaN	NaN	NaN
YGR218W	YGR218W	0.94997	0.91471	0.98993	0.92128	0.92768	0.87863	1.1187	0.89833	1.0223	0.90614	1.0571	0.87895	1.0107	0.86162	1.0765	0.90747	0.94418	0.90796	1.2671	1.0611	0.94131	0.95516	0.97005	0.96484	1.1563	1.0496	1.2199	1.2441	1.294	1.2457	0.33497	1.4904	1.0469	1.1009	1.2353	1.0052	0.92556	1.3728	1.1817	1.0921	1.1587	1.0445	1.0263	1.1817	1.0857	1.1153	1.0432	1.2958
YGR220C	YGR220C	NaN	NaN	NaN	NaN	NaN	NaN	NaN	NaN	NaN	NaN	NaN	NaN	NaN	NaN	NaN	NaN	NaN	NaN	NaN	NaN	NaN	NaN	NaN	NaN	NaN	NaN	NaN	NaN	NaN	NaN	NaN	NaN	NaN	NaN	NaN	NaN	NaN	NaN	NaN	NaN	NaN	NaN	NaN	NaN	NaN	NaN	NaN	NaN
YGR229C	YGR229C	1.0018	0.91242	0.93974	0.9	0.98401	0.93946	1.1738	0.97329	1.1102	0.91247	1.0923	0.86907	1.032	0.93432	1.1443	0.92019	0.97468	0.95796	NaN	0.85288	0.99588	1.0566	1.0557	1.0054	1.2332	0.93398	1.4077	1.2195	1.382	1.2349	0.37833	1.5577	1.1033	1.1625	1.2035	0.97834	0.9999	1.4449	1.1691	1.0459	1.1669	1.0029	1.0153	1.1168	1.0674	1.0567	1.0596	1.2454
YGR231C	YGR231C	1.0612	1.002	0.98756	1.0029	1.0243	0.96199	1.0872	0.90434	1.083	0.93829	1.1617	0.94458	1.0229	0.97707	1.1146	1.0073	1.01	1.0428	1.1804	1.1626	1.0141	0.98079	0.97182	1.0643	1.0897	1.0327	1.2181	1.3975	1.2426	1.2838	0.35759	1.6102	1.1291	1.2091	1.2549	1.0578	0.96829	1.4033	1.268	1.2441	1.194	1.2391	1.1199	1.2567	1.2102	1.2008	1.2008	1.4021
YGR233C	YGR233C	0.77754	0.87905	0.90227	0.85921	0.99784	0.91068	1.0469	0.70129	0.8853	0.70648	0.80259	0.82834	0.93866	0.89521	0.99189	0.81747	0.88885	0.88991	1.2131	0.95579	0.87553	0.96705	0.87091	0.98544	0.98236	0.82687	1.0291	1.1903	1.054	1.1509	NaN	NaN	0.85618	0.87847	1.1399	0.81349	0.76974	0.9813	1.1363	0.9793	1.0902	1.0353	1.1254	1.287	1.0279	1.0521	0.87456	1.2757
YGR234W	YGR234W	1.0054	0.86733	0.98962	0.93075	0.86484	0.89286	1.0089	0.92549	0.93338	0.86807	0.99025	0.83356	0.96504	0.89034	1.0814	0.73751	0.88252	0.92714	1.3301	1.0798	0.84543	0.92792	0.93232	0.91277	1.1515	1.0778	1.2153	1.3433	1.2296	1.2764	0.36023	NaN	1.0525	1.1576	1.2089	0.99371	0.9536	1.4435	1.0592	1.0561	1.0805	0.98189	0.99278	1.1234	1.0378	1.1282	0.92078	1.2637
YGR237C	YGR237C	NaN	NaN	NaN	NaN	NaN	NaN	NaN	NaN	NaN	NaN	NaN	NaN	NaN	NaN	NaN	NaN	NaN	NaN	NaN	NaN	NaN	NaN	NaN	NaN	NaN	NaN	0.99815	NaN	0.9553	0.60426	NaN	1.1463	NaN	NaN	NaN	1.1187	NaN	NaN	NaN	NaN	NaN	NaN	NaN	NaN	NaN	NaN	NaN	NaN
YGR240C	YGR240C	1.1174	1.0815	1.1222	1.0787	1.0681	1.0352	1.2397	1.0424	1.1853	0.99943	1.2375	1.0209	1.1334	1.009	1.205	1.0257	1.082	1.079	1.4201	1.222	1.0788	1.0991	1.0924	1.1104	1.3197	1.1818	1.3623	1.4294	1.462	1.3824	0.44511	1.5991	1.2176	1.2877	1.3797	1.1231	1.1087	1.5167	1.3573	1.2437	1.3301	1.2666	1.2387	1.2953	1.2513	1.3197	1.2101	1.5386
YGR241C	YGR241C	NaN	NaN	NaN	NaN	NaN	NaN	NaN	NaN	NaN	NaN	NaN	NaN	NaN	0.82027	NaN	NaN	NaN	NaN	NaN	NaN	NaN	NaN	NaN	NaN	NaN	NaN	NaN	NaN	NaN	NaN	NaN	NaN	NaN	NaN	NaN	NaN	NaN	NaN	NaN	NaN	NaN	NaN	NaN	NaN	NaN	NaN	NaN	NaN
YGR244C	YGR244C	0.97012	0.99224	0.91768	1.0319	NaN	0.91929	1.0286	NaN	0.93786	0.95816	0.97973	0.92702	0.81151	1.0294	1.0123	0.9865	NaN	NaN	1.1294	NaN	0.96305	NaN	0.92183	NaN	NaN	1.0023	1.1378	1.6412	1.3219	1.1839	NaN	NaN	1.0805	1.1425	0.9848	NaN	1.0257	1.1215	NaN	NaN	1.0118	0.70465	0.76852	1.056	NaN	NaN	0.73255	0.64066
YGR245C	YGR245C	0.89216	0.98102	0.84	0.99263	0.82727	0.97829	1.1011	0.89204	0.95243	0.95242	1.0017	0.94916	0.95464	0.92367	1.0866	1.001	0.86776	1.0043	1.1459	1.112	0.9839	1.0388	0.89492	1.1151	1.1456	1.0772	1.0656	1.3918	1.2407	1.2326	0.44224	1.1653	1.0514	1.234	1.1074	0.99012	0.92176	1.4162	1.064	1.2677	1.0593	1.1225	0.99599	1.2295	1.004	1.2163	0.96466	1.3469
YGR246C	YGR246C	NaN	NaN	0.83104	NaN	NaN	NaN	0.95724	0.8633	NaN	NaN	NaN	NaN	NaN	NaN	NaN	NaN	NaN	1.0422	NaN	NaN	NaN	1.1028	NaN	NaN	NaN	NaN	1.0056	1.4118	1.1627	1.4185	NaN	NaN	1.0737	1.3082	1.1684	1.1322	NaN	NaN	NaN	NaN	NaN	1.0805	NaN	NaN	0.62952	NaN	NaN	NaN
YGR250C	YGR250C	0.81478	0.71309	1.1301	0.72661	1.1547	0.9845	0.95331	0.91561	1.0802	0.90889	1.2081	0.92409	0.97896	0.91297	1.1312	0.75382	0.87388	0.92823	0.94604	NaN	0.79871	1.1567	1.1164	1.3049	1.3167	NaN	1.3921	1.2176	1.3331	1.2008	0.35144	1.2836	0.98371	NaN	1.0224	0.9519	1.0272	1.5842	1.0583	NaN	1.0461	1.0419	1.0544	1.2266	1.2048	1.7036	1.1385	1.2577
YGR251W	YGR251W	NaN	NaN	NaN	NaN	NaN	NaN	NaN	NaN	NaN	NaN	NaN	NaN	NaN	NaN	NaN	NaN	NaN	NaN	NaN	NaN	NaN	NaN	NaN	NaN	NaN	NaN	NaN	NaN	NaN	NaN	NaN	NaN	NaN	NaN	NaN	NaN	NaN	NaN	NaN	NaN	NaN	NaN	NaN	NaN	NaN	NaN	NaN	NaN
YGR252W	YGR252W	NaN	NaN	NaN	NaN	1.0792	0.90804	1.1808	1.0045	NaN	0.8001	1.3433	0.854	0.94751	0.8521	0.91605	1.0737	0.96745	0.9788	NaN	0.94292	NaN	0.93219	NaN	NaN	NaN	1.1844	NaN	NaN	1.2088	1.2111	NaN	NaN	0.81822	NaN	1.0509	NaN	NaN	NaN	1.1135	NaN	1.1756	NaN	1.2729	0.94162	NaN	1.2976	0.9483	NaN
YGR253C	YGR253C	NaN	1.1133	1.1232	1.1142	1.0805	1.0551	NaN	NaN	1.2403	1.0216	1.2678	1.0924	1.1337	0.98567	1.3846	0.99691	1.0607	1.1321	1.5491	1.1933	1.0722	1.3208	1.1467	NaN	NaN	NaN	1.3095	1.3845	NaN	1.3725	0.53438	1.6789	NaN	NaN	NaN	NaN	NaN	NaN	1.306	1.2643	1.231	1.2585	NaN	1.2204	1.1904	NaN	1.1242	1.3706
YGR254W	YGR254W	0.96591	0.7949	0.85042	0.95355	NaN	0.85982	1.0467	0.9783	0.95391	0.7464	1.2325	0.7762	0.94231	0.80935	0.93037	0.72719	1.0353	0.96911	1.2583	1.1745	0.90759	NaN	NaN	1.0269	1.1482	1.0415	1.2066	1.1581	1.037	1.2303	0.35823	NaN	0.95871	1.1255	1.1176	0.84774	1.0737	1.2533	1.1021	1.0064	0.90383	1.0322	0.85734	1.0347	0.83682	1.0524	0.95652	1.3402
YGR258C	YGR258C	1.2391	1.6023	NaN	NaN	NaN	NaN	NaN	0.92524	NaN	NaN	1.0786	NaN	1.3903	NaN	NaN	NaN	NaN	NaN	NaN	NaN	0.73008	1.0255	NaN	NaN	1.1181	0.99084	NaN	NaN	1.3456	NaN	NaN	NaN	0.95413	0.56042	0.66788	NaN	NaN	NaN	1.5114	1.375	NaN	NaN	1.0262	NaN	NaN	1.7595	NaN	NaN
YGR260W	YGR260W	NaN	NaN	NaN	NaN	NaN	NaN	NaN	NaN	NaN	NaN	NaN	NaN	NaN	NaN	NaN	NaN	NaN	NaN	NaN	NaN	0.82398	NaN	NaN	NaN	NaN	NaN	1.0088	NaN	NaN	NaN	NaN	NaN	NaN	NaN	NaN	NaN	NaN	NaN	NaN	NaN	NaN	NaN	NaN	NaN	NaN	NaN	NaN	NaN
YGR261C	YGR261C	1.0702	0.93937	1.0153	0.99366	0.93831	0.86986	1.1933	0.89238	1.0138	0.96213	1.0664	0.97233	0.92595	0.81704	1.0589	0.73406	1.0279	0.96839	1.3735	0.92998	1.0429	0.86915	1.0394	0.94514	1.2289	1.1178	1.1377	1.2265	1.225	1.2424	0.54599	1.0669	1.084	1.1144	1.181	0.91495	1.0591	1.3741	1.0778	1.0485	0.96582	0.75397	0.9841	1.1836	0.65524	1.0164	0.98018	1.2843
YGR263C	YGR263C	NaN	NaN	NaN	NaN	NaN	NaN	NaN	NaN	NaN	NaN	NaN	NaN	NaN	NaN	NaN	NaN	NaN	NaN	NaN	NaN	NaN	NaN	NaN	NaN	NaN	NaN	NaN	NaN	NaN	NaN	NaN	NaN	NaN	NaN	NaN	NaN	NaN	NaN	NaN	NaN	NaN	NaN	NaN	NaN	NaN	NaN	NaN	NaN
YGR264C	YGR264C	1.0837	1.0442	1.0515	1.0208	1.0295	0.97385	1.2084	0.9888	1.1607	1.036	1.1423	0.97598	1.1649	0.99269	1.1554	0.99243	0.98264	1.0616	1.1524	1.0236	1.0065	1.0142	1.0077	1.0236	1.3642	1.0553	1.1516	1.1446	1.1982	1.0819	1.0185	1.0341	1.2317	1.0174	1.325	1.0045	1.2102	1.1199	1.4088	1.2761	1.3186	1.2573	1.3484	1.273	1.3742	1.2421	1.3345	1.2595
YGR267C	YGR267C	NaN	NaN	NaN	NaN	NaN	NaN	NaN	NaN	NaN	NaN	NaN	NaN	NaN	NaN	NaN	NaN	NaN	NaN	NaN	NaN	NaN	NaN	NaN	NaN	NaN	NaN	NaN	NaN	NaN	NaN	NaN	NaN	NaN	NaN	NaN	NaN	NaN	NaN	NaN	NaN	NaN	NaN	NaN	NaN	NaN	NaN	NaN	NaN
YGR270W	YGR270W	0.9911	0.77379	0.84352	0.86869	1.0749	0.79507	1.1993	0.89296	0.99297	0.96328	0.88747	0.8293	0.96515	0.82	0.72661	0.86314	0.78367	0.94735	1.3297	1.0699	1.0331	0.87949	0.60041	0.91105	1.1523	1.0678	1.0407	1.2557	1.2561	1.0923	0.77942	1.4999	1.2097	1.1052	1.1145	0.98091	0.93022	1.2901	1.1068	1.1564	1.0052	1.049	0.9626	1.2741	1.0206	1.0398	0.94902	1.2147
YGR271C-A	YGR271C-A	NaN	NaN	NaN	NaN	1.1242	NaN	0.81333	NaN	NaN	1.3644	NaN	NaN	NaN	NaN	NaN	NaN	NaN	NaN	NaN	NaN	NaN	NaN	NaN	NaN	NaN	NaN	NaN	NaN	NaN	NaN	NaN	NaN	NaN	NaN	NaN	NaN	NaN	NaN	NaN	NaN	NaN	NaN	NaN	NaN	NaN	NaN	NaN	NaN
YGR271W	YGR271W	1.0058	0.97428	0.9129	0.96247	0.90099	0.90575	1.0525	1.0089	0.9244	0.85379	1.0481	0.98867	0.85238	0.9311	1.0001	0.91494	0.89654	1.0185	1.1114	1.0902	0.96979	1.0115	0.87401	1.1126	1.0887	0.97289	1.1512	1.3479	1.1697	1.2437	0.37599	1.4211	1.0369	1.3336	1.128	1.0268	0.80799	1.4341	1.1972	1.2172	1.037	1.1352	1.048	1.2207	1.1122	1.3566	1.0853	1.7385
YGR274C	YGR274C	0.97191	0.99626	0.91388	1.0522	0.92716	1.0466	1.3257	1.0433	0.97507	0.94574	1.1134	0.90475	0.96676	0.92146	1.055	1.0222	0.92175	0.96578	1.1558	1.1216	0.8954	1.0289	0.80732	1.1388	1.1547	1.1175	1.1653	1.3566	1.1305	1.3739	0.30396	1.7983	1.0475	1.2377	1.1579	1.1482	0.93178	1.5827	1.1715	1.152	1.2321	1.1495	1.0466	1.3189	1.1932	1.515	1.0565	1.6267
YGR276C	YGR276C	1.2206	1.0256	0.89564	0.95039	0.92853	0.95997	0.84575	NaN	1.0221	0.9331	0.9576	0.89223	0.94769	0.90891	1.0389	1.1494	1.0431	0.80641	1.1611	1.0511	0.77729	NaN	0.78576	0.96731	NaN	NaN	NaN	1.3865	1.2461	1.0656	NaN	1.4991	0.96901	NaN	1.2102	NaN	NaN	NaN	1.3424	0.90965	1.0279	0.96833	0.8027	1.2862	1.1603	1.1353	0.96978	1.4644
YGR278W	YGR278W	NaN	0.97952	NaN	NaN	NaN	0.74809	NaN	NaN	NaN	1.0321	NaN	0.90786	NaN	0.96125	NaN	NaN	NaN	NaN	1.125	1.3019	NaN	NaN	NaN	NaN	NaN	NaN	NaN	NaN	NaN	NaN	NaN	NaN	NaN	NaN	NaN	NaN	NaN	NaN	NaN	NaN	NaN	NaN	NaN	NaN	NaN	NaN	NaN	NaN
YGR279C	YGR279C	NaN	NaN	NaN	NaN	NaN	NaN	NaN	NaN	NaN	NaN	0.86532	0.70289	0.90284	NaN	NaN	NaN	NaN	NaN	NaN	NaN	NaN	NaN	NaN	NaN	NaN	NaN	NaN	NaN	NaN	NaN	NaN	NaN	NaN	NaN	NaN	NaN	0.92229	NaN	NaN	0.91333	NaN	NaN	NaN	NaN	NaN	NaN	NaN	NaN
YGR280C	YGR280C	0.95859	1.1298	0.89613	1.2152	0.88595	1.1713	1.1453	0.97705	0.98073	1.0927	1.0075	1.0816	0.95729	1.1061	1.0682	1.1279	0.91451	1.2214	1.0505	1.2307	0.91712	1.1991	0.88654	1.1978	1.097	1.2234	1.0684	1.3274	1.0857	1.268	0.85423	0.93515	0.99951	1.1721	1.0316	1.1814	1.0125	1.2993	1.2068	1.4453	1.2196	1.3492	1.143	1.4916	1.1144	1.4647	1.1945	1.4091
YGR281W	YGR281W	NaN	NaN	NaN	NaN	NaN	NaN	NaN	NaN	0.72831	0.93494	NaN	0.71002	1.0414	1.0826	0.67698	0.97475	NaN	NaN	NaN	NaN	0.75303	0.87921	NaN	0.93161	1.1896	1.2113	1.1641	1.0876	1.1035	1.2309	NaN	NaN	1.1981	NaN	1.0559	0.97536	NaN	1.5601	NaN	1.087	1.215	0.84593	0.95925	NaN	NaN	1.0077	0.94312	NaN
YGR282C	YGR282C	0.90703	NaN	0.94854	0.9258	0.91247	0.80608	NaN	NaN	1.0865	0.83475	1.109	NaN	NaN	1.0832	0.93306	NaN	0.85419	NaN	NaN	NaN	0.907	1.1132	NaN	0.98357	NaN	NaN	1.2537	NaN	NaN	1.2023	NaN	NaN	NaN	NaN	NaN	NaN	NaN	NaN	0.83987	NaN	0.94825	0.94415	1.001	NaN	1.1216	1.0981	0.90011	NaN
YGR283C	YGR283C	NaN	NaN	NaN	NaN	NaN	NaN	NaN	NaN	NaN	NaN	NaN	NaN	NaN	NaN	NaN	NaN	NaN	NaN	NaN	NaN	NaN	NaN	NaN	NaN	NaN	NaN	NaN	NaN	NaN	NaN	NaN	NaN	NaN	NaN	NaN	NaN	NaN	NaN	NaN	NaN	NaN	NaN	NaN	NaN	NaN	NaN	NaN	NaN
YGR284C	YGR284C	NaN	NaN	NaN	NaN	NaN	NaN	NaN	NaN	NaN	NaN	NaN	NaN	NaN	NaN	NaN	NaN	NaN	NaN	NaN	NaN	NaN	NaN	NaN	NaN	NaN	NaN	NaN	NaN	NaN	NaN	NaN	NaN	NaN	NaN	NaN	NaN	NaN	NaN	NaN	NaN	NaN	NaN	NaN	NaN	NaN	NaN	NaN	NaN
YGR285C	YGR285C	1.0036	1.048	1.3101	1.1333	0.95705	0.66173	1.3003	0.88812	0.99632	1.1352	1.5938	0.7543	1.0095	0.82565	1.6999	0.95559	1.1442	0.84034	2.9517	0.70208	2.3824	1.1935	1.259	1.2146	1.3264	0.94645	1.212	1.4801	1.3987	1.1288	1.101	0.56341	1.1994	1.3036	1.4744	0.58793	1.3478	0.98407	1.1156	1.3323	1.4272	1.2379	1.0734	1.3602	1.3664	0.79597	1.5805	1.0297
YGR286C	YGR286C	NaN	NaN	NaN	1.0411	1.4113	1.0078	NaN	NaN	1.2028	NaN	NaN	NaN	1.2027	NaN	1.1526	NaN	NaN	NaN	1.1759	1.2963	0.95208	NaN	1.2018	NaN	NaN	NaN	NaN	1.941	NaN	0.89717	NaN	NaN	NaN	NaN	NaN	NaN	NaN	NaN	NaN	NaN	NaN	NaN	NaN	NaN	NaN	NaN	NaN	NaN
YPL283C;YNL339C;YGR296W;YER190W;YPR204W;YLR466W;YBL111C;YEL077C;YHR218W;YFL066C;YHL050C;YHL049C;YPR202W;YHR219W;YBL113C;YHR218W-A;YBL112C;YER189W;YEL075C;YLR462W	YPL283C;YNL339C;YGR296W;YER190W;YPR204W;YLR466W;YBL111C;YEL077C;YHR218W	1.0496	0.77512	NaN	0.97193	0.89725	0.89423	0.90254	0.8159	1.1228	0.92104	1.2199	0.83406	0.96634	0.96251	1.003	0.90851	0.97421	1.2057	0.91036	0.92435	0.71075	0.87815	0.98366	0.90831	0.95977	1.0711	1.2065	1.2463	1.0672	1.0097	NaN	NaN	1.0515	NaN	1.1177	1.2138	NaN	1.7433	2.0531	1.319	0.86632	0.99341	0.77588	1.0684	1.0353	1.133	1.0676	1.6282
YHL001W	YHL001W	0.81517	1.202	0.73163	1.2478	0.73143	1.138	1.1314	1.062	0.86588	1.1254	0.94846	1.0744	0.85944	1.0269	0.90429	1.0234	0.71196	1.3417	0.91658	1.3807	0.7155	1.349	0.74754	1.3799	1.0355	1.1848	0.99172	1.7155	1.2742	1.4579	0.4337	1.5409	0.93859	1.2817	0.9865	1.0998	0.87924	1.4468	0.65937	0.94989	0.72207	1.0212	0.6839	1.0672	0.65244	1.0554	0.68502	1.0507
YHL002W	YHL002W	NaN	NaN	NaN	NaN	NaN	NaN	NaN	NaN	NaN	NaN	NaN	NaN	NaN	NaN	NaN	NaN	NaN	NaN	NaN	NaN	NaN	NaN	NaN	NaN	NaN	NaN	NaN	1.2812	NaN	NaN	NaN	NaN	NaN	NaN	NaN	NaN	NaN	NaN	NaN	NaN	NaN	NaN	NaN	NaN	NaN	NaN	NaN	NaN
YHL003C	YHL003C	0.67674	NaN	NaN	NaN	NaN	NaN	NaN	NaN	NaN	0.6515	NaN	NaN	0.6101	NaN	NaN	NaN	0.61225	NaN	NaN	0.96152	0.70334	NaN	0.70204	NaN	1.0976	NaN	1.0066	0.99751	1.0822	NaN	NaN	NaN	NaN	0.9399	NaN	NaN	NaN	NaN	NaN	1.0616	NaN	NaN	NaN	NaN	NaN	NaN	0.83542	NaN
YHL004W	YHL004W	1.0445	0.9691	NaN	0.8782	0.92009	0.84648	1.1097	NaN	1.0825	0.85993	1.1099	NaN	0.90158	0.78201	1.0672	0.91014	0.76254	NaN	0.86879	NaN	1.0656	1.0195	0.9747	NaN	NaN	NaN	1.1846	1.1862	NaN	NaN	0.39009	NaN	NaN	NaN	NaN	NaN	0.85362	NaN	NaN	1.095	1.1274	1.0969	1.2183	1.0265	1.2088	NaN	1.0621	NaN
YHL007C	YHL007C	1.0217	1.0801	0.92703	0.95103	0.96615	0.9024	1.0849	1.0471	0.99577	1.039	1.083	0.98716	1.0472	1.0364	0.96461	1.0384	1.1246	1.0126	1.2832	1.1157	0.99017	1.1591	0.97529	1.1074	1.3555	1.1829	1.2469	1.1982	1.3033	1.2392	0.41433	1.5235	1.157	1.2272	1.2945	1.2044	1.1964	1.4338	1.2133	1.1833	1.2584	1.1243	1.1049	1.2165	1.1612	1.2009	1.0764	1.5399
YHL009C	YHL009C	NaN	NaN	NaN	NaN	NaN	NaN	NaN	NaN	NaN	NaN	NaN	NaN	NaN	NaN	NaN	NaN	NaN	NaN	NaN	NaN	NaN	NaN	NaN	NaN	NaN	NaN	NaN	NaN	NaN	NaN	NaN	NaN	NaN	NaN	NaN	NaN	NaN	NaN	NaN	NaN	NaN	NaN	NaN	NaN	NaN	NaN	NaN	NaN
YHL010C	YHL010C	NaN	NaN	NaN	NaN	NaN	1.2967	NaN	NaN	NaN	0.88544	NaN	NaN	NaN	NaN	NaN	NaN	NaN	NaN	NaN	NaN	NaN	NaN	NaN	NaN	NaN	NaN	NaN	NaN	NaN	NaN	NaN	NaN	NaN	NaN	NaN	NaN	NaN	NaN	NaN	NaN	NaN	NaN	NaN	NaN	NaN	NaN	NaN	NaN
YHL011C	YHL011C	1.0548	1.0117	1.0304	1.0455	1.0171	1.0282	1.3497	1.0763	1.0497	0.94225	1.2089	0.96748	1.084	1.0093	1.1274	1.021	1.0087	1.0576	1.1277	1.2115	1.0035	1.0797	1.0378	1.1402	1.2733	1.1707	1.2625	1.4055	1.3088	1.4018	0.35738	NaN	1.1707	1.2586	1.318	1.0151	0.99681	1.4113	1.167	1.0315	1.1044	1.1043	1.0285	1.2601	0.97864	1.1403	1.0211	1.3316
YHL013C	YHL013C	1.1115	0.69001	NaN	1.2092	NaN	NaN	1.2626	NaN	NaN	NaN	NaN	NaN	NaN	NaN	NaN	NaN	NaN	NaN	NaN	NaN	NaN	NaN	NaN	NaN	1.1613	NaN	NaN	1.5081	NaN	NaN	NaN	NaN	NaN	NaN	NaN	0.8337	NaN	1.1991	NaN	NaN	NaN	NaN	NaN	NaN	NaN	NaN	NaN	NaN
YHL015W	YHL015W	0.93366	0.99483	0.90531	0.94969	0.92887	0.8762	1.2902	0.83717	0.99706	0.91008	1.0654	0.93713	0.95919	0.86449	1.0391	0.89277	0.8791	0.973	1.2206	1.1085	0.89771	0.97997	0.92644	0.9872	1.2463	1.049	1.1676	1.387	1.3499	1.2284	0.42594	1.391	1.2412	0.99717	1.2379	0.94505	1.0703	1.249	0.89807	0.92209	0.87779	0.8921	0.86916	0.92877	0.88995	0.94657	0.8643	0.98192
YHL017W	YHL017W	NaN	NaN	NaN	NaN	NaN	NaN	NaN	NaN	NaN	NaN	NaN	NaN	NaN	NaN	NaN	NaN	NaN	NaN	NaN	NaN	NaN	NaN	NaN	NaN	NaN	NaN	NaN	NaN	NaN	NaN	NaN	NaN	NaN	NaN	NaN	NaN	NaN	NaN	NaN	NaN	NaN	NaN	NaN	NaN	NaN	NaN	NaN	NaN
YHL019C	YHL019C	NaN	NaN	NaN	NaN	NaN	NaN	NaN	NaN	NaN	NaN	NaN	NaN	NaN	NaN	NaN	NaN	NaN	NaN	NaN	NaN	NaN	NaN	NaN	NaN	1.0832	NaN	0.77392	NaN	NaN	1.0651	NaN	NaN	NaN	NaN	NaN	NaN	NaN	NaN	NaN	NaN	NaN	NaN	NaN	NaN	NaN	NaN	NaN	NaN
YHL020C	YHL020C	NaN	NaN	NaN	NaN	NaN	NaN	NaN	NaN	NaN	NaN	NaN	NaN	NaN	NaN	NaN	NaN	NaN	NaN	NaN	NaN	NaN	NaN	NaN	NaN	NaN	NaN	NaN	NaN	NaN	NaN	NaN	NaN	NaN	NaN	NaN	NaN	NaN	NaN	NaN	NaN	NaN	NaN	NaN	NaN	NaN	NaN	NaN	NaN
YHL023C	YHL023C	NaN	NaN	NaN	NaN	NaN	NaN	NaN	NaN	NaN	NaN	NaN	NaN	NaN	NaN	NaN	NaN	NaN	NaN	NaN	NaN	NaN	NaN	NaN	NaN	NaN	NaN	NaN	NaN	NaN	NaN	NaN	NaN	NaN	NaN	NaN	NaN	NaN	NaN	NaN	NaN	NaN	NaN	NaN	NaN	NaN	NaN	NaN	NaN
YHL025W	YHL025W	NaN	NaN	NaN	NaN	NaN	NaN	NaN	NaN	NaN	NaN	NaN	NaN	NaN	NaN	NaN	NaN	NaN	NaN	NaN	NaN	NaN	NaN	NaN	NaN	NaN	NaN	NaN	NaN	NaN	NaN	NaN	NaN	NaN	NaN	NaN	NaN	NaN	NaN	NaN	NaN	NaN	NaN	NaN	NaN	NaN	NaN	NaN	NaN
YHL030W	YHL030W	0.98469	0.9506	0.93246	0.91528	0.9044	0.88891	1.0998	0.85673	0.98141	0.84625	1.0275	0.88584	0.94727	0.85963	1.0338	0.88975	0.926	0.89079	1.2499	1.0007	0.92484	0.88914	0.96739	0.98809	1.1594	1.0903	1.2003	1.2607	1.2703	1.2576	0.37625	1.3192	1.0849	1.1096	1.1834	0.973	0.99734	1.3568	1.1711	1.1476	1.1808	1.1012	1.0687	1.1582	1.1104	1.1277	1.0325	1.2786
YHL033C	YHL033C	0.7741	1.0823	0.73582	1.2063	0.6821	1.0633	1.0376	0.92577	0.83582	1.0292	0.9507	1.0555	0.81345	0.95345	0.87642	1.0125	0.68214	1.1977	0.85363	1.3307	0.70708	1.2589	0.70086	1.2438	1.0403	1.1726	0.98092	1.7085	1.2675	1.4918	0.386	1.5184	0.91382	1.3092	0.95957	1.1164	0.88114	1.4517	0.70668	1.0512	0.74184	1.053	0.69266	1.126	0.71393	1.0726	0.69828	1.1465
YHL034C	YHL034C	NaN	NaN	NaN	NaN	NaN	NaN	NaN	NaN	NaN	NaN	NaN	NaN	NaN	NaN	NaN	NaN	NaN	NaN	NaN	NaN	NaN	NaN	NaN	NaN	NaN	NaN	NaN	NaN	NaN	NaN	NaN	NaN	NaN	NaN	NaN	NaN	NaN	NaN	NaN	NaN	NaN	NaN	NaN	NaN	NaN	NaN	NaN	NaN
YHL038C	YHL038C	NaN	NaN	NaN	NaN	NaN	NaN	NaN	NaN	NaN	NaN	NaN	NaN	NaN	NaN	NaN	NaN	NaN	NaN	NaN	NaN	NaN	NaN	NaN	NaN	NaN	NaN	NaN	NaN	NaN	NaN	NaN	NaN	NaN	NaN	NaN	NaN	NaN	NaN	NaN	NaN	NaN	NaN	NaN	NaN	NaN	NaN	NaN	NaN
YHL039W	YHL039W	0.96905	0.827	1.0075	0.95654	0.84498	0.84191	1.2344	0.73708	NaN	0.80965	0.95012	0.89413	0.84775	0.90394	1.065	0.8472	0.91524	NaN	1.3192	0.95717	1.0285	0.88734	NaN	1.1005	1.0754	1.0976	1.0755	1.3144	NaN	NaN	NaN	1.766	0.9939	1.0048	1.3451	1.01	0.9696	1.4554	NaN	NaN	NaN	0.86118	NaN	NaN	NaN	NaN	1.0814	NaN
YHR001W	YHR001W	1.3785	1.0343	1.1297	0.94841	1.0842	0.88404	1.0917	NaN	1.4105	0.83701	1.2104	0.9911	NaN	0.91284	1.0222	0.90011	0.66135	0.95509	1.0943	0.95833	0.91144	0.99433	0.69937	0.99087	NaN	NaN	1.1611	1.3264	1.2948	1.0853	0.45029	NaN	NaN	NaN	NaN	NaN	NaN	NaN	1.1346	0.74803	0.98166	0.75628	0.94709	1.043	1.1829	1.0381	0.94674	1.2163
YHR005C	YHR005C	0.8393	0.89879	0.93462	0.87784	0.91154	0.94249	1.0029	0.92667	1.058	0.88257	0.99923	0.82773	1.1349	0.83492	0.9019	0.879	1.0359	0.89977	1.2201	1.0195	0.9096	0.90167	0.87499	0.98586	1.1458	0.95954	1.189	1.2765	1.351	1.1111	0.33476	2.6115	1.0017	0.95495	1.1512	0.89604	0.82147	1.5324	1.0609	1.0058	1.0901	1.0643	0.75835	0.95496	0.99457	1.0922	0.85496	1.143
YHR007C	YHR007C	0.90408	0.94749	0.93971	0.90514	0.9566	0.74138	1.0724	0.81477	0.94823	0.8294	0.99695	0.88448	0.93237	0.7802	1.0103	0.87655	0.91038	0.90255	1.0552	1.0131	0.97435	0.94541	0.92094	1.0393	1.0479	1.039	1.201	1.2346	1.2419	1.2838	0.28302	1.4875	0.943	0.93858	1.0752	1.0827	0.8575	1.2758	1.0228	0.92857	0.94571	0.92297	0.92395	0.99692	0.95928	1.0544	0.93796	1.2869
YHR010W;YDR471W	YHR010W;YDR471W	0.87139	1.2052	0.87856	1.2441	0.84656	1.1533	1.0188	0.96977	0.97294	1.1555	1.0409	1.1409	0.97495	1.1416	1.0285	1.1223	0.82862	1.2954	1.0581	1.2084	0.85602	1.2804	0.89307	1.2908	0.93902	1.137	1.0115	1.3957	1.14	1.2967	0.71776	1.1938	0.87993	1.1472	0.93679	1.0788	0.90325	1.2443	0.73952	0.95244	0.743	0.9112	0.70005	0.96065	0.7034	0.95289	0.74205	0.95417
YHR012W	YHR012W	1.1386	1.139	1.2705	NaN	NaN	NaN	NaN	NaN	NaN	NaN	NaN	NaN	NaN	1.0403	NaN	0.99489	NaN	NaN	NaN	NaN	0.55075	1.1237	NaN	NaN	NaN	NaN	1.2665	NaN	NaN	NaN	NaN	NaN	NaN	NaN	NaN	NaN	NaN	NaN	NaN	NaN	1.147	NaN	NaN	NaN	NaN	1.2376	NaN	NaN
YHR013C	YHR013C	1.0424	1.1814	NaN	NaN	NaN	NaN	NaN	NaN	0.65157	NaN	NaN	0.93668	0.93742	1.0426	NaN	1.1296	0.6608	NaN	NaN	NaN	NaN	NaN	NaN	NaN	NaN	NaN	NaN	NaN	NaN	NaN	NaN	0.95543	0.94903	1.3161	NaN	NaN	NaN	NaN	1.1059	NaN	NaN	NaN	NaN	1.3137	1.1195	NaN	1.0338	NaN
YHR016C	YHR016C	0.89433	0.97166	NaN	NaN	NaN	NaN	NaN	NaN	1.0279	0.77012	1.2236	0.90252	1.0752	0.82617	1.1004	0.91123	NaN	NaN	NaN	NaN	NaN	NaN	1.2436	1.1611	NaN	NaN	1.1264	1.3857	1.1384	1.2195	NaN	NaN	NaN	NaN	0.98292	NaN	NaN	1.2796	1.127	1.2601	1.2771	1.1836	1.0674	NaN	NaN	NaN	NaN	1.1675
YHR017W	YHR017W	NaN	NaN	NaN	NaN	NaN	NaN	NaN	NaN	NaN	NaN	NaN	NaN	NaN	NaN	NaN	NaN	NaN	NaN	NaN	NaN	NaN	NaN	NaN	NaN	NaN	NaN	NaN	NaN	NaN	NaN	NaN	NaN	NaN	NaN	NaN	NaN	NaN	NaN	NaN	NaN	NaN	NaN	NaN	NaN	NaN	NaN	NaN	NaN
YHR019C	YHR019C	0.9627	1.039	1.4068	1.0449	1.0062	0.59416	1.4027	0.78082	0.97311	1.061	1.5525	0.70606	1.0017	0.81627	1.7875	0.84709	1.1323	0.80611	3.1297	0.63363	2.572	1.1462	1.2539	1.0725	1.2914	0.91827	1.1584	1.4059	1.2819	1.0937	1.4071	0.46785	1.2264	1.2673	1.5106	0.55142	1.3577	0.9135	1.0859	1.2942	1.418	1.2153	1.079	1.2914	1.4244	0.7228	1.6052	1.012
YHR020W	YHR020W	1.0019	1.055	0.9855	1.0378	0.95407	1.0032	1.1443	0.99354	1.0689	1.0005	1.1349	0.99142	1.0367	0.99655	1.0958	1.0261	0.99217	1.0482	1.2645	1.2059	0.97587	1.0768	0.99363	1.0774	1.2019	1.1591	1.2172	1.3982	1.3223	1.3338	0.39322	1.5826	1.1159	1.2686	1.2035	1.0787	1.0166	1.4884	1.1355	1.1642	1.1155	1.1366	1.0297	1.226	1.0688	1.2049	1.0213	1.3702
YKL156W;YHR021C	YKL156W;YHR021C	0.92263	0.95013	0.97432	1.0206	0.98609	0.96715	1.1817	0.92485	0.98354	0.93695	1.0404	0.9236	0.94956	0.91241	1.0001	0.91785	0.97104	1.0266	1.1928	1.1442	0.95029	1.0541	0.96588	1.0682	1.1141	1.0014	1.3297	1.5537	1.5037	1.4158	0.44408	1.5724	1.0604	1.1294	1.2079	0.9731	0.95816	1.2898	0.79546	0.80248	0.81045	0.81077	0.73304	0.87625	0.78306	0.87267	0.73303	0.92584
YHR023W	YHR023W	1.0449	1.0663	0.98199	0.86503	0.99737	0.93433	1.196	0.81899	1.0789	0.84507	1.1805	0.91761	0.86733	0.935	1.1747	0.93812	0.93782	0.91035	1.3734	1.0891	0.9754	0.93431	1.0509	0.95192	1.0684	1.0422	1.306	1.2499	1.2682	1.2117	0.36375	1.429	0.9735	1.3245	1.1006	0.91086	0.90379	1.4329	1.1775	1.0294	1.1616	1.0557	1.0982	1.0274	1.3044	1.0818	1.0847	1.2435
YHR024C	YHR024C	1.1113	1.0861	1.0449	NaN	NaN	NaN	NaN	1.2146	NaN	NaN	NaN	NaN	NaN	1.0291	1.3615	NaN	1.0089	1.0629	0.97713	1.0169	NaN	NaN	NaN	NaN	NaN	NaN	1.4631	1.4437	1.1317	1.3019	NaN	NaN	NaN	NaN	0.75734	0.94491	NaN	NaN	1.039	1.0739	NaN	0.89826	0.9562	1.0306	NaN	1.2475	1.388	1.5286
YHR025W	YHR025W	NaN	NaN	0.97126	NaN	NaN	1.0686	NaN	NaN	1.0565	NaN	1.2003	NaN	NaN	0.96931	NaN	NaN	NaN	0.94503	NaN	NaN	NaN	1.0874	NaN	NaN	NaN	NaN	NaN	NaN	NaN	NaN	NaN	NaN	NaN	2.0574	2.1415	1.3647	1.3327	NaN	NaN	NaN	NaN	NaN	NaN	1.3044	NaN	NaN	NaN	NaN
YHR027C	YHR027C	1.0084	0.92136	1.0336	0.8849	1.0039	0.90383	1.2169	0.88657	1.078	0.84233	1.1523	0.86033	1.0251	0.84888	1.0908	0.88771	0.99289	0.93034	1.2363	1.0094	0.98453	0.94624	1.0157	0.96181	1.2186	1.0172	1.2185	1.2385	1.3299	1.1495	0.42592	1.4095	1.1011	1.1146	1.2738	0.92661	1.003	1.2813	1.1501	1.001	1.1339	0.99016	0.99865	1.0454	1.1006	1.0441	1.0111	1.1946
YHR028C	YHR028C	NaN	NaN	NaN	NaN	NaN	NaN	NaN	NaN	NaN	NaN	NaN	NaN	NaN	NaN	NaN	NaN	NaN	NaN	NaN	NaN	NaN	NaN	NaN	NaN	NaN	NaN	NaN	NaN	NaN	NaN	NaN	NaN	NaN	NaN	NaN	NaN	NaN	NaN	NaN	NaN	NaN	NaN	NaN	NaN	NaN	NaN	NaN	NaN
YHR030C	YHR030C	NaN	0.94242	0.709	0.8322	NaN	NaN	NaN	NaN	NaN	0.98502	0.9562	0.91211	NaN	0.98449	NaN	0.85525	NaN	NaN	NaN	NaN	0.90823	1.2465	0.92072	1.1381	1.2246	1.0481	1.1141	1.2712	NaN	1.002	NaN	NaN	0.93585	NaN	NaN	NaN	0.93378	1.3958	NaN	NaN	NaN	NaN	NaN	NaN	NaN	NaN	NaN	1.2861
YHR031C	YHR031C	NaN	NaN	NaN	NaN	NaN	NaN	NaN	NaN	NaN	NaN	NaN	NaN	NaN	NaN	NaN	NaN	NaN	NaN	NaN	NaN	NaN	NaN	NaN	NaN	NaN	NaN	NaN	NaN	NaN	NaN	NaN	NaN	NaN	NaN	NaN	NaN	1.0153	1.1972	NaN	NaN	NaN	NaN	NaN	NaN	NaN	NaN	NaN	NaN
YHR034C	YHR034C	NaN	NaN	NaN	NaN	NaN	NaN	1.1483	0.87059	NaN	NaN	NaN	NaN	NaN	NaN	NaN	NaN	NaN	NaN	1.4396	NaN	NaN	NaN	NaN	NaN	0.9407	1.1707	NaN	NaN	1.4049	NaN	NaN	NaN	1.1178	1.121	1.0596	1.0167	0.99709	1.5258	NaN	NaN	NaN	NaN	NaN	NaN	NaN	NaN	NaN	NaN
YHR038W	YHR038W	NaN	NaN	NaN	NaN	NaN	NaN	NaN	NaN	NaN	NaN	NaN	NaN	NaN	NaN	NaN	NaN	NaN	NaN	NaN	NaN	4.2657	NaN	NaN	NaN	NaN	NaN	NaN	NaN	NaN	0.66301	7.2737	0.12722	NaN	NaN	NaN	NaN	NaN	NaN	NaN	NaN	NaN	NaN	NaN	NaN	NaN	NaN	NaN	NaN
YHR039C	YHR039C	0.85673	0.78911	0.80051	0.95227	0.91659	0.9971	NaN	1.0117	1.086	0.67831	1.0303	0.85598	0.77682	0.95413	0.9605	0.86689	0.88231	0.79488	1.2424	NaN	0.79591	0.82845	0.96311	0.97696	1.2274	1.0071	1.0569	1.2268	1.6129	0.94433	NaN	NaN	0.90623	NaN	1.2558	0.93131	0.87876	1.1662	0.99362	1.1184	0.82303	0.8289	0.98026	0.76614	0.97924	0.99521	0.79858	1.1141
YHR040W	YHR040W	NaN	1.0613	NaN	NaN	NaN	NaN	0.66095	NaN	1.3525	NaN	1.1635	NaN	NaN	NaN	NaN	1.0155	NaN	NaN	NaN	NaN	NaN	NaN	NaN	NaN	NaN	NaN	NaN	NaN	NaN	NaN	NaN	NaN	0.78112	NaN	NaN	NaN	NaN	NaN	NaN	NaN	NaN	NaN	0.96712	1.1513	NaN	NaN	NaN	NaN
YHR041C	YHR041C	NaN	NaN	NaN	NaN	NaN	NaN	NaN	NaN	NaN	NaN	NaN	NaN	NaN	NaN	NaN	NaN	NaN	NaN	NaN	NaN	NaN	NaN	NaN	NaN	NaN	NaN	NaN	NaN	NaN	NaN	NaN	NaN	NaN	NaN	NaN	NaN	NaN	NaN	NaN	NaN	NaN	NaN	NaN	NaN	NaN	NaN	NaN	NaN
YHR042W	YHR042W	0.87524	0.84701	0.9592	0.91859	0.97149	0.85825	0.96195	0.83424	0.94757	0.77688	0.99364	0.78866	0.8764	0.79168	0.97354	0.88751	0.84428	0.85674	1.1502	0.92201	0.83939	0.85333	0.8738	0.92722	1.0832	0.94995	1.1275	1.0974	1.1509	1.2758	0.32453	1.2783	0.90933	1.0148	1.182	0.79641	0.86939	1.2485	1.0261	0.93084	1.0113	0.98117	0.9658	1.0415	1.1008	0.99146	0.96507	1.2087
YHR046C	YHR046C	0.90548	0.84959	1.1364	NaN	0.77199	NaN	NaN	NaN	NaN	0.93942	0.94846	1.1286	NaN	0.96525	NaN	NaN	NaN	NaN	NaN	3.0738	NaN	NaN	0.94152	NaN	NaN	NaN	NaN	NaN	NaN	NaN	NaN	NaN	NaN	NaN	NaN	NaN	NaN	NaN	1.3356	NaN	NaN	1.2293	NaN	1.1526	NaN	NaN	0.98105	1.5604
YHR047C	YHR047C	0.78984	0.75181	0.8903	0.76851	0.78558	0.6833	1.3014	NaN	NaN	0.84909	0.98821	0.94555	0.74826	0.64313	0.96302	0.70538	0.8844	0.97269	1.0052	0.95213	0.93313	0.7966	NaN	0.88633	1.1204	0.97231	0.92743	1.1242	1.5653	1.1085	NaN	NaN	1.0974	0.76959	1.0634	0.88661	0.96545	1.0645	0.65203	0.783	0.71758	0.73351	0.73016	0.75424	0.72384	0.73779	0.69237	0.85778
YHR052W	YHR052W	0.86603	0.94534	0.98503	0.94659	0.79905	0.96039	1.0159	0.90523	0.91834	0.85384	0.95543	0.92877	0.91848	0.86974	0.92049	0.95203	0.78504	0.88908	1.1593	0.99646	0.8519	0.98603	0.8825	0.98329	1.1494	1.093	1.0147	1.4033	1.1743	1.1698	0.3773	1.1682	0.96276	1.027	1.057	0.81093	0.90491	1.3506	0.9753	1.0182	0.97422	1.0123	0.89405	1.2428	0.88129	1.0786	0.83497	1.2068
YHR056C;YHR054C	YHR056C	0.93425	1.0677	0.98816	0.90155	0.92369	0.8462	1.1752	0.87285	0.97185	0.96623	1.093	0.98294	0.97937	0.8732	1.0069	1.0824	0.88747	0.98127	1.3221	1.3099	0.89305	0.89875	0.81823	1.1168	1.1991	1.1229	1.3203	1.3283	1.2867	1.225	0.33724	1.5253	1.0208	1.1344	1.2068	0.91261	0.80292	1.5271	1.13	1.2061	1.0698	1.1055	0.98212	1.0781	1.0616	1.1245	1.0022	1.2807
YHR062C	YHR062C	NaN	NaN	NaN	NaN	NaN	NaN	NaN	NaN	NaN	NaN	NaN	NaN	1.1135	NaN	NaN	NaN	NaN	NaN	NaN	NaN	NaN	NaN	NaN	NaN	NaN	0.94573	NaN	NaN	NaN	NaN	NaN	NaN	NaN	1.2073	1.3763	0.92661	NaN	1.1843	NaN	NaN	NaN	NaN	NaN	NaN	NaN	NaN	NaN	NaN
YHR063C	YHR063C	1.0709	0.85377	1.0673	1.1357	NaN	1.1999	1.1215	0.6848	1.1262	0.97128	1.1981	1.0133	1.1428	0.88287	1.4825	1.046	1.1947	0.83879	NaN	NaN	NaN	0.97844	1.0646	1.0887	NaN	NaN	1.5015	1.3345	1.447	1.3421	0.33298	1.8537	0.83879	NaN	1.2684	1.2093	1.077	NaN	1.0723	1.2077	1.1139	1.1962	1.0981	1.2941	1.2387	1.0366	0.89027	1.1645
YHR064C	YHR064C	1.0496	1.0264	1.3486	1.0741	1.0249	0.71811	1.2469	0.95357	1.0832	1.0352	1.4922	0.76134	1.0696	0.8846	1.504	0.92544	1.1605	0.85804	2.7189	0.72743	2.2785	1.1251	1.2007	1.116	1.3232	1.0149	1.3317	1.4628	1.3981	1.1918	0.80467	0.71763	1.2123	1.2849	1.4756	0.63876	1.2031	1.0848	1.2147	1.2317	1.3462	1.2121	1.108	1.2385	1.3341	0.81053	1.3753	1.145
YHR065C	YHR065C	0.96113	0.92102	0.9893	1.1983	0.78498	0.97074	1.2356	0.87556	0.92133	0.97882	1.035	0.8371	1.0042	0.89114	1.0615	0.86941	1.0079	0.94694	1.4087	1.0716	1.1347	1.1653	0.92789	1.0809	1.3258	1.1381	1.1833	1.2897	1.312	1.0663	0.50241	1.277	1.2158	1.2986	1.3679	0.99076	1.0594	1.5652	1.0235	1.0985	1.0305	1.1251	1.0003	1.1926	0.99651	1.2594	0.99037	1.6488
YHR066W	YHR066W	0.49138	2.0181	0.43467	3.8959	0.38675	1.2351	4.195	0.15429	0.18958	NaN	0.82905	2.0244	0.44976	0.88214	1.8363	1.0342	0.39591	1.7212	2.2621	0.46462	0.76379	4.1594	0.83823	2.8338	0.83621	0.93895	0.29573	6.2334	1.3264	1.3338	4.3395	0.16776	1.1028	2.1231	0.64831	0.71175	1.5134	0.73442	0.23476	NaN	1.0016	2.3833	0.56784	2.0999	0.55968	1.8628	1.5362	0.84187
YHR068W	YHR068W	1.1119	NaN	NaN	NaN	NaN	NaN	NaN	NaN	NaN	NaN	NaN	NaN	NaN	NaN	NaN	NaN	NaN	NaN	NaN	0.75758	NaN	NaN	NaN	NaN	NaN	NaN	NaN	NaN	NaN	NaN	NaN	NaN	NaN	NaN	NaN	NaN	NaN	NaN	NaN	NaN	NaN	NaN	NaN	NaN	NaN	NaN	NaN	NaN
YHR069C	YHR069C	NaN	NaN	NaN	NaN	NaN	NaN	NaN	NaN	NaN	NaN	NaN	NaN	NaN	NaN	NaN	NaN	NaN	NaN	NaN	NaN	NaN	NaN	NaN	NaN	NaN	NaN	NaN	NaN	NaN	NaN	NaN	NaN	NaN	NaN	NaN	NaN	NaN	NaN	NaN	NaN	NaN	NaN	NaN	NaN	NaN	NaN	NaN	NaN
YHR070W	YHR070W	1.0334	0.98784	1.1473	0.96896	0.80829	0.96391	1.1697	0.97516	1.0371	0.81489	1.2393	1.0496	1.0965	1.0618	1.1023	1.0194	0.92012	1.0538	1.2277	1.0547	1.0001	1.0663	0.9919	1.0832	1.1333	1.2348	1.1753	1.3512	1.2345	1.3599	0.38838	1.7279	1.1168	1.1099	1.5744	1.0889	0.95967	1.4415	1.3185	1.1757	1.3505	1.2134	1.1403	1.513	1.2156	1.275	1.0917	1.3405
YHR072W-A	YHR072W-A	0.51178	2.2878	0.5337	2.5771	0.52801	1.8967	1.0358	1.0961	0.52545	2.4352	0.66273	1.9701	0.77982	1.3709	0.82737	1.7141	0.50612	1.9995	0.82936	1.8763	0.60197	2.4449	0.67739	2.1421	0.98958	1.3404	0.67668	2.5206	0.7719	2.0951	1.0272	1.1811	0.90871	1.3985	0.76282	1.4862	0.97463	1.3696	0.62949	2.6912	0.98679	1.9262	0.96809	1.8245	0.68853	2.334	1.0099	1.7516
YHR073W	YHR073W	0.96333	1.022	0.90628	0.9995	0.90151	1.0378	1.0373	0.83773	1.0406	0.90144	1.1265	0.93062	0.99893	1.0938	0.99068	0.99678	0.91585	0.99705	1.2442	1.1909	0.92931	1.0394	0.96629	0.98509	1.2095	1.1265	1.1644	1.3316	1.1655	1.2562	0.32704	1.549	1.0107	1.1708	1.1198	0.98543	0.90243	1.5046	1.1637	1.217	1.0871	1.1816	1.0704	1.2546	1.1035	1.3124	1.1421	1.5745
YHR074W	YHR074W	NaN	NaN	NaN	NaN	NaN	NaN	NaN	NaN	NaN	NaN	NaN	NaN	NaN	NaN	NaN	NaN	NaN	NaN	NaN	NaN	NaN	NaN	NaN	NaN	NaN	NaN	NaN	NaN	NaN	NaN	NaN	NaN	NaN	NaN	NaN	NaN	NaN	NaN	NaN	NaN	NaN	NaN	NaN	NaN	NaN	NaN	NaN	NaN
YHR077C	YHR077C	1.0057	1.073	1.2015	1.0997	0.74476	0.96288	1.2828	0.86905	0.94255	1.0477	1.1771	0.96621	1.0003	0.93247	0.95182	1.0568	0.97206	0.98878	1.3209	1.097	0.92412	1.1706	0.98045	1.0332	1.0228	1.2637	1.2694	1.4439	1.2962	1.4183	0.54541	1.2147	1.2099	1.3254	0.97975	1.087	1.0461	1.5849	0.9781	1.105	1.1742	1.1477	1.2645	1.4353	1.04	1.3665	1.0703	1.409
YHR082C	YHR082C	NaN	1.209	NaN	NaN	NaN	0.86108	0.96163	NaN	1.4078	1.089	1.024	NaN	NaN	0.97851	0.96558	NaN	1.4112	1.2213	0.98614	1.0865	NaN	NaN	1.4881	NaN	1.286	1.7565	1.3085	1.1632	1.2241	1.0865	NaN	NaN	1.1889	1.5818	1.3048	0.90481	1.0264	NaN	NaN	1.2785	1.0835	NaN	1.3183	NaN	1.6891	1.6473	0.87787	1.0577
YHR083W	YHR083W	NaN	NaN	NaN	NaN	NaN	NaN	NaN	NaN	NaN	NaN	NaN	NaN	NaN	NaN	NaN	NaN	NaN	NaN	NaN	NaN	NaN	NaN	NaN	NaN	1.0543	1.0438	NaN	NaN	NaN	NaN	NaN	NaN	NaN	NaN	NaN	NaN	NaN	NaN	NaN	NaN	NaN	NaN	NaN	NaN	NaN	NaN	NaN	NaN
YHR084W	YHR084W	1.1054	1.0998	1.1107	1.0623	0.83924	0.7522	0.97683	0.8638	1.1054	0.83845	1.1195	0.77245	0.97641	1.0092	1.0384	0.94052	0.9728	0.96277	1.1608	1.1047	0.85339	1.1753	0.87207	0.96788	1.1992	1.0776	1.0333	1.1938	1.2485	1.3043	0.38032	1.6922	0.94911	1.1111	1.1635	0.99343	1.0396	1.2283	1.1451	1.1433	1.0507	0.9583	0.91749	1.0736	1.0059	1.1436	0.90556	1.3687
YHR085W	YHR085W	0.91287	1.0534	0.87245	1.0766	0.81286	0.93438	0.9299	1.0461	0.94987	0.89869	1.1806	0.95917	1.2819	1.0716	1.0897	0.89145	0.86439	1.1733	1.2807	1.1976	0.93244	NaN	1.0123	1.165	1.2286	0.88471	1.0525	1.3897	1.0489	1.4327	0.7894	1.1521	0.9874	1.0613	1.0894	1.0123	0.95788	1.6949	0.83434	1.0096	NaN	1.0509	0.93506	1.1692	0.98278	1.2758	0.71744	1.2241
YHR086W	YHR086W	NaN	NaN	NaN	NaN	NaN	NaN	NaN	NaN	NaN	NaN	NaN	NaN	NaN	NaN	NaN	NaN	NaN	NaN	NaN	NaN	NaN	NaN	NaN	NaN	NaN	NaN	NaN	NaN	NaN	NaN	NaN	NaN	NaN	NaN	NaN	NaN	NaN	NaN	NaN	NaN	NaN	NaN	NaN	NaN	NaN	NaN	NaN	NaN
YHR088W	YHR088W	NaN	NaN	0.90917	1.4291	0.72219	0.97726	1.1648	NaN	0.74708	NaN	0.94925	NaN	NaN	NaN	NaN	1.1394	NaN	NaN	1.3494	1.0636	NaN	1.2554	0.89508	NaN	NaN	NaN	NaN	NaN	NaN	1.2247	NaN	NaN	NaN	NaN	NaN	NaN	0.83482	1.4748	0.74567	1.0414	NaN	NaN	NaN	1.3377	0.81059	1.0729	NaN	NaN
YHR089C	YHR089C	0.52367	2.2501	0.51416	2.5442	0.50615	1.9362	1.0428	1.1258	0.54023	2.5274	0.64143	2.0906	0.77906	1.392	0.78944	1.7372	0.51392	2.2432	0.77105	2.0532	0.58837	2.2767	0.69208	2.1726	0.96801	1.3836	0.65191	2.7246	0.72402	2.1547	0.95096	1.2723	0.89282	1.4505	0.75372	1.5663	0.99671	1.3832	0.63889	2.8455	1.0083	1.9551	0.9561	1.8616	0.69577	2.4035	1.0261	1.8397
YHR094C	YHR094C	0.95149	0.88687	1.0481	0.99272	0.94811	0.87922	1.1696	0.72556	1.0381	0.84311	1.2253	0.91008	1.1191	0.87954	1.1178	0.86902	1.036	0.95501	1.2425	0.99619	0.90163	1.1055	0.95489	1.1214	1.3206	1.0481	1.146	1.2674	1.4769	1.2104	0.31411	1.4914	1.3171	1.2666	1.1998	1.055	1.0014	1.3482	1.2043	0.9594	1.3213	0.90871	0.8762	1.065	1.0987	1.4869	1.0073	1.321
YHR097C	YHR097C	NaN	NaN	NaN	NaN	NaN	NaN	NaN	NaN	NaN	NaN	NaN	NaN	NaN	NaN	NaN	NaN	NaN	NaN	NaN	NaN	NaN	NaN	NaN	NaN	NaN	NaN	NaN	NaN	NaN	NaN	NaN	NaN	NaN	NaN	NaN	NaN	NaN	NaN	NaN	NaN	NaN	NaN	NaN	NaN	NaN	NaN	NaN	NaN
YHR098C	YHR098C	0.95326	0.95433	0.89362	0.80804	0.89929	0.85097	0.96337	0.84952	0.98881	0.87	1.0513	0.88484	0.90339	0.90036	1.0105	0.8639	0.88325	0.94762	1.2055	0.93904	0.91502	0.91564	0.90766	0.94422	1.1598	0.93458	1.1334	1.2306	1.2435	1.0957	0.37214	1.3545	0.97696	1.0627	1.2035	1.0097	0.8181	1.4029	1.0899	1.0909	1.1652	1.1159	1.0405	1.1855	1.104	1.2453	0.99534	1.3412
YHR099W	YHR099W	1.0139	0.94389	1.0456	0.8383	1.1931	0.82422	1.1257	0.79943	0.97785	0.80431	1.1216	0.91556	0.98785	0.80964	1.0196	0.86047	0.90909	0.83356	1.2642	0.95538	1.063	1.0688	0.94371	0.96639	1.3103	1.0738	1.2754	1.2358	1.1996	1.0998	0.34201	1.5217	1.0482	0.9969	1.1979	0.90381	1.0479	1.3157	1.1723	0.95037	1.0601	1.0255	1.015	1.3052	1.0292	1.2714	0.91433	1.5207
YHR102W	YHR102W	NaN	NaN	NaN	0.9117	NaN	NaN	NaN	NaN	NaN	0.91295	NaN	NaN	1.0105	NaN	NaN	NaN	0.90553	NaN	1.0645	NaN	NaN	NaN	0.91993	NaN	NaN	NaN	NaN	1.3587	NaN	1.1146	NaN	NaN	NaN	NaN	NaN	NaN	NaN	NaN	1.2647	1.0144	NaN	NaN	1.0837	NaN	NaN	1.6551	1.0252	1.594
YHR103W	YHR103W	1.2737	1.0516	1.1109	1.0182	1.1179	1.3838	1.2554	1.0918	1.0187	1.2883	NaN	1.058	1.0693	1.0132	1.292	1.0273	0.93393	1.2251	1.3045	1.1226	NaN	0.93277	1.2658	1.0903	1.1997	1.1755	1.4009	1.2569	1.0844	1.2557	0.62206	NaN	0.96775	1.1444	1.1439	1.1539	0.95388	1.3481	1.1497	1.644	1.1274	1.0961	1.1052	1.294	1.0457	1.1255	1.052	1.2967
YHR107C	YHR107C	0.98835	0.9306	0.9702	0.99545	0.90435	0.922	1.0871	1.0392	1.0259	0.88859	1.1428	1.0205	1.011	0.93466	1.1041	0.98926	0.95188	0.98916	1.195	1.1055	0.96892	0.99967	0.93495	1.008	1.1338	1.07	1.2022	1.2918	1.2395	1.3055	0.40912	1.4351	1.081	1.1217	1.3179	1.0428	0.88668	1.3797	1.1962	1.2275	1.2129	1.1728	1.0283	1.221	1.1442	1.302	1.0464	1.3043
YHR108W	YHR108W	0.94207	0.86008	0.85455	0.87289	0.92006	0.82691	1.0346	0.91372	0.97846	0.81967	1.0208	0.88836	0.9935	0.78337	0.94226	0.82269	0.98778	0.94156	1.0697	1.1523	1.0417	NaN	0.94617	0.94474	1.1713	0.93635	1.1427	1.2407	1.1519	1.058	0.74532	1.4443	0.99073	1.2994	1.1624	1.0062	0.9804	1.2165	1.0386	1.0036	0.96541	0.84277	0.98606	1.0041	0.89372	0.95577	0.84413	1.185
YHR110W	YHR110W	NaN	NaN	NaN	NaN	NaN	NaN	NaN	NaN	NaN	NaN	NaN	NaN	NaN	NaN	NaN	NaN	NaN	NaN	1.2377	1.1561	NaN	NaN	NaN	NaN	1.2015	1.6566	NaN	NaN	NaN	NaN	NaN	NaN	1.1377	NaN	1.0614	NaN	NaN	NaN	NaN	NaN	NaN	NaN	NaN	NaN	NaN	NaN	NaN	NaN
YHR111W	YHR111W	0.79779	1.129	2.2273	NaN	NaN	0.74717	NaN	NaN	NaN	NaN	NaN	0.67655	0.86864	NaN	NaN	0.77769	1.5276	NaN	NaN	NaN	NaN	NaN	1.2757	NaN	0.72889	NaN	1.3022	1.3507	1.2428	1.2618	NaN	1.2927	NaN	NaN	NaN	NaN	NaN	0.72682	1.4083	NaN	1.2821	NaN	0.9714	1.143	1.8767	0.97111	1.5078	NaN
YHR114W	YHR114W	0.94938	0.93157	0.90406	0.96119	0.99679	0.94474	1.0844	0.98817	0.9718	0.90488	1.0941	0.97452	0.95702	0.91056	0.95712	0.80259	1.0245	0.89556	1.3058	1.1717	0.75559	1.0774	1.0028	0.94277	1.107	1.0742	1.2381	1.3843	1.3797	1.298	0.45681	1.6447	1.0449	1.2593	1.1986	1.0716	1.0099	1.4554	1.0811	0.9088	1.1014	0.94916	0.82949	1.0039	0.91895	0.961	0.95682	1.1934
YHR115C	YHR115C	NaN	NaN	NaN	NaN	NaN	NaN	NaN	NaN	NaN	NaN	NaN	NaN	NaN	NaN	NaN	1.169	NaN	NaN	NaN	NaN	NaN	NaN	NaN	NaN	NaN	NaN	NaN	NaN	NaN	NaN	NaN	NaN	NaN	NaN	NaN	NaN	NaN	NaN	NaN	NaN	NaN	NaN	NaN	NaN	NaN	NaN	NaN	NaN
YHR117W	YHR117W	0.92679	0.96115	0.90017	1.0375	0.93565	0.94848	1.0947	0.95102	0.99288	0.93698	1.0374	0.97843	0.99797	0.96426	1.0299	1.0055	0.91435	0.97249	1.1595	1.1509	0.87789	1.0054	0.91229	1.0413	1.1817	1.1165	1.1625	1.3287	1.2132	1.287	0.36134	1.5564	1.0659	1.1483	1.155	1.0408	0.90578	1.456	1.1327	1.2186	1.1742	1.2054	1.037	1.2879	1.085	1.2874	1.0496	1.4271
YHR118C	YHR118C	NaN	NaN	NaN	NaN	NaN	NaN	NaN	NaN	NaN	NaN	NaN	NaN	NaN	NaN	NaN	NaN	NaN	NaN	NaN	NaN	NaN	NaN	NaN	NaN	NaN	NaN	NaN	NaN	NaN	NaN	NaN	NaN	NaN	NaN	NaN	NaN	NaN	NaN	NaN	NaN	NaN	NaN	NaN	NaN	NaN	NaN	NaN	NaN
YHR119W	YHR119W	NaN	0.95277	0.90549	0.80253	NaN	NaN	NaN	0.96811	1.3641	1.0424	NaN	NaN	0.93695	0.72032	NaN	NaN	NaN	NaN	1.2917	0.90138	NaN	NaN	NaN	NaN	1.2332	NaN	NaN	NaN	1.47	NaN	NaN	NaN	0.87925	0.95848	1.1279	1.0071	1.105	1.1357	1.3978	NaN	1.0736	NaN	NaN	NaN	NaN	NaN	NaN	1.2059
YHR121W	YHR121W	NaN	NaN	NaN	NaN	0.83016	NaN	NaN	NaN	NaN	1.1278	NaN	NaN	0.99498	NaN	NaN	NaN	NaN	NaN	NaN	NaN	NaN	NaN	NaN	NaN	NaN	NaN	1.3151	NaN	1.4118	NaN	NaN	NaN	NaN	NaN	NaN	NaN	NaN	NaN	NaN	NaN	NaN	NaN	NaN	NaN	NaN	NaN	NaN	NaN
YHR122W	YHR122W	NaN	NaN	1.5089	NaN	NaN	NaN	NaN	NaN	NaN	NaN	0.94859	1.1265	NaN	NaN	NaN	NaN	NaN	NaN	NaN	NaN	NaN	NaN	NaN	NaN	NaN	NaN	NaN	NaN	NaN	NaN	NaN	NaN	NaN	NaN	NaN	NaN	NaN	NaN	NaN	NaN	NaN	NaN	NaN	1.229	NaN	NaN	NaN	NaN
YHR123W	YHR123W	NaN	NaN	NaN	NaN	NaN	NaN	NaN	NaN	NaN	NaN	NaN	NaN	NaN	NaN	NaN	NaN	NaN	NaN	NaN	NaN	NaN	NaN	NaN	NaN	NaN	NaN	NaN	NaN	NaN	NaN	NaN	NaN	NaN	NaN	NaN	NaN	NaN	NaN	NaN	NaN	NaN	NaN	NaN	NaN	NaN	NaN	NaN	NaN
YHR127W	YHR127W	NaN	NaN	NaN	NaN	NaN	NaN	NaN	NaN	NaN	NaN	NaN	NaN	NaN	NaN	NaN	NaN	NaN	NaN	NaN	NaN	NaN	NaN	NaN	NaN	NaN	NaN	1.1803	NaN	NaN	NaN	NaN	NaN	NaN	NaN	NaN	NaN	NaN	NaN	NaN	NaN	NaN	NaN	NaN	NaN	NaN	NaN	NaN	NaN
YHR128W	YHR128W	NaN	NaN	NaN	1.1483	1.1063	NaN	NaN	NaN	NaN	1.0106	NaN	NaN	NaN	NaN	NaN	NaN	NaN	1.145	NaN	NaN	NaN	1.2092	NaN	1.1309	NaN	NaN	NaN	NaN	NaN	1.1447	NaN	1.58	NaN	NaN	NaN	NaN	NaN	NaN	NaN	1.2278	NaN	NaN	NaN	1.1605	NaN	NaN	NaN	NaN
YHR133C	YHR133C	NaN	NaN	NaN	NaN	NaN	NaN	NaN	NaN	NaN	NaN	NaN	NaN	NaN	NaN	NaN	NaN	NaN	NaN	NaN	NaN	NaN	NaN	NaN	NaN	NaN	NaN	NaN	NaN	NaN	NaN	NaN	NaN	NaN	NaN	NaN	NaN	NaN	NaN	NaN	NaN	NaN	NaN	NaN	NaN	NaN	NaN	NaN	NaN
YHR135C	YHR135C	0.8932	0.89513	0.95882	0.95775	0.97068	0.88948	1.1463	0.9244	0.94534	0.8551	0.96671	0.93243	0.82536	0.84227	1.1421	0.92165	0.85796	0.96465	1.2163	1.0834	0.81022	0.87097	0.93012	1.027	1.2638	1.0525	1.0747	1.2074	1.1263	1.1413	0.29474	1.4184	NaN	NaN	1.1623	0.93001	0.973	1.3457	1.0488	1.0358	1.0213	0.96566	0.87815	1.12	0.90752	1.3077	0.85915	1.0742
YHR137W	YHR137W	1.1698	1.1291	1.1502	1.1865	1.1451	1.163	1.4394	1.1036	1.239	1.0852	1.3801	1.1139	1.2382	1.0645	1.2788	1.1033	1.1228	1.1754	1.461	1.2969	1.148	1.2008	1.1481	1.245	1.4486	1.2532	1.4507	1.5568	1.5784	1.479	0.49632	1.7449	1.3185	1.4137	1.4249	1.2137	1.2465	1.561	1.2654	1.2129	1.3031	1.2065	1.1914	1.2784	1.1832	1.3179	1.1232	1.4909
YNL162W;YHR141C	YNL162W;YHR141C	0.86686	0.97685	0.90965	0.99973	0.81439	1.0074	0.94562	0.9803	0.87233	0.93358	0.9235	0.93632	0.88363	0.94774	0.8957	0.97773	0.89449	0.98847	0.88789	0.91644	0.87948	0.96019	0.92131	1.0065	0.91805	1.1164	0.93048	1.1996	0.9942	1.1376	0.8286	0.99283	0.88753	1.0648	0.94295	1.0693	1.0056	1.0987	0.75945	0.85109	0.7796	0.80849	0.71491	0.83415	0.73031	0.86511	0.74948	0.84259
YHR143W-A	YHR143W-A	1.0377	1.2359	1.0701	1.1352	1.035	1.1347	1.0962	1.1401	1.1355	1.2188	1.1009	1.1643	1.152	1.1504	1.1621	1.2107	1.0705	1.1102	1.1557	1.2085	1.0807	1.1764	1.0738	1.1301	1.2696	1.2285	1.1214	1.286	1.153	1.2512	1.0762	1.111	1.2261	1.176	1.2269	1.171	1.1924	1.2725	1.2946	1.3974	1.3212	1.4347	1.269	1.4138	1.2744	1.4378	1.2925	1.3995
YHR146W	YHR146W	NaN	0.97304	0.75938	1.4105	0.6704	1.0659	0.77467	0.93067	0.91905	0.89368	0.79572	0.99728	0.91035	0.8752	0.90567	1.0128	NaN	1.0541	1.1604	0.85357	0.82676	1.8681	0.66199	1.2795	1.0875	1.0502	0.91524	1.4247	0.96867	1.1563	NaN	NaN	0.79387	1.3617	0.99727	0.91602	1.1567	1.3194	0.85106	1.0927	0.87195	1.1169	0.75827	1.4317	0.7911	1.2279	0.79409	1.6547
YHR147C	YHR147C	NaN	NaN	NaN	NaN	NaN	NaN	NaN	NaN	NaN	NaN	NaN	NaN	NaN	NaN	NaN	NaN	NaN	NaN	NaN	NaN	NaN	NaN	NaN	NaN	NaN	NaN	NaN	NaN	NaN	NaN	NaN	NaN	NaN	NaN	NaN	NaN	NaN	NaN	NaN	NaN	NaN	NaN	NaN	NaN	NaN	NaN	NaN	NaN
YHR148W	YHR148W	NaN	NaN	NaN	NaN	NaN	NaN	NaN	NaN	NaN	NaN	NaN	NaN	NaN	NaN	NaN	NaN	NaN	NaN	NaN	NaN	NaN	NaN	0.47826	NaN	NaN	NaN	NaN	NaN	NaN	NaN	NaN	NaN	NaN	NaN	NaN	NaN	NaN	NaN	NaN	NaN	NaN	NaN	NaN	NaN	NaN	NaN	NaN	NaN
YHR154W	YHR154W	0.91025	0.92747	0.93506	0.90457	0.85142	0.99101	1.0656	0.92203	0.90047	0.9243	0.95633	0.91292	0.88661	0.91436	1.0538	0.95239	1.0361	0.92838	1.2916	1.0089	0.85112	0.93844	0.88993	0.88623	1.1445	1.1008	1.1741	1.2614	1.1205	1.1799	0.53147	1.3748	1.0568	1.1393	1.1813	0.9743	0.88548	1.3481	1.1626	1.0659	1.0617	1.1159	1.0268	1.3152	1.053	1.2856	1.0485	1.4595
YHR155W	YHR155W	NaN	NaN	NaN	NaN	NaN	NaN	NaN	NaN	NaN	NaN	NaN	NaN	NaN	NaN	NaN	NaN	0.98575	NaN	NaN	NaN	NaN	NaN	NaN	NaN	NaN	NaN	NaN	1.5782	NaN	NaN	NaN	NaN	NaN	NaN	NaN	NaN	NaN	NaN	NaN	NaN	1.1049	1.0644	1.0108	NaN	NaN	1.1653	1.169	1.4527
YHR158C	YHR158C	1.0161	0.84998	1.0355	1.047	1.3166	0.95363	0.92754	0.85681	0.92723	0.89529	1.1453	0.96452	1.0735	0.86739	1.0982	NaN	0.91809	0.99898	1.3852	0.85519	1.1332	0.88724	0.90752	1.0383	1.2913	1.0747	1.3342	1.1793	1.2573	1.2948	NaN	NaN	1.0914	0.94298	1.4086	1.1023	0.8784	1.3348	0.86839	0.9763	0.96213	1.1163	1.1125	1.2751	1.2648	1.1051	0.86524	1.5885
YHR161C	YHR161C	1.0115	0.87952	0.97571	0.85114	0.91716	0.80144	1.1246	NaN	1.0299	0.82053	0.98753	0.89552	0.90718	0.88626	0.98149	0.86567	0.88182	0.74099	1.3271	0.99415	0.89378	0.92957	1.0362	1.0326	1.5296	NaN	1.1908	1.1764	1.0881	1.1137	NaN	0.94997	1.145	NaN	NaN	NaN	NaN	NaN	1.1087	0.69382	1.1583	1.0417	1.0095	1.1815	NaN	0.92828	1.0448	0.91935
YHR165C	YHR165C	0.91989	1.0143	0.99648	0.97732	0.79892	1.0331	1.1972	0.7822	0.97367	1.0786	0.86578	0.89333	0.95031	0.98613	0.95958	0.88464	0.91294	0.87315	1.2453	1.0181	0.97197	1.1367	0.76945	1.242	0.94187	1.0699	1.1565	1.5242	1.0854	1.2341	0.32846	1.5887	1.0259	1.0965	1.2414	1.0632	0.92508	1.2736	1.2949	1.151	1.1325	1.2053	1.0651	1.3707	1.1421	1.274	1.1758	1.3002
YHR166C	YHR166C	1.6289	NaN	1.4332	NaN	NaN	NaN	NaN	NaN	1.5785	NaN	NaN	NaN	1.3793	NaN	NaN	NaN	NaN	NaN	NaN	NaN	NaN	NaN	NaN	NaN	NaN	NaN	1.6977	2.03	2.0462	NaN	NaN	NaN	NaN	NaN	NaN	NaN	NaN	NaN	1.5028	1.2854	NaN	1.3238	NaN	1.4028	NaN	NaN	NaN	NaN
YHR169W	YHR169W	1.0447	1.2588	1.0463	1.1488	1.0663	1.0444	1.0386	0.97036	1.0954	1.0002	1.2358	1.1042	1.0368	1.0606	1.1847	1.0241	1.2115	1.1275	1.4595	1.2125	1.0887	1.1697	1.109	1.2564	1.2189	1.1237	1.3745	1.4717	1.3996	1.5172	0.3772	1.838	1.0928	1.241	1.2633	1.1722	1.0355	1.6057	1.1487	1.2751	1.1047	1.2065	1.0502	1.4177	1.0434	1.2406	1.1331	1.4665
YHR170W	YHR170W	1.0766	1.0653	1.1047	1.0183	1.0888	0.85658	1.1831	0.87109	1.2256	0.93399	1.2196	0.96238	1.0616	0.9451	1.084	0.96813	1.0164	1.1977	1.5701	1.1661	0.95021	0.99858	1.0368	1.1629	1.4325	1.2642	1.4533	1.4422	1.529	1.46	0.47256	1.6798	1.1173	1.5206	1.33	1.1703	1.208	1.6861	1.1198	1.0675	1.2339	1.0403	1.2062	1.1574	1.2867	1.0585	0.87748	1.0234
YHR171W	YHR171W	NaN	NaN	1.0662	NaN	NaN	NaN	NaN	NaN	NaN	NaN	NaN	NaN	NaN	NaN	NaN	NaN	NaN	NaN	1.0924	NaN	NaN	NaN	NaN	NaN	NaN	NaN	NaN	NaN	NaN	NaN	NaN	NaN	NaN	NaN	NaN	NaN	NaN	NaN	NaN	NaN	NaN	NaN	NaN	NaN	NaN	NaN	NaN	NaN
YHR172W	YHR172W	NaN	NaN	NaN	NaN	NaN	NaN	NaN	NaN	NaN	NaN	NaN	NaN	NaN	NaN	NaN	NaN	NaN	NaN	NaN	NaN	NaN	NaN	NaN	NaN	NaN	NaN	NaN	NaN	NaN	NaN	NaN	NaN	NaN	NaN	NaN	NaN	NaN	NaN	NaN	NaN	NaN	NaN	NaN	NaN	NaN	NaN	1.4562	NaN
YHR174W	YHR174W	1.1467	1.0646	1.1233	1.1598	1.0874	1.1008	1.2059	1.1526	1.2346	0.98756	1.918	1.0548	1.1883	0.80827	1.1544	0.813	1.1371	1.1221	1.4593	1.2884	1.0902	1.1083	1.1152	1.1853	1.3736	1.2924	1.4684	1.4975	1.7576	1.5226	0.46713	1.6515	1.1199	1.3382	1.401	1.1392	1.3963	1.2853	1.2901	1.2641	1.228	1.2109	1.2341	1.0581	1.2098	1.303	1.1116	1.4626
YHR179W	YHR179W	NaN	NaN	NaN	NaN	NaN	NaN	NaN	NaN	NaN	NaN	NaN	NaN	NaN	NaN	NaN	NaN	NaN	NaN	NaN	NaN	NaN	NaN	NaN	NaN	NaN	NaN	NaN	NaN	NaN	NaN	NaN	NaN	NaN	NaN	NaN	NaN	NaN	NaN	NaN	NaN	NaN	NaN	NaN	NaN	NaN	NaN	NaN	NaN
YHR182W	YHR182W	NaN	NaN	NaN	NaN	NaN	NaN	NaN	NaN	NaN	NaN	NaN	NaN	NaN	NaN	NaN	NaN	NaN	NaN	0.99304	NaN	NaN	NaN	NaN	NaN	NaN	NaN	NaN	NaN	NaN	NaN	NaN	NaN	NaN	NaN	NaN	NaN	NaN	NaN	NaN	NaN	NaN	NaN	NaN	NaN	NaN	NaN	NaN	NaN
YHR183W	YHR183W	0.93095	0.83739	0.89819	0.86418	0.94551	0.94363	1.0482	0.93861	0.90508	0.75513	1.3929	0.79886	0.93233	0.73179	0.81367	0.63023	0.86479	0.87878	1.173	1.009	0.8641	0.88457	0.85051	0.91135	1.0743	0.9965	1.0733	1.1692	1.4543	1.0631	0.44658	1.4906	1.0273	1.0568	1.0427	0.87457	0.92815	0.98209	1.0124	0.87957	0.87534	0.88525	0.91328	0.85304	0.85602	0.95034	0.7535	1.1034
YHR186C	YHR186C	NaN	NaN	1.4776	1.0868	NaN	NaN	NaN	NaN	1.0992	0.93452	NaN	NaN	NaN	NaN	NaN	NaN	NaN	NaN	NaN	NaN	NaN	NaN	1.1278	NaN	NaN	NaN	1.6419	1.2404	1.5987	1.5256	0.72051	1.1011	NaN	NaN	NaN	NaN	NaN	NaN	1.3538	NaN	NaN	0.99615	NaN	NaN	1.0051	NaN	NaN	NaN
YHR187W	YHR187W	NaN	NaN	NaN	NaN	NaN	NaN	NaN	NaN	NaN	NaN	NaN	NaN	NaN	NaN	NaN	NaN	NaN	NaN	NaN	NaN	NaN	NaN	NaN	NaN	NaN	NaN	NaN	NaN	NaN	NaN	NaN	NaN	NaN	NaN	NaN	NaN	NaN	NaN	NaN	NaN	NaN	NaN	NaN	NaN	NaN	NaN	NaN	NaN
YHR188C	YHR188C	NaN	NaN	NaN	NaN	NaN	NaN	NaN	NaN	NaN	NaN	1.1446	NaN	NaN	NaN	NaN	NaN	NaN	NaN	NaN	NaN	NaN	NaN	NaN	NaN	NaN	NaN	NaN	NaN	1.1619	1.1604	NaN	NaN	NaN	NaN	1.4566	NaN	NaN	NaN	NaN	0.88096	NaN	0.96746	0.78573	NaN	NaN	0.90496	0.94729	1.0805
YHR190W	YHR190W	0.87235	0.81795	0.90936	0.90013	0.87606	0.86213	0.96859	0.96479	0.94091	0.82503	0.99127	0.8031	0.86465	0.87262	0.93228	0.84142	0.83227	0.89744	1.1807	1.0646	0.82072	0.91884	0.86413	0.99771	1.0565	0.97837	1.185	1.3605	1.151	1.2414	0.27492	1.4556	0.9961	1.0664	1.0845	1.0516	0.91073	1.3495	1.0137	0.99616	0.91951	0.88836	0.82618	0.97465	0.85721	0.94959	0.81828	1.1841
YHR192W	YHR192W	NaN	NaN	NaN	NaN	NaN	NaN	NaN	NaN	NaN	NaN	NaN	NaN	NaN	NaN	NaN	NaN	NaN	NaN	NaN	NaN	NaN	NaN	NaN	NaN	NaN	NaN	NaN	NaN	1.1077	NaN	NaN	NaN	NaN	NaN	NaN	NaN	1.0243	NaN	NaN	NaN	NaN	NaN	NaN	NaN	NaN	NaN	NaN	NaN
YHR196W	YHR196W	0.95376	0.88927	0.96576	0.87398	0.90611	0.92154	1.179	0.81146	0.97528	0.82314	1.0098	0.82082	0.97388	0.81958	0.99984	0.87088	0.96319	0.81321	1.1689	1.0779	0.86288	0.95153	0.97834	0.94752	1.206	1.0814	1.1784	1.173	1.2026	1.1262	0.43004	1.45	1.1227	1.2146	1.2453	0.91763	0.82566	1.3087	1.109	0.99842	1.1631	1.0077	1.055	1.1038	1.0601	1.1334	1.1103	1.3728
YHR197W	YHR197W	0.90693	0.88348	1.054	0.81274	0.87885	0.94501	1.1529	0.81653	0.91026	0.97824	0.87457	0.85358	1.0441	0.8895	1.0977	0.75672	0.89707	0.92095	1.0719	1.0999	0.84548	1.0354	0.99624	0.90654	1.0557	0.64443	1.16	1.3714	1.1803	1.3573	0.28937	1.5477	1.0734	1.1728	0.93974	0.98078	0.96177	1.3544	1.0149	1.0181	0.96045	0.94783	0.85717	1.1401	1.0078	0.90644	1.0905	1.0593
YHR200W	YHR200W	NaN	NaN	1.1478	0.90044	NaN	NaN	NaN	NaN	1.0686	NaN	NaN	1.0023	0.95069	NaN	1.0292	0.87648	1.0515	NaN	1.265	1.1522	1.1037	NaN	1.1672	0.91767	NaN	1.2192	NaN	NaN	NaN	NaN	NaN	NaN	NaN	NaN	1.1135	NaN	NaN	NaN	1.1698	1.1133	NaN	1.1529	NaN	NaN	NaN	NaN	1.0307	NaN
YJR145C;YHR203C	YJR145C;YHR203C	0.76671	1.1041	0.78375	1.2632	0.73934	1.0478	1.0827	0.81891	0.83141	1.0454	0.92677	1.0402	0.87895	0.94578	0.97673	0.95974	0.75165	1.1781	0.97341	1.0989	0.82822	1.2913	0.83477	1.3148	0.95824	1.0483	0.98427	1.5216	1.2205	1.3491	0.55274	1.2499	0.93861	1.1336	0.94673	0.98327	0.90741	1.2271	0.80005	1.0841	0.86163	1.0558	0.80862	1.1348	0.7858	1.1535	0.85116	1.0836
YHR205W	YHR205W	1.0838	0.95432	0.95761	0.98499	0.92653	0.93437	0.96471	0.96525	1.0122	0.98109	1.1114	0.90809	0.90273	0.98348	0.99657	0.9249	0.90926	0.96663	1.3175	1.0413	0.92346	0.97014	0.91333	1.0635	1.1834	1.0104	1.2507	1.2843	1.3288	1.2587	0.38923	1.4987	1.0252	1.1253	1.1417	0.94777	0.91132	1.2768	1.1662	1.1401	1.0843	1.0607	1.1329	1.2419	1.0974	1.2217	0.99838	1.3841
YHR206W	YHR206W	0.84319	1.1563	0.91238	NaN	NaN	1.046	1.0137	0.95288	0.83344	1.1075	0.60896	1.4063	0.95691	1.0418	1.0219	1.2034	0.96342	1.1105	1.3795	1.4627	0.75236	1.0818	0.90851	1.0843	0.8979	1.188	1.2417	1.1263	1.4944	1.6135	NaN	NaN	1.0461	1.313	1.1794	1.1135	0.74535	1.3436	1.2673	NaN	1.2183	1.1043	NaN	1.1013	0.94827	1.1077	0.9051	1.5097
YHR207C	YHR207C	NaN	1.0994	1.063	0.84021	NaN	1.1059	2.0135	0.61439	NaN	1.1933	1.0431	1.3405	NaN	1.043	1.4783	0.97728	1.2892	1.4812	1.3947	0.86482	NaN	0.90924	1.1565	NaN	1.4912	NaN	1.4491	1.6525	1.3974	1.6816	0.53319	1.2824	1.4262	NaN	NaN	1.6233	NaN	NaN	1.5285	1.2216	1.2118	NaN	1.4333	1.6001	1.1644	1.4603	NaN	1.3876
YHR208W	YHR208W	NaN	NaN	0.69445	0.639	NaN	0.86329	1.074	NaN	NaN	1.2249	1.1826	NaN	NaN	0.81182	0.80682	0.88473	0.95465	0.95494	1.0269	0.99708	0.8011	NaN	NaN	NaN	1.1973	0.96641	NaN	NaN	2.0296	1.6486	NaN	NaN	NaN	NaN	1.5056	0.95697	NaN	1.1464	0.90032	NaN	NaN	NaN	NaN	NaN	1.1579	NaN	1.0507	NaN
YHR214C-B	YHR214C-B	NaN	NaN	NaN	NaN	NaN	NaN	NaN	NaN	NaN	NaN	NaN	NaN	NaN	NaN	NaN	NaN	NaN	NaN	NaN	NaN	NaN	NaN	NaN	NaN	NaN	NaN	NaN	NaN	NaN	NaN	NaN	NaN	NaN	NaN	NaN	NaN	NaN	NaN	NaN	NaN	NaN	NaN	NaN	NaN	NaN	NaN	NaN	NaN
YHR216W;YAR073W	YHR216W;YAR073W	NaN	NaN	NaN	1.1678	NaN	1.3607	1.2276	NaN	NaN	0.94876	NaN	NaN	NaN	NaN	0.86558	NaN	NaN	NaN	1.0582	1.6207	NaN	1.3866	NaN	1.5551	1.2	1.206	0.91103	NaN	NaN	NaN	NaN	NaN	NaN	NaN	NaN	NaN	NaN	NaN	NaN	NaN	0.90706	NaN	NaN	NaN	NaN	1.4314	NaN	NaN
YIL003W	YIL003W	NaN	NaN	NaN	NaN	NaN	NaN	NaN	NaN	NaN	NaN	NaN	NaN	NaN	NaN	NaN	NaN	NaN	NaN	NaN	NaN	NaN	NaN	NaN	NaN	NaN	NaN	NaN	NaN	NaN	NaN	NaN	NaN	NaN	NaN	NaN	NaN	NaN	NaN	NaN	NaN	NaN	NaN	NaN	NaN	NaN	NaN	NaN	NaN
YIL005W	YIL005W	0.9994	1.013	0.91243	1.0279	0.95228	0.91892	1.1165	0.91607	1.0333	1.0509	1.0841	0.91619	1.0414	0.93669	1.1007	1.0748	0.98276	1.0006	1.2524	1.0917	0.98871	1.0179	0.98881	1.0638	1.087	1.0782	1.1244	1.2137	1.251	1.1592	0.31139	1.2662	0.99566	1.0788	1.1696	0.9766	0.95588	1.4174	1.1421	1.1334	1.0268	1.0283	1.0422	1.1996	1.0506	1.1721	0.98304	1.1101
YIL009W	YIL009W	0.72723	1.1463	0.83156	1.1712	0.72255	1.0742	1.0603	0.91849	0.80341	1.2082	0.84595	1.2586	0.79859	1.0445	0.89367	1.0788	0.77366	1.3266	1.1508	1.3054	0.74681	1.2503	0.71604	1.3291	0.97637	1.145	0.97845	1.716	1.2544	1.6272	0.24715	1.2338	0.90944	1.2498	0.92669	1.1115	0.82784	1.3516	0.7688	1.2473	0.80889	1.2821	0.72017	1.4947	0.71899	1.4819	0.76219	1.3742
YIL010W	YIL010W	NaN	NaN	NaN	NaN	NaN	NaN	NaN	NaN	NaN	NaN	NaN	NaN	NaN	NaN	NaN	NaN	NaN	NaN	NaN	NaN	NaN	NaN	NaN	NaN	NaN	NaN	NaN	NaN	NaN	NaN	NaN	NaN	NaN	NaN	NaN	NaN	NaN	NaN	NaN	NaN	NaN	NaN	NaN	NaN	NaN	NaN	NaN	NaN
YIL015W	YIL015W	NaN	NaN	0.763	NaN	NaN	1.1227	NaN	0.73602	1.2499	NaN	1.3921	NaN	NaN	NaN	NaN	NaN	NaN	NaN	NaN	NaN	NaN	NaN	NaN	NaN	NaN	NaN	1.1499	1.0674	1.3286	1.1981	NaN	NaN	0.97958	NaN	1.1847	NaN	0.99731	NaN	1.5277	0.84022	NaN	NaN	NaN	NaN	NaN	1.2311	NaN	NaN
YIL016W	YIL016W	NaN	NaN	NaN	NaN	NaN	NaN	0.46496	1.0572	NaN	NaN	NaN	NaN	NaN	NaN	NaN	NaN	NaN	NaN	NaN	1.3086	NaN	NaN	NaN	NaN	1.3533	1.0994	NaN	NaN	NaN	NaN	NaN	NaN	1.0968	1.1183	1.2942	1.1172	1.2186	1.4088	NaN	NaN	1.0205	NaN	NaN	NaN	NaN	NaN	NaN	NaN
YIL019W	YIL019W	NaN	NaN	NaN	2.0749	NaN	NaN	NaN	NaN	NaN	NaN	NaN	NaN	NaN	NaN	NaN	NaN	NaN	NaN	NaN	NaN	NaN	NaN	NaN	NaN	0.85852	NaN	NaN	NaN	NaN	0.8298	2.9981	0.20629	NaN	1.5505	NaN	NaN	NaN	NaN	NaN	NaN	NaN	NaN	NaN	2.6519	NaN	1.106	NaN	NaN
YIL021W	YIL021W	0.96718	NaN	1.2826	NaN	NaN	NaN	1.0286	0.97624	1.2804	0.96208	1.0366	0.9388	0.91162	0.991	1.1718	1.1811	NaN	NaN	NaN	1.1578	NaN	1.0919	NaN	NaN	1.2228	1.1113	1.3016	1.2558	1.5471	1.3115	0.50755	1.3172	1.1773	1.106	1.0869	0.91811	0.98218	1.22	0.84867	1.22	1.1837	0.95553	NaN	NaN	0.89644	NaN	1.2109	NaN
YIL022W	YIL022W	0.97086	0.86914	0.8846	0.90786	0.82495	0.96398	1.0913	0.87983	0.95839	0.90224	0.95265	0.85135	0.84625	0.82673	1.0055	0.77128	0.86513	0.93344	1.1977	1.1073	1.0353	1.017	0.88381	1.1633	1.2041	1.08	1.2378	1.3573	1.1786	1.2526	0.36822	1.4605	1.0339	1.1852	1.1785	1.205	0.93907	1.5265	1.078	1.1104	1.1437	1.0819	1.0052	1.1854	1.0309	1.2142	1.0315	1.4438
YIL026C	YIL026C	0.89487	0.97204	1.0122	0.97046	0.91136	0.9745	1.0994	0.97318	1.009	0.90795	1.0622	0.88735	0.93535	0.95055	1.0922	0.93407	0.91561	1.0225	1.3653	0.94508	0.92004	0.97868	1.1079	0.87504	1.1834	1.181	1.1846	1.2301	1.379	1.3107	0.45901	1.3469	1.1992	1.1544	1.2534	1.0033	0.94253	1.3637	1.0554	1.0826	1.1877	1.1374	0.98608	1.1936	1.105	1.0636	0.99287	1.4613
YIL027C	YIL027C	NaN	NaN	NaN	NaN	NaN	NaN	NaN	NaN	NaN	NaN	NaN	NaN	NaN	NaN	NaN	NaN	NaN	NaN	NaN	NaN	NaN	NaN	NaN	NaN	NaN	NaN	NaN	NaN	NaN	NaN	NaN	NaN	NaN	NaN	NaN	NaN	NaN	NaN	NaN	NaN	NaN	NaN	NaN	NaN	NaN	NaN	NaN	NaN
YIL030C	YIL030C	0.84844	1.1123	NaN	1.1412	0.92439	1.1011	1.0214	NaN	0.96461	NaN	1.1083	1.0846	1.0252	1.0351	1.0761	0.93067	0.81879	1.1802	1.1112	1.0974	0.83575	1.1222	0.88307	1.2486	NaN	NaN	1.1787	1.3684	1.3246	1.2	NaN	NaN	NaN	NaN	1.2959	0.91506	NaN	NaN	0.99442	1.0082	1.1534	1.1739	0.90442	1.2501	0.94474	1.2839	NaN	1.3183
YIL033C	YIL033C	1.0769	1.0233	1.0387	1.0644	1.2627	0.97881	1.1568	0.9517	1.1122	1.0169	1.1491	0.90874	1.0568	0.98857	1.037	1.1181	1.0296	1.1079	1.4048	1.1501	0.95595	1.126	1.018	0.98385	1.2785	1.1936	1.4311	1.47	1.2706	1.444	0.29051	1.6607	1.2602	1.0764	1.4101	1.0833	0.94094	1.3641	1.1854	1.085	1.3161	1.0287	0.95522	0.92291	0.9885	1.0963	1.0552	1.3117
YIL034C	YIL034C	NaN	NaN	NaN	NaN	NaN	NaN	NaN	NaN	NaN	NaN	NaN	NaN	NaN	NaN	NaN	NaN	NaN	NaN	NaN	NaN	NaN	NaN	NaN	NaN	NaN	NaN	NaN	NaN	NaN	NaN	NaN	NaN	NaN	NaN	NaN	NaN	NaN	NaN	NaN	NaN	NaN	NaN	NaN	NaN	NaN	NaN	NaN	NaN
YIL035C	YIL035C	NaN	NaN	NaN	NaN	NaN	NaN	NaN	0.92087	NaN	NaN	NaN	NaN	NaN	NaN	NaN	NaN	NaN	NaN	NaN	1.0474	NaN	NaN	NaN	NaN	NaN	1.1031	NaN	1.3172	NaN	NaN	NaN	NaN	NaN	1.4863	NaN	1.0914	NaN	1.4013	NaN	1.132	NaN	1.117	NaN	NaN	1.302	NaN	NaN	NaN
YIL036W	YIL036W	NaN	NaN	NaN	NaN	NaN	NaN	NaN	NaN	NaN	NaN	NaN	NaN	NaN	NaN	NaN	NaN	NaN	NaN	NaN	NaN	NaN	NaN	NaN	NaN	NaN	NaN	NaN	NaN	NaN	NaN	NaN	NaN	NaN	NaN	NaN	NaN	NaN	NaN	NaN	NaN	NaN	NaN	NaN	NaN	NaN	NaN	NaN	NaN
YIL038C	YIL038C	0.89196	0.94758	0.92625	1.086	1.0127	1.0101	1.0935	1.0034	0.98138	0.87465	1.1603	0.96669	1.0061	0.88452	0.99991	1.1263	0.85243	0.90447	1.5607	1.3298	0.95371	1.0947	0.83974	1.2018	1.1576	1.0862	1.4158	1.6863	1.279	1.2792	0.49011	1.5173	1.0939	1.1692	1.1261	1.2165	0.98404	1.6632	1.0863	0.99659	1.0511	1.1627	0.96448	1.2839	1.0868	1.1148	1.3999	1.4569
YIL041W	YIL041W	0.97052	0.92441	0.99393	0.99816	1.0057	0.95616	1.0224	0.82914	1.0258	0.89197	1.2124	1.0448	1.0526	0.91725	0.98485	0.82117	1.0454	0.87607	1.292	1.1266	NaN	1.2745	0.96265	1.0018	NaN	0.78451	1.2167	1.5063	1.3777	1.3131	0.45516	1.1221	1.0059	NaN	0.88203	NaN	0.70697	1.323	0.94793	1.0981	0.89649	0.98906	0.96512	0.93775	0.99843	1.084	0.81891	1.2975
YIL043C	YIL043C	1.0144	1.1363	0.77821	1.1192	0.9062	1.0742	NaN	0.84815	0.96332	1.0515	1.0319	0.97097	0.89025	0.93009	1.1458	0.94106	0.91716	1.0621	1.2855	1.2023	0.81419	1.0909	0.8348	0.98596	1.2019	1.1592	1.3306	1.4333	1.4421	1.3819	0.32518	1.2683	1.079	1.2271	1.2135	1.1124	0.96308	1.4241	0.94586	1.0237	0.92851	1.0064	0.7136	1.0964	0.98248	1.0276	0.91568	1.2648
YIL044C	YIL044C	NaN	NaN	NaN	NaN	NaN	NaN	NaN	NaN	NaN	NaN	NaN	NaN	NaN	NaN	NaN	0.8575	NaN	NaN	NaN	NaN	NaN	NaN	NaN	NaN	NaN	NaN	NaN	NaN	NaN	NaN	NaN	NaN	NaN	NaN	NaN	NaN	NaN	NaN	NaN	NaN	NaN	NaN	NaN	NaN	NaN	NaN	NaN	NaN
YIL046W	YIL046W	NaN	NaN	NaN	NaN	NaN	NaN	NaN	NaN	NaN	NaN	NaN	NaN	NaN	NaN	NaN	NaN	NaN	NaN	NaN	NaN	NaN	NaN	NaN	NaN	NaN	NaN	1.1915	NaN	NaN	NaN	NaN	NaN	NaN	NaN	NaN	NaN	NaN	NaN	NaN	NaN	NaN	NaN	NaN	NaN	NaN	1.1199	NaN	1.0776
YIL047C	YIL047C	1.1685	1.0358	1.4105	0.88504	1.3244	0.74248	1.3471	0.73817	1.1874	0.90131	1.1607	0.97434	1.3569	0.85528	1.3431	1.0232	0.89895	1.0636	1.4691	1.0304	1.0178	NaN	1.1978	0.89057	1.8827	1.0575	1.3438	1.3593	1.5014	1.2233	0.70544	NaN	2.1465	1.1434	1.5493	1.2831	1.2796	1.3035	1.2731	1.0471	NaN	NaN	NaN	1.1601	NaN	0.89746	1.424	0.9859
YIL048W	YIL048W	NaN	1.0809	0.62542	NaN	0.98754	0.83395	1.1687	1.0286	1.1244	NaN	0.96968	NaN	NaN	1.0859	1.06	NaN	NaN	1.1324	NaN	NaN	NaN	0.90985	NaN	NaN	NaN	1.0464	1.1007	1.1283	1.2766	NaN	NaN	NaN	NaN	NaN	NaN	NaN	NaN	1.3648	NaN	1.038	NaN	0.97043	NaN	NaN	1.0445	NaN	0.92365	NaN
YIL052C	YIL052C	0.79229	1.4197	0.76147	1.4933	0.73072	1.3668	1.1925	0.86858	0.84622	1.3671	0.9745	1.3642	0.89065	1.2137	1.0205	1.2716	0.73465	1.5753	0.99067	1.238	0.78021	1.704	0.81635	1.5926	0.87208	1.281	0.88677	1.737	1.0572	1.4225	1.3122	0.68074	0.85197	1.4751	0.81147	1.237	0.89948	1.3638	0.67413	1.1676	0.71531	1.0848	0.70331	1.2125	0.65747	1.2028	0.79972	1.1127
YIL053W	YIL053W	1.1452	1.1686	1.1348	1.1593	1.0637	1.1365	1.234	1.0763	1.2031	1.0714	1.2396	1.1163	1.1997	1.0887	1.1992	1.075	1.132	1.1256	1.4724	1.286	1.0867	1.1673	1.1351	1.1879	1.3707	1.3018	1.5072	1.5775	1.4692	1.5427	0.42033	1.781	1.2385	1.3699	1.4041	1.2307	1.1111	1.6821	1.2997	1.3343	1.3744	1.2739	1.2185	1.455	1.2637	1.3688	1.191	1.6151
YIL056W	YIL056W	NaN	NaN	NaN	NaN	NaN	NaN	NaN	0.84522	NaN	NaN	NaN	NaN	NaN	NaN	NaN	NaN	NaN	NaN	1.2079	0.9819	NaN	NaN	NaN	NaN	1.2683	NaN	NaN	NaN	1.2399	NaN	NaN	NaN	NaN	NaN	1.0035	1.0876	NaN	1.0095	NaN	NaN	NaN	NaN	NaN	NaN	NaN	NaN	NaN	NaN
YIL063C	YIL063C	1.0282	1.0577	0.77023	0.73404	NaN	NaN	1.0594	NaN	1.5786	NaN	1.0082	0.88713	0.887	0.93217	0.96912	NaN	0.85174	NaN	NaN	NaN	1.119	NaN	NaN	1.0419	NaN	NaN	1.2529	NaN	1.184	1.3338	NaN	NaN	0.81992	NaN	NaN	NaN	0.81351	NaN	NaN	NaN	NaN	1.2654	0.90754	1.0663	1.0943	NaN	NaN	1.216
YIL066C	YIL066C	NaN	NaN	NaN	NaN	NaN	NaN	NaN	NaN	NaN	NaN	NaN	NaN	NaN	NaN	NaN	NaN	NaN	NaN	NaN	NaN	NaN	NaN	NaN	NaN	NaN	NaN	NaN	NaN	NaN	NaN	NaN	NaN	NaN	NaN	NaN	NaN	NaN	NaN	NaN	NaN	NaN	NaN	NaN	NaN	NaN	NaN	NaN	NaN
YIL068C	YIL068C	0.8918	0.92334	0.94558	0.96589	0.90244	0.87634	1.079	0.92773	1.1187	0.79599	0.89873	0.86427	0.87892	0.89084	1.3405	0.91198	0.9429	1.0389	1.2334	0.90643	0.75841	1.1837	0.96378	1.2593	1.6218	NaN	1.1216	1.1711	1.0927	1.1583	NaN	1.2121	1.101	NaN	1.0868	0.92704	1.0463	1.5275	0.8414	0.84664	0.98592	1.0385	0.99206	1.1221	0.66073	1.1172	0.91846	1.4075
YIL074C	YIL074C	NaN	NaN	NaN	NaN	NaN	NaN	NaN	NaN	NaN	0.74616	NaN	NaN	NaN	NaN	NaN	NaN	0.91094	NaN	1.2703	NaN	0.96525	NaN	NaN	NaN	NaN	NaN	NaN	NaN	NaN	NaN	NaN	NaN	NaN	0.68043	1.4066	NaN	0.71312	NaN	NaN	1.4711	NaN	NaN	NaN	NaN	NaN	NaN	NaN	NaN
YIL075C	YIL075C	0.97968	0.9655	1.0338	0.89377	0.94324	0.89348	1.1557	0.88034	1.0423	0.85811	1.0748	0.87364	1.0221	0.89723	1.07	0.89004	0.99105	0.93002	1.2601	1.0136	0.97437	0.95893	1.0097	0.93865	1.2712	1.0392	1.1669	1.2736	1.3241	1.2087	0.41253	1.4537	1.1573	1.1159	1.2783	0.98589	1.0474	1.3278	1.0789	0.97893	1.0999	0.98737	0.96859	1.0136	1.0052	1.0521	0.95801	1.1124
YIL076W	YIL076W	1.0384	1.037	0.99554	0.99405	1.01	0.98793	1.1124	1.1232	1.0947	1.0462	1.0603	1.0202	1.0618	0.99553	1.0706	1.0663	1.0171	1.0246	1.1243	1.1205	0.99955	0.98906	1.0237	1.02	1.1827	1.0089	1.0127	1.0133	1.0365	1.1011	0.75436	1.1336	1.115	1.1047	1.1282	1.0315	1.0869	1.1911	1.1997	1.1297	1.1256	1.1106	1.1044	1.1057	1.1011	1.1576	1.057	1.1078
YIL078W	YIL078W	1.2883	1.3495	1.255	1.3469	1.2264	1.2812	1.5563	1.2711	1.3509	1.281	1.4327	1.303	1.3413	1.2787	1.4298	1.3087	1.2169	1.3466	1.6286	1.5346	1.2411	1.4136	1.258	1.4484	1.5689	1.4497	1.5473	1.814	1.6609	1.7043	0.57548	1.9674	1.4669	1.589	1.544	1.4064	1.3163	1.8787	1.4963	1.5251	1.49	1.5164	1.3372	1.6192	1.3783	1.5844	1.3325	1.7811
YIL079C	YIL079C	NaN	NaN	NaN	NaN	NaN	NaN	NaN	NaN	NaN	NaN	NaN	NaN	NaN	NaN	NaN	NaN	NaN	NaN	NaN	NaN	NaN	NaN	NaN	NaN	NaN	NaN	NaN	NaN	NaN	NaN	NaN	NaN	NaN	NaN	NaN	NaN	NaN	NaN	NaN	NaN	NaN	NaN	NaN	NaN	NaN	NaN	NaN	NaN
YIL084C	YIL084C	NaN	NaN	NaN	NaN	NaN	NaN	NaN	NaN	NaN	NaN	NaN	NaN	NaN	NaN	NaN	NaN	NaN	NaN	NaN	NaN	NaN	NaN	NaN	NaN	NaN	NaN	NaN	NaN	NaN	NaN	NaN	NaN	NaN	NaN	NaN	NaN	NaN	NaN	NaN	NaN	NaN	NaN	NaN	0.87059	NaN	0.88685	NaN	NaN
YIL090W	YIL090W	NaN	NaN	NaN	NaN	NaN	NaN	NaN	NaN	NaN	NaN	NaN	NaN	NaN	NaN	NaN	NaN	NaN	NaN	NaN	NaN	NaN	NaN	NaN	NaN	NaN	NaN	NaN	NaN	NaN	NaN	NaN	NaN	NaN	NaN	NaN	NaN	NaN	NaN	NaN	NaN	NaN	NaN	NaN	NaN	NaN	NaN	NaN	NaN
YIL091C	YIL091C	0.82586	0.90848	0.91222	0.74085	0.80517	0.92149	1.1742	NaN	1.1771	0.82238	1.1804	0.81153	1.0051	0.97713	1.0285	0.87641	0.8734	0.96477	1.2365	1.1456	0.95165	0.81616	0.89668	1.0385	NaN	NaN	0.97997	1.3808	1.214	1.2059	NaN	NaN	0.88023	1.1957	1.2891	1.2058	NaN	NaN	1.2103	1.1823	1.0192	1.3526	1.1418	1.2923	1.0688	1.2015	0.95009	1.4663
YIL094C	YIL094C	0.98044	1.053	0.94129	1.0126	0.89178	0.91578	1.1231	1.0389	1.1028	0.90336	1.0579	0.97199	0.91578	0.90692	1.0488	0.97818	0.89459	0.99163	1.3559	1.1346	0.99434	1.0153	0.9019	0.98642	1.2723	1.0993	1.1785	1.4814	1.2445	1.3376	0.38803	1.3875	1.1392	1.1121	1.2949	1.0757	1.0138	1.3975	1.0872	1.033	1.0432	NaN	0.9986	1.152	1.1467	1.0909	0.85483	1.2527
YIL095W	YIL095W	NaN	NaN	NaN	NaN	NaN	NaN	NaN	NaN	NaN	NaN	NaN	NaN	NaN	NaN	NaN	NaN	NaN	NaN	NaN	NaN	NaN	NaN	NaN	NaN	NaN	NaN	NaN	NaN	NaN	NaN	NaN	NaN	NaN	NaN	NaN	NaN	NaN	NaN	NaN	NaN	NaN	NaN	NaN	NaN	NaN	NaN	NaN	NaN
YIL096C	YIL096C	NaN	1.1085	NaN	NaN	0.48737	NaN	1.7397	0.32726	NaN	1.2963	NaN	1.2311	NaN	NaN	NaN	NaN	NaN	NaN	NaN	NaN	0.76817	NaN	0.79267	NaN	1.1236	0.92536	NaN	2.4725	NaN	1.3605	2.0238	NaN	0.99135	1.4538	0.67666	0.88594	1.1146	0.98245	NaN	NaN	0.97757	1.6106	0.58055	1.7919	NaN	1.6546	NaN	NaN
YIL097W	YIL097W	NaN	NaN	NaN	NaN	NaN	NaN	NaN	NaN	NaN	NaN	NaN	NaN	NaN	NaN	NaN	NaN	NaN	NaN	NaN	NaN	NaN	NaN	NaN	NaN	NaN	NaN	NaN	NaN	NaN	NaN	NaN	NaN	NaN	NaN	NaN	NaN	NaN	NaN	NaN	NaN	NaN	NaN	NaN	NaN	NaN	NaN	NaN	NaN
YIL103W	YIL103W	1.1847	1.0269	NaN	NaN	NaN	1.1702	1.1804	1.0324	1.2852	1.0711	1.3325	NaN	1.2787	NaN	1.4752	NaN	NaN	NaN	1.4428	NaN	NaN	1.5674	NaN	1.0641	1.951	1.3399	NaN	1.3582	NaN	1.4437	NaN	NaN	1.0913	1.698	1.1399	1.396	NaN	1.3841	NaN	NaN	NaN	1.3468	NaN	1.554	NaN	NaN	NaN	NaN
YIL105C	YIL105C	0.81993	0.911	0.95787	0.91057	0.90723	0.93295	0.97405	0.85298	1.0252	0.88301	1.0252	0.92632	0.91596	0.75744	1.022	0.77141	NaN	0.89199	0.96529	0.86811	0.79403	1.0558	0.7665	0.87379	1.1139	0.96713	1.1215	1.1076	1.1447	1.2149	0.67786	1.3349	1.1883	0.96132	1.1145	0.88767	0.69811	1.4468	1.0125	0.95282	1.0094	1.0454	1.0253	NaN	1.1235	1.095	0.92176	1.2213
YIL106W	YIL106W	NaN	NaN	NaN	NaN	NaN	NaN	NaN	NaN	NaN	NaN	NaN	NaN	NaN	NaN	NaN	NaN	NaN	NaN	NaN	NaN	NaN	NaN	NaN	NaN	NaN	NaN	NaN	NaN	NaN	NaN	NaN	NaN	NaN	NaN	NaN	NaN	NaN	NaN	NaN	NaN	NaN	NaN	NaN	NaN	NaN	NaN	NaN	NaN
YIL107C	YIL107C	NaN	NaN	NaN	NaN	NaN	NaN	NaN	NaN	NaN	NaN	NaN	0.60446	NaN	NaN	NaN	NaN	NaN	NaN	NaN	NaN	NaN	NaN	NaN	1.1194	NaN	NaN	NaN	NaN	NaN	NaN	NaN	NaN	NaN	NaN	NaN	NaN	NaN	NaN	NaN	NaN	NaN	NaN	NaN	NaN	NaN	NaN	NaN	NaN
YIL108W	YIL108W	NaN	NaN	1.235	1.038	0.91367	0.597	NaN	NaN	NaN	NaN	1.116	1.0999	1.0053	0.86725	1.2344	NaN	NaN	NaN	NaN	NaN	NaN	NaN	NaN	NaN	1.0275	NaN	NaN	1.4579	NaN	NaN	NaN	NaN	NaN	NaN	NaN	0.92283	1.195	NaN	NaN	0.99867	1.2445	1.0885	0.98951	NaN	NaN	1.3843	NaN	NaN
YIL109C	YIL109C	0.96861	0.91863	1.0003	0.90379	0.90266	0.86969	1.0061	0.81305	0.98425	0.86478	1.0942	0.87598	0.97408	0.80175	0.96893	0.93531	0.83015	0.92272	1.1923	0.99262	0.97258	0.92191	0.86596	0.95466	1.1279	1.0408	1.1456	1.1924	1.2444	1.1873	0.3381	1.4702	0.98913	1.0791	1.1611	0.92468	0.89337	1.3098	1.1687	1.0155	1.1667	1.0266	0.99969	1.1201	1.0263	1.0892	1.006	1.2359
YIL110W	YIL110W	1.1407	1.2196	1.1241	NaN	0.91055	NaN	1.0133	0.62718	1.2044	1.1268	1.4278	0.92022	1.4209	1.2728	1.161	1.2122	NaN	1.1286	1.2457	1.1441	1.1422	0.86133	1.1928	1.0019	NaN	1.1601	1	1.1754	1.0238	1.1197	0.41318	NaN	1.0339	NaN	1.032	1.0298	1.0592	1.3592	1.0305	1.0169	1.1467	1.001	0.89862	NaN	NaN	1.1882	NaN	1.0521
YIL111W;YNL052W	YIL111W	NaN	NaN	NaN	NaN	NaN	NaN	NaN	NaN	0.94638	NaN	NaN	NaN	NaN	NaN	NaN	NaN	NaN	NaN	NaN	NaN	NaN	NaN	NaN	NaN	NaN	NaN	NaN	NaN	NaN	NaN	NaN	NaN	NaN	NaN	NaN	NaN	NaN	NaN	1.0834	1.2277	NaN	NaN	NaN	NaN	NaN	NaN	NaN	1.1716
YIL112W	YIL112W	NaN	NaN	1.17	1.5662	0.87507	0.8834	NaN	NaN	1.6835	0.87293	0.93754	0.86332	0.79774	0.87038	1.402	0.85354	1.4033	1.194	NaN	1.3547	0.96935	1.1393	0.96163	0.95944	1.0316	1.0782	1.3203	1.6398	1.4502	NaN	0.39777	1.4321	1.155	NaN	0.58279	NaN	NaN	NaN	0.88191	1.4763	1.0544	1.181	NaN	1.0969	0.92121	1.0697	1.2438	1.1841
YIL115C	YIL115C	0.93931	0.91548	0.98905	0.86513	0.92048	0.91138	1.2362	0.78927	1.0465	0.88351	1.1804	0.90295	0.96203	0.86008	1.0845	0.87802	0.88031	0.903	1.2623	1.0204	0.88804	0.89473	1.0181	1.0055	1.2423	1.0196	1.1556	1.3359	1.2385	1.2668	0.46212	1.4422	1.1055	1.1421	1.3322	0.95347	1.0184	1.5037	0.9917	1.0001	1.1426	1.0943	1.0361	1.0659	1.0511	1.0315	0.88134	1.2486
YIL116W	YIL116W	NaN	NaN	NaN	NaN	NaN	NaN	NaN	NaN	NaN	NaN	NaN	NaN	NaN	NaN	NaN	NaN	NaN	NaN	0.79868	NaN	NaN	NaN	NaN	NaN	NaN	NaN	1.1665	1.1034	1.0527	NaN	NaN	NaN	NaN	NaN	NaN	NaN	NaN	NaN	1.1099	NaN	NaN	NaN	1.0256	NaN	0.95807	1.3904	1.1517	NaN
YIL118W	YIL118W	NaN	NaN	NaN	NaN	NaN	NaN	NaN	NaN	NaN	NaN	NaN	NaN	NaN	NaN	NaN	NaN	NaN	NaN	NaN	0.84863	NaN	0.98869	NaN	NaN	NaN	NaN	NaN	1.3314	NaN	NaN	NaN	NaN	NaN	NaN	NaN	NaN	NaN	NaN	NaN	NaN	NaN	0.97654	NaN	NaN	NaN	NaN	NaN	NaN
YIL121W	YIL121W	1.0963	0.93282	NaN	NaN	NaN	NaN	NaN	NaN	NaN	NaN	1.0276	NaN	1.1294	NaN	1.1747	0.53259	NaN	0.95165	NaN	NaN	NaN	NaN	NaN	NaN	1.0804	0.84522	1.3384	1.2839	1.414	1.003	NaN	1.5205	NaN	NaN	0.92546	NaN	0.71407	NaN	1.6678	1.0699	NaN	NaN	NaN	NaN	1.7354	0.94411	NaN	NaN
YIL123W	YIL123W	NaN	NaN	NaN	NaN	NaN	NaN	NaN	NaN	NaN	NaN	NaN	NaN	NaN	NaN	NaN	NaN	NaN	NaN	NaN	NaN	NaN	NaN	NaN	NaN	NaN	NaN	NaN	NaN	NaN	NaN	NaN	NaN	NaN	NaN	NaN	NaN	NaN	NaN	NaN	NaN	NaN	NaN	NaN	NaN	NaN	NaN	NaN	NaN
YIL124W	YIL124W	NaN	NaN	NaN	NaN	NaN	NaN	NaN	NaN	0.94619	0.92121	NaN	NaN	NaN	NaN	1.117	1.0536	0.82724	NaN	NaN	NaN	1.044	NaN	0.93558	NaN	NaN	NaN	NaN	NaN	NaN	NaN	NaN	NaN	NaN	NaN	NaN	NaN	NaN	NaN	NaN	NaN	NaN	NaN	NaN	1.0827	NaN	NaN	NaN	NaN
YIL125W	YIL125W	0.96384	0.80922	1.2497	1.0185	0.87003	0.95515	0.98369	0.90927	1.0971	0.8556	1.1667	0.95069	0.98837	0.85624	0.96979	1.002	0.89577	0.87227	1.2388	1.1299	0.79448	0.85071	0.96716	1.1127	1.2195	1.0361	1.2883	1.2632	1.4533	1.3706	0.37476	1.6071	1.0081	1.1072	1.1488	1.061	0.98383	1.1843	1.1798	1.057	1.0803	1.0842	1.1263	1.251	1.0312	1.1916	1.0475	1.4792
YIL126W	YIL126W	0.87923	1.0192	0.86791	0.99286	0.85591	0.92656	1.012	0.93093	0.9676	0.96455	0.99575	0.91316	0.95067	0.92221	1.0216	0.98868	0.87091	0.95506	1.1531	1.2018	0.8939	1.0441	0.91796	1.0348	1.1146	1.196	1.2188	1.3188	1.228	1.2752	0.34631	1.557	0.97663	1.173	1.1541	0.99743	0.90938	1.5466	1.16	1.224	1.1739	1.153	1.0654	1.2369	1.0773	1.2828	0.98447	1.532
YIL127C	YIL127C	0.54063	1.5697	0.38331	3.6362	0.32757	1.4323	3.0321	0.26955	0.12451	9.2121	0.44772	2.8377	0.3146	1.4972	1.0768	1.5982	0.3293	2.4926	1.588	0.69408	0.60311	4.4001	0.62943	3.7499	0.54552	1.3164	0.19408	9.8391	1.0763	1.5422	3.3098	0.23153	0.68074	2.3285	0.45106	1.1477	0.90006	1.1354	0.13371	6.1139	0.94933	2.8194	0.5365	2.1588	0.56867	1.9543	1.179	1.1564
YIL128W	YIL128W	0.95684	0.93702	0.94648	1.0367	0.89521	1.1135	0.84733	0.83848	1.0911	0.8704	1.1677	0.87258	1.1079	0.89229	1.0257	1.0244	0.90452	1.1767	1.3247	1.2078	0.92051	0.97539	0.87334	1.131	1.1627	1.1129	1.32	1.1308	1.3423	1.1393	0.37895	1.524	1.1131	1.2003	1.1634	0.85685	0.93766	0.77858	1.1205	0.98872	1.1383	1.1059	1.0182	1.183	0.96149	0.99423	0.99052	1.3115
YIL129C	YIL129C	1.0708	0.94043	0.86721	0.92777	0.80842	0.90993	0.94737	0.85501	0.92944	0.94521	0.91231	0.90824	0.92449	0.86273	0.91102	0.9644	0.86322	0.95265	1.1277	1.0174	0.87227	0.94013	0.86935	0.95228	0.97196	1.0492	1.0461	1.3081	1.0428	1.1013	0.72576	1.2347	0.88954	1.0708	0.93905	1.0844	0.91897	1.1099	1.0724	1.013	0.98522	0.91385	0.97507	0.98896	0.77442	1.016	0.7975	1.1214
YIL130W	YIL130W	0.9272	0.82945	0.95283	0.98071	0.85519	0.99579	1.0948	1.036	1.1131	0.93375	0.87886	0.82575	0.85504	0.89856	0.9644	0.94865	0.71161	0.95025	1.3572	1.4684	NaN	0.91726	0.83083	1.0525	1.1444	1.0759	1.1627	1.3276	1.2279	1.4717	0.33261	1.2153	1.1128	1.13	1.1748	0.97255	0.82485	1.5	1.0033	1.0924	1.0366	1.1195	1.0578	1.0125	0.94787	1.3074	0.94796	1.3895
YIL131C	YIL131C	NaN	NaN	NaN	NaN	0.7839	NaN	NaN	NaN	NaN	NaN	NaN	NaN	NaN	NaN	NaN	0.73312	NaN	NaN	NaN	NaN	NaN	NaN	0.78366	1.1426	NaN	NaN	1.1137	1.5685	1.2147	NaN	NaN	NaN	NaN	NaN	1.15	1.047	NaN	NaN	1.1473	0.98247	1.1116	0.95389	1.0871	NaN	1.0521	1.1866	NaN	NaN
YIL133C	YIL133C	0.75497	1.0521	0.72674	1.0764	0.7327	1.0369	0.91584	0.90465	0.82338	0.97654	0.85998	0.98257	0.82295	0.94403	0.84105	0.95252	0.72162	1.1019	0.84461	1.0556	0.73638	1.118	0.71685	1.1287	0.89131	1.0742	0.8503	1.3093	0.98083	1.2259	0.54885	1.1781	0.83667	1.0865	0.82608	1.0023	0.81663	1.2415	0.70758	0.94739	0.68496	0.95713	0.6757	0.96574	0.65673	0.99802	0.68636	0.94836
YIL137C	YIL137C	0.92366	0.8092	0.91296	0.89586	0.91521	0.82211	0.90461	0.83238	0.96142	0.82633	1.1462	0.8045	1.0467	0.72394	1.0416	0.77058	0.85818	0.84507	1.0063	NaN	0.91166	0.90376	1.0597	1.0148	0.70445	0.84289	1.2988	1.1489	1.415	1.2527	NaN	NaN	0.68931	0.96329	0.93891	0.73972	0.82959	0.95341	1.1158	0.78905	0.90679	1.0105	0.93851	0.86618	0.98045	0.93667	0.9592	1.2942
YIL142W	YIL142W	0.99928	0.97675	1.0759	0.99768	0.98279	0.95404	1.1539	0.99669	1.0679	0.95198	1.1046	0.9761	0.98864	0.95635	1.0268	0.97326	0.983	0.96586	1.3992	1.1838	0.98522	1.0528	0.97923	1.0482	1.2312	1.1518	1.2452	1.451	1.3449	1.3731	0.36933	1.6716	1.0817	1.2001	1.2904	1.0565	1.0478	1.5187	1.073	1.0838	1.1535	1.0623	1.0532	1.1382	1.0622	1.1861	0.96616	1.3137
YIL143C	YIL143C	NaN	0.83776	0.9906	1.0378	0.75157	1.0531	1.0896	0.95338	1.0019	0.94474	1.1771	0.80691	0.78394	0.96511	NaN	1.0533	0.91085	0.88246	1.0499	0.83225	0.78847	0.82208	NaN	1.0556	NaN	0.80655	0.91144	1.2184	1.1273	1.1369	NaN	1.8051	1.199	1.0646	1.4087	0.66262	0.83036	NaN	1.3345	1.1978	NaN	NaN	NaN	1.1681	1.158	1.2058	NaN	NaN
YIL144W	YIL144W	0.93779	NaN	NaN	NaN	NaN	NaN	NaN	NaN	NaN	NaN	NaN	NaN	NaN	0.85078	1.2138	NaN	NaN	0.91327	NaN	NaN	1.1815	NaN	1.0277	NaN	1.3773	1.1453	NaN	NaN	NaN	NaN	NaN	NaN	NaN	NaN	1.3687	NaN	NaN	NaN	1.1917	0.98568	1.2846	NaN	NaN	0.98074	1.1446	NaN	1.2189	1.8347
YKR094C;YIL148W	YKR094C;YIL148W	0.79525	1.0465	0.89084	1.4734	0.93527	1.3005	1.1891	1.1266	0.86307	1.0784	0.95204	1.0554	0.88386	1.0316	0.88904	0.95522	0.86219	1.5634	1.072	1.3858	0.90954	1.5526	0.94228	1.6723	1.0112	1.2584	1.0392	1.7357	1.1919	1.4715	0.8208	1.4368	1.0621	1.2628	0.99074	1.2053	1.0397	1.2321	0.63398	0.87687	0.67484	0.79275	0.67638	0.92624	0.61684	0.91366	0.64867	0.80123
YIL149C	YIL149C	0.85495	1.0876	NaN	0.84753	1.0104	NaN	NaN	NaN	0.82378	NaN	1.2735	1.364	NaN	1.0051	1.0594	0.90533	1.2303	0.69362	1.3432	NaN	NaN	1.9779	0.8123	1.0046	1.3295	NaN	NaN	1.2995	1.3065	1.0641	NaN	1.2306	NaN	NaN	1.1726	NaN	NaN	NaN	1.1808	1.1425	NaN	1.0763	1.2654	NaN	0.95428	1.0694	0.83672	1.0999
YIL150C	YIL150C	NaN	0.87545	0.65765	1.0043	0.86181	0.96716	NaN	NaN	NaN	1.3748	1.0839	NaN	0.83683	NaN	NaN	0.76253	NaN	0.91756	0.99647	0.90566	0.66623	0.55159	0.85316	0.83689	NaN	NaN	1.2116	1.5315	1.3255	1.1871	NaN	NaN	NaN	1.3268	NaN	NaN	1.1491	1.4983	0.86807	0.9423	0.74406	0.43966	0.68053	0.82521	0.52431	0.6664	0.80369	1.1235
YIL151C	YIL151C	NaN	NaN	NaN	NaN	NaN	NaN	NaN	NaN	NaN	NaN	NaN	NaN	NaN	NaN	NaN	NaN	NaN	NaN	NaN	NaN	NaN	NaN	NaN	NaN	NaN	NaN	NaN	NaN	NaN	NaN	NaN	NaN	NaN	NaN	NaN	NaN	NaN	NaN	NaN	NaN	NaN	NaN	NaN	NaN	NaN	NaN	NaN	NaN
YIL154C	YIL154C	NaN	NaN	NaN	NaN	NaN	NaN	NaN	NaN	NaN	NaN	NaN	NaN	NaN	NaN	NaN	NaN	NaN	NaN	NaN	NaN	NaN	NaN	NaN	NaN	NaN	NaN	NaN	NaN	NaN	NaN	NaN	NaN	NaN	NaN	NaN	NaN	NaN	NaN	NaN	NaN	NaN	NaN	NaN	NaN	NaN	NaN	NaN	NaN
YIL156W	YIL156W	0.92517	NaN	NaN	0.86929	NaN	NaN	NaN	NaN	NaN	NaN	1.3094	NaN	NaN	NaN	NaN	NaN	0.96363	NaN	NaN	NaN	NaN	0.94676	NaN	1.1291	NaN	1.2452	1.2624	1.2328	1.0175	NaN	NaN	NaN	1.2326	NaN	0.84189	1.2697	NaN	NaN	NaN	1.1427	NaN	1.2052	NaN	1.0765	0.99412	NaN	NaN	1.2041
YIL159W	YIL159W	NaN	NaN	NaN	NaN	NaN	NaN	NaN	NaN	NaN	NaN	NaN	NaN	NaN	NaN	NaN	NaN	NaN	NaN	NaN	NaN	NaN	NaN	NaN	NaN	NaN	NaN	NaN	NaN	NaN	NaN	NaN	NaN	NaN	NaN	NaN	NaN	NaN	NaN	NaN	NaN	NaN	1.2222	NaN	NaN	NaN	NaN	NaN	1.2586
YIL161W	YIL161W	0.61347	1.3415	0.55803	NaN	0.8242	NaN	NaN	NaN	NaN	NaN	NaN	NaN	1.1546	1.1236	0.98121	1.0382	0.69768	1.2474	0.98037	NaN	NaN	1.1675	0.7818	NaN	1.1573	NaN	0.9549	1.5402	NaN	1.3659	NaN	1.9703	0.96597	1.8868	0.83005	1.1985	0.94359	1.5766	NaN	1.8086	0.76327	1.556	NaN	NaN	NaN	1.4618	NaN	1.3932
YIL163C	YIL163C	NaN	NaN	NaN	NaN	NaN	NaN	NaN	NaN	NaN	NaN	NaN	NaN	NaN	NaN	NaN	NaN	NaN	NaN	NaN	NaN	NaN	NaN	NaN	NaN	NaN	NaN	NaN	NaN	NaN	NaN	NaN	NaN	NaN	NaN	NaN	NaN	NaN	NaN	NaN	NaN	NaN	NaN	NaN	NaN	NaN	NaN	NaN	NaN
YIR001C	YIR001C	NaN	NaN	NaN	NaN	NaN	NaN	NaN	NaN	NaN	NaN	NaN	NaN	NaN	NaN	NaN	NaN	NaN	NaN	NaN	NaN	NaN	NaN	NaN	NaN	NaN	NaN	NaN	NaN	NaN	NaN	NaN	NaN	NaN	NaN	NaN	NaN	NaN	NaN	NaN	NaN	NaN	NaN	NaN	NaN	NaN	NaN	NaN	NaN
YIR002C	YIR002C	NaN	1.0384	0.78469	0.72538	0.74483	1.0139	1.2416	1.1375	1.0366	NaN	1.2596	0.85379	NaN	NaN	1.0549	NaN	0.8554	0.42943	1.2985	0.80394	1.1063	NaN	NaN	0.79491	1.1966	1.0679	1.1403	1.2875	1.2278	1.2876	0.41466	2.1483	NaN	NaN	1.2581	NaN	NaN	NaN	1.2486	1.2154	1.2253	1.0461	1.124	1.2082	0.99252	1.2764	1.033	1.3583
YIR004W	YIR004W	1.1723	NaN	1.1285	0.83307	NaN	1.0545	0.90562	0.92699	NaN	0.997	1.1508	0.88857	1.3266	NaN	NaN	NaN	NaN	0.84047	NaN	NaN	1.1126	NaN	NaN	NaN	NaN	0.94887	NaN	1.0739	1.5559	NaN	NaN	NaN	NaN	NaN	NaN	1.009	NaN	NaN	NaN	0.91404	1.4697	NaN	NaN	NaN	NaN	1.0886	1.0107	NaN
YIR006C	YIR006C	1.0119	1.2628	NaN	1.0023	0.9307	0.94246	1.2296	1.0614	0.82167	0.71807	1.09	0.82412	1.0394	0.81423	0.83885	0.84842	0.8811	0.82827	1.3864	1.4565	1.0873	0.91252	0.85486	1.1849	NaN	NaN	1.2648	1.2617	1.3901	1.3455	NaN	NaN	1.1588	NaN	NaN	1.0783	NaN	NaN	1.0127	1.0911	1.036	NaN	0.94793	0.91953	1.0475	1.0614	NaN	1.1767
YIR008C	YIR008C	0.79785	NaN	NaN	NaN	NaN	NaN	NaN	NaN	1.2766	0.90465	0.83177	0.91532	1.24	NaN	1.2082	NaN	NaN	NaN	NaN	NaN	NaN	0.90807	NaN	NaN	NaN	NaN	0.95264	NaN	NaN	NaN	NaN	NaN	NaN	NaN	NaN	NaN	NaN	NaN	NaN	NaN	1.0034	NaN	NaN	NaN	NaN	NaN	NaN	NaN
YIR012W	YIR012W	NaN	NaN	NaN	1.1548	1.0804	NaN	NaN	NaN	1.3045	NaN	NaN	NaN	NaN	NaN	1.4114	1.4598	NaN	NaN	NaN	NaN	1.023	0.68355	1.2499	NaN	NaN	NaN	NaN	0.94847	1.4937	1.1893	NaN	NaN	NaN	NaN	NaN	NaN	NaN	NaN	NaN	NaN	NaN	NaN	NaN	NaN	NaN	NaN	NaN	NaN
YIR023W	YIR023W	NaN	NaN	NaN	NaN	NaN	NaN	NaN	NaN	NaN	NaN	NaN	NaN	NaN	NaN	NaN	NaN	NaN	NaN	NaN	NaN	NaN	NaN	NaN	NaN	NaN	NaN	NaN	NaN	NaN	NaN	NaN	NaN	NaN	NaN	NaN	NaN	NaN	NaN	NaN	NaN	NaN	NaN	NaN	NaN	NaN	NaN	NaN	NaN
YIR026C	YIR026C	1.1275	1.0609	1.1329	1.0992	1.085	0.95239	1.2567	1.1098	1.0825	0.89969	1.1316	0.94608	1.1887	1.0887	1.2029	1.0782	1.0367	1.1472	1.4264	1.1871	0.97247	1.1288	1.0892	1.1034	1.1921	1.1347	1.4188	1.3628	1.4842	1.3312	0.34413	1.6968	1.2681	1.3839	1.4798	1.1151	1.1173	1.5196	1.2551	1.2223	1.1848	1.0269	1.1749	1.3228	1.0913	1.2	1.1114	1.2996
YIR033W;YKL020C	YIR033W	NaN	NaN	NaN	NaN	NaN	0.96761	NaN	NaN	NaN	NaN	1.0903	NaN	1.1273	NaN	NaN	0.97427	NaN	0.78405	NaN	NaN	NaN	NaN	NaN	NaN	NaN	NaN	NaN	NaN	NaN	NaN	NaN	NaN	NaN	NaN	NaN	NaN	NaN	NaN	1.2077	1.3055	NaN	NaN	0.91922	NaN	NaN	NaN	NaN	1.763
YIR036C	YIR036C	NaN	NaN	NaN	NaN	NaN	NaN	NaN	NaN	NaN	NaN	NaN	NaN	NaN	NaN	NaN	NaN	NaN	NaN	NaN	NaN	NaN	NaN	NaN	NaN	NaN	NaN	NaN	NaN	NaN	NaN	NaN	NaN	NaN	NaN	NaN	NaN	NaN	NaN	NaN	NaN	NaN	NaN	NaN	NaN	NaN	NaN	NaN	NaN
YIR037W	YIR037W	NaN	NaN	NaN	NaN	NaN	NaN	NaN	NaN	NaN	NaN	NaN	NaN	NaN	NaN	NaN	NaN	NaN	NaN	NaN	NaN	NaN	NaN	NaN	NaN	NaN	NaN	NaN	NaN	NaN	NaN	NaN	NaN	NaN	NaN	NaN	NaN	NaN	NaN	NaN	NaN	NaN	NaN	NaN	NaN	NaN	NaN	NaN	NaN
YJL002C	YJL002C	0.99205	0.89982	NaN	0.97498	0.85263	0.86959	1.0842	0.91916	0.97214	1.0202	NaN	0.79911	0.76669	1.0527	1.0789	0.97538	NaN	NaN	1.2655	1.2085	1.0256	0.95391	NaN	0.90682	1.1355	1.2415	1.1533	1.2852	1.1834	1.2778	NaN	1.1388	0.96317	NaN	1.3514	1.0083	1.0293	1.3008	1.0262	0.92085	0.9668	1.0103	1.0412	1.1789	NaN	1.1495	1.1638	1.3426
YJL005W	YJL005W	0.93082	0.96418	1.0262	1.0626	0.94986	0.98768	0.86665	0.78669	1.0991	0.91351	1.2016	0.86944	0.89673	1.0701	1.1827	1.0321	1.0105	1.0457	1.0942	1.0287	0.87541	0.94969	0.96189	1.0252	0.91135	1.2096	1.1318	1.2724	1.1149	1.1304	0.38265	1.4872	1.1996	0.99988	0.88912	1.0324	0.86376	1.6237	1.366	1.0747	1.1669	1.0104	1.2133	1.3327	1.2387	1.4027	0.92161	1.3312
YJL006C	YJL006C	NaN	NaN	NaN	NaN	NaN	NaN	NaN	NaN	NaN	NaN	NaN	NaN	NaN	NaN	NaN	NaN	NaN	NaN	NaN	NaN	NaN	NaN	NaN	NaN	NaN	NaN	NaN	NaN	NaN	NaN	NaN	NaN	NaN	NaN	NaN	NaN	NaN	NaN	NaN	NaN	NaN	NaN	NaN	NaN	NaN	NaN	NaN	NaN
YJL008C	YJL008C	1.0509	0.99788	1.0524	0.99027	0.97701	0.95614	1.169	0.96967	1.0891	0.92803	1.1464	0.96122	1.0632	0.9554	1.1301	0.97336	0.99941	0.99672	1.2797	1.1149	1.0238	1.0004	0.99814	1.0417	1.2254	1.0875	1.2609	1.3463	1.3015	1.2813	0.45451	1.4596	1.1159	1.203	1.2406	1.0493	1.0793	1.4251	1.2347	1.1285	1.2121	1.1213	1.1424	1.2159	1.1561	1.2307	1.0713	1.3756
YJL010C	YJL010C	0.95101	0.99501	0.91063	1.0885	0.83857	0.9032	1.0357	0.92249	0.91603	0.94774	1.0308	0.92756	0.93596	0.86939	1.0186	0.86278	0.85099	0.97814	1.1484	1.1288	0.84918	1.0818	0.83236	1.0803	1.0401	1.0904	1.129	1.4371	1.2097	1.2817	0.30947	1.5347	0.93702	1.1967	1.0112	0.94984	0.78433	1.4714	1.0835	1.1902	0.99182	1.1444	1.0498	1.2372	0.96472	1.1844	0.96789	1.486
YJL012C	YJL012C	0.79784	0.83581	0.78524	0.8346	0.76961	0.76033	0.94499	0.781	0.83567	0.80094	0.90079	0.79906	0.80881	0.76193	0.90894	0.80477	0.78762	0.83364	1.1182	0.8744	0.8325	0.83427	0.81668	0.90294	0.99865	0.88195	0.99869	1.1146	1.0471	1.0707	0.33136	1.0943	0.94405	0.96691	1.0136	0.80273	0.80762	1.1629	0.92613	0.95327	0.9558	0.92558	0.84773	1.0215	0.91259	0.96328	0.85527	1.0562
YJL014W	YJL014W	1.0306	0.96101	1.0093	1.0015	0.96928	0.96645	1.1731	0.96919	1.0618	0.9606	1.0865	0.92079	1.0419	0.93785	1.1222	0.93757	1.0275	1.0167	1.2744	1.1239	1.0133	1.0382	1.0172	1.0568	1.2183	1.0593	1.2638	1.383	1.3344	1.3406	0.41628	1.5209	1.0892	1.1861	1.2525	1.0455	1.0148	1.414	1.0606	1.0006	1.0219	0.96665	0.94508	1.0752	0.98116	1.0193	0.89688	1.1797
YJL020C	YJL020C	1.019	0.97	1.071	0.86683	0.92579	0.92588	1.1075	0.86768	1.1263	0.86394	1.1128	0.87879	1.0168	0.91001	1.0954	0.96723	0.96723	0.96889	1.3559	0.9807	1.0179	0.90471	1.0277	0.96055	1.1814	1.0201	1.2528	1.2491	1.3668	1.2056	0.4241	1.4752	1.136	1.117	1.2218	0.97498	1.0234	1.288	1.3432	1.1346	1.2039	1.0484	1.0855	1.1256	1.096	1.1337	1.0008	1.3291
YJL024C	YJL024C	0.90841	NaN	NaN	NaN	NaN	NaN	NaN	NaN	0.9561	NaN	NaN	NaN	NaN	NaN	1.0229	NaN	NaN	0.90432	NaN	NaN	NaN	NaN	NaN	NaN	NaN	NaN	NaN	NaN	NaN	NaN	NaN	NaN	NaN	NaN	NaN	NaN	NaN	NaN	NaN	NaN	NaN	NaN	NaN	NaN	NaN	NaN	NaN	NaN
YJL026W	YJL026W	0.84593	0.86253	0.88683	0.91282	0.81205	0.90784	1.0292	0.85754	0.89161	0.7945	1.0086	0.82983	0.8867	0.79297	0.92492	0.81365	0.81905	0.89315	1.063	0.98221	0.84758	0.89325	0.84048	0.94035	1.0308	0.95067	1.1596	1.2125	1.2613	1.1933	0.32834	1.5109	0.93391	1.0702	1.0144	0.91193	0.83143	1.223	0.8894	0.92707	0.90287	0.94801	0.84956	0.93625	0.85522	0.96891	0.83894	1.1349
YJL029C	YJL029C	0.95132	0.94735	NaN	NaN	1.0276	1.2954	1.0195	NaN	1.0241	1.1219	0.93888	0.87034	1.5415	0.76231	1.6302	0.82211	NaN	NaN	1.15	0.72949	NaN	0.87416	1.2958	1.2518	1.2386	NaN	1.3016	1.2991	NaN	1.3448	0.44752	0.96214	1.1918	NaN	2.2789	1.0765	NaN	NaN	1.2193	0.99432	NaN	1.028	0.84406	1.0336	1.0286	1.3392	0.9908	1.2367
YJL030W	YJL030W	NaN	NaN	NaN	NaN	NaN	NaN	NaN	NaN	NaN	NaN	NaN	NaN	NaN	NaN	NaN	NaN	NaN	NaN	NaN	NaN	NaN	NaN	NaN	NaN	NaN	NaN	NaN	NaN	NaN	NaN	NaN	NaN	NaN	NaN	NaN	NaN	NaN	NaN	NaN	NaN	NaN	NaN	NaN	NaN	NaN	NaN	NaN	NaN
YJL033W	YJL033W	0.91637	0.85898	0.77048	1.1425	0.83159	1.0099	0.99809	0.9897	0.92621	0.97548	1.0493	0.89009	0.90068	0.86446	0.94808	1.0166	0.86397	0.99729	1.2649	1.0995	0.90864	0.97783	0.93411	1.1234	1.1508	1.009	1.0177	1.3507	1.1688	1.1774	0.35264	1.2935	1.0516	1.1967	1.1055	1.087	0.92509	1.3833	1.103	1.1561	1.117	1.0207	0.90885	1.1651	1.1615	1.3349	0.99906	1.4642
YJL034W	YJL034W	0.99046	0.91741	1.1554	0.96577	1.0015	0.74898	1.1617	0.86101	1.0595	0.9064	1.2372	0.84062	0.99193	0.84185	1.2404	0.86708	1.0281	0.88728	1.8602	0.82344	1.31	1.0072	1.079	0.9979	1.214	0.9793	1.2637	1.3094	1.3444	1.1717	0.51841	1.0851	1.1283	1.105	1.3453	0.77144	1.0998	1.1502	1.1755	1.1196	1.2333	1.0703	1.053	1.1643	1.1761	0.96999	1.1387	1.1585
YJL036W	YJL036W	0.8346	0.79856	1.2388	0.85423	0.94316	NaN	NaN	NaN	1.0839	NaN	1.3378	NaN	0.85866	NaN	0.89601	NaN	NaN	NaN	NaN	NaN	0.87003	0.89852	NaN	1.058	NaN	NaN	1.0734	1.1731	NaN	1.1264	NaN	NaN	NaN	1.0041	NaN	NaN	NaN	NaN	NaN	NaN	1.133	0.84729	0.89145	NaN	0.92177	0.81221	0.86501	1.2143
YJL039C	YJL039C	1.0181	0.90218	1.063	0.93159	0.90575	0.88558	1.1538	0.92768	1.0331	0.83565	1.1321	0.91572	0.96815	0.87228	1.0613	0.84393	0.9701	0.94567	1.3151	1.0055	0.97444	0.93417	0.99726	1.0425	1.1688	1.0026	1.1224	1.2071	1.2701	1.2144	0.36032	1.4641	1.0564	1.1018	1.164	0.97405	0.91302	1.4029	1.2101	1.1084	1.1844	1.136	1.1334	1.1468	1.0787	1.1948	1.0812	1.366
YJL041W	YJL041W	NaN	NaN	NaN	NaN	NaN	NaN	NaN	NaN	NaN	1.1532	NaN	NaN	NaN	NaN	NaN	NaN	NaN	NaN	NaN	NaN	NaN	NaN	NaN	NaN	NaN	NaN	NaN	NaN	1.1414	NaN	NaN	NaN	NaN	NaN	NaN	NaN	NaN	NaN	NaN	NaN	1.0955	NaN	0.76567	NaN	NaN	NaN	NaN	NaN
YJL042W	YJL042W	0.89779	0.93615	0.95536	1.047	0.82938	0.94843	1.0365	0.85427	1.0573	0.93212	1.0175	0.90776	0.88446	0.87992	1.0962	0.96227	0.80857	0.9002	1.1523	1.0865	0.98605	0.98908	0.87179	0.96881	1.0388	1.0774	1.2628	1.4408	1.2288	1.2592	0.34342	1.5401	0.9796	1.0579	1.2243	1.0544	0.82551	1.3829	1.0524	0.98897	1.1115	1.0848	0.86655	1.1258	1.0797	1.0715	1.0779	1.3502
YJL044C	YJL044C	0.97472	1.1452	NaN	1.1104	0.69196	0.98016	1.1421	NaN	1.1822	NaN	NaN	1.1649	1.068	NaN	0.92672	NaN	NaN	NaN	NaN	NaN	NaN	NaN	NaN	NaN	1.4355	NaN	NaN	NaN	NaN	NaN	NaN	NaN	NaN	1.357	NaN	NaN	1.0656	NaN	NaN	NaN	NaN	NaN	0.99272	NaN	NaN	NaN	NaN	NaN
YJL047C	YJL047C	NaN	0.84585	NaN	NaN	0.72562	NaN	NaN	NaN	1.1789	NaN	NaN	NaN	NaN	0.84081	0.86212	NaN	NaN	NaN	NaN	NaN	NaN	NaN	NaN	NaN	NaN	NaN	1.4015	1.2107	1.4862	1.4831	NaN	NaN	NaN	NaN	1.2084	NaN	NaN	NaN	NaN	NaN	0.78109	NaN	0.85222	0.93936	0.71619	1.2496	1.6186	NaN
YJL050W	YJL050W	0.96491	0.99407	0.99164	0.95119	0.947	0.94953	1.1419	0.9343	1.0334	0.90294	1.1153	0.90325	1.0479	0.94083	1.0611	0.97965	0.95924	0.96603	1.2731	1.1013	0.94661	0.97991	0.96041	1.0545	1.1625	1.0661	1.2163	1.2846	1.2461	1.2871	0.35778	1.4852	1.0455	1.1248	1.2195	0.9993	0.97448	1.4641	1.2395	1.1389	1.2225	1.1448	1.1264	1.2437	1.1595	1.1891	1.0578	1.4212
YJL052W	YJL052W	NaN	NaN	NaN	NaN	1.1374	NaN	NaN	NaN	NaN	NaN	NaN	NaN	NaN	NaN	NaN	NaN	NaN	NaN	NaN	1.161	NaN	NaN	NaN	NaN	0.85056	NaN	NaN	1.589	NaN	NaN	NaN	NaN	0.7625	NaN	NaN	NaN	NaN	NaN	NaN	NaN	NaN	NaN	NaN	NaN	NaN	NaN	NaN	NaN
YJL053W	YJL053W	NaN	0.37555	NaN	NaN	NaN	NaN	NaN	NaN	NaN	0.32886	NaN	NaN	NaN	NaN	NaN	NaN	NaN	NaN	1.0688	NaN	NaN	NaN	NaN	NaN	NaN	NaN	NaN	NaN	1.0114	0.98634	NaN	NaN	NaN	NaN	NaN	NaN	NaN	NaN	NaN	NaN	0.97255	NaN	0.91178	NaN	NaN	0.74821	0.89602	NaN
YJL054W	YJL054W	0.99851	NaN	1.0181	1.3053	0.86064	0.9849	1.1149	0.87338	1.0563	0.95389	1.0463	0.94417	1.1777	0.80878	NaN	0.93334	NaN	0.89496	NaN	NaN	0.99631	1.1261	0.84981	1.1	1.2086	1.1998	1.1731	1.2048	1.2986	1.3697	NaN	1.7476	1.1697	1.2108	1.2829	0.84255	0.89587	1.2983	1.2209	0.97974	0.95944	0.98608	0.8583	1.234	1.0379	1.1154	NaN	NaN
YJL055W	YJL055W	1.0033	NaN	1.1891	NaN	0.97305	0.85792	NaN	NaN	1.2458	1.0357	NaN	NaN	NaN	1.3173	NaN	0.83542	1.2854	NaN	NaN	NaN	NaN	NaN	1.3491	NaN	NaN	NaN	NaN	2.8824	NaN	1.7602	NaN	NaN	NaN	NaN	NaN	NaN	NaN	NaN	NaN	1.0349	NaN	NaN	NaN	NaN	NaN	NaN	NaN	NaN
YJL060W	YJL060W	0.95485	1.0492	0.84755	0.81571	0.83601	0.86231	1.0133	0.76364	1.0471	NaN	1.1001	0.94819	1.1264	0.9793	0.99777	NaN	0.74722	1.1388	1.3355	1.4425	NaN	1.0575	0.86138	0.99879	1.5165	1.1837	1.1809	1.3784	1.2858	1.3804	NaN	NaN	NaN	NaN	NaN	NaN	1.6984	1.7309	1.0936	1.07	1.1656	1.226	0.83171	1.0367	1.0918	1.0247	0.99411	1.1033
YJL061W	YJL061W	1.0837	1.0046	0.97002	0.9597	0.98094	0.91236	1.2099	0.85101	1.0209	0.92089	1.0355	0.88074	0.97681	0.85372	1.0795	0.90942	0.93518	0.95465	1.2312	1.0414	0.8934	0.94364	0.92805	1.0622	1.161	1.1668	1.176	1.2945	1.2411	1.2764	0.3702	1.424	1.0021	1.1471	1.1755	0.95446	0.96658	1.254	1.2349	1.0676	1.1749	1.1253	1.0369	1.205	1.1079	1.1942	1.0288	1.2885
YJL063C	YJL063C	0.83718	NaN	0.83299	1.1486	0.87085	1.041	NaN	NaN	0.92826	1.0138	1.0594	1.0523	0.94169	1.0496	1.0006	0.98811	0.79741	1.1205	1.2177	1.1754	0.7915	1.2482	0.85402	1.1684	NaN	NaN	1.022	0.58446	1.2456	1.4153	NaN	1.5166	NaN	NaN	NaN	NaN	NaN	NaN	1.1446	NaN	NaN	NaN	NaN	NaN	NaN	NaN	NaN	NaN
YJL066C	YJL066C	NaN	NaN	NaN	NaN	NaN	NaN	NaN	NaN	NaN	NaN	NaN	NaN	NaN	NaN	NaN	NaN	NaN	NaN	NaN	NaN	NaN	NaN	NaN	NaN	NaN	NaN	NaN	NaN	NaN	NaN	NaN	NaN	NaN	NaN	NaN	NaN	NaN	NaN	NaN	NaN	NaN	NaN	NaN	NaN	NaN	NaN	NaN	NaN
YJL069C	YJL069C	0.94679	1.1099	0.99056	0.9784	0.8956	1.0582	1.2172	0.8398	1.0214	0.90774	1.105	0.8696	1.0791	0.86367	1.1081	0.8615	1.0166	0.94773	1.3649	0.9445	1.0646	1.0522	0.92854	0.94243	1.2548	NaN	1.2758	1.1105	1.1079	1.1933	0.37139	1.2436	1.1252	1.1789	1.2038	0.90207	1.0356	1.1543	1.0618	1.0735	1.1647	1.0947	0.92727	1.1737	1.0997	1.3203	1.1944	1.2544
YJL071W	YJL071W	NaN	1.295	NaN	NaN	NaN	NaN	NaN	NaN	0.74289	NaN	1.4695	0.85121	1.1061	1.1768	NaN	NaN	NaN	NaN	NaN	NaN	NaN	NaN	NaN	NaN	NaN	NaN	NaN	NaN	1.6311	NaN	NaN	NaN	NaN	NaN	NaN	NaN	NaN	NaN	NaN	NaN	NaN	NaN	NaN	NaN	NaN	NaN	NaN	NaN
YJL074C	YJL074C	0.97456	1.1328	0.99781	1.0835	0.91004	1.0638	1.1142	1.0101	1.0764	1.017	1.0515	1.0188	1.0013	0.9665	1.044	0.99026	0.92651	1.0465	1.2452	1.1624	0.90139	1.0143	0.85545	1.1206	1.2287	1.1382	1.221	1.3859	1.2822	1.3654	0.35386	1.6266	1.1101	1.3105	1.2562	1.1302	0.97359	1.5831	1.0752	1.1766	1.121	1.1433	1.0325	1.3099	1.0405	1.2418	1.0219	1.4216
YJL076W	YJL076W	1.5919	0.50714	0.87254	1.131	0.8777	1.0263	3.6884	0.45775	NaN	NaN	1.0794	1.1638	1.0685	0.96388	1.2088	0.7715	0.81093	1.0727	5.7732	0.32713	1.2992	1.0265	1.0238	1.1228	1.3187	1.1477	1.3124	1.228	1.8724	0.71874	NaN	1.574	1.4521	1.1384	1.3418	1.1368	1.2782	1.0673	1.0563	1.2236	1.0205	1.4888	0.69496	2.0559	0.78742	1.8182	1.3263	1.1751
YJL080C	YJL080C	0.95355	1.0053	0.93917	1.0429	0.89531	0.99909	1.0613	1.0078	1.0117	0.9476	1.0598	0.97086	0.9652	0.97729	1.0279	0.99534	0.91312	1.0267	1.244	1.1219	0.92903	1.0688	0.92393	1.089	1.1428	1.1318	1.1974	1.3838	1.2133	1.3206	0.35359	1.582	1.0275	1.2248	1.1379	1.0793	0.93044	1.4637	1.1366	1.2065	1.1384	1.1819	1.0367	1.2861	1.0703	1.2445	1.0005	1.4566
YJL081C	YJL081C	0.93361	NaN	NaN	1.1572	NaN	1.1748	0.8186	0.8665	1.0907	0.79044	NaN	1.0634	NaN	1.0347	0.89511	NaN	0.89794	0.80566	0.97615	NaN	0.83287	0.85769	NaN	0.76121	NaN	NaN	NaN	1.1368	NaN	1.1106	NaN	NaN	NaN	NaN	NaN	NaN	NaN	NaN	NaN	0.81219	NaN	0.92545	0.83178	1.005	1.0163	1.0965	0.74911	NaN
YJL082W	YJL082W	1.0346	1.0508	NaN	1.0242	0.84769	0.89618	1.0565	0.93158	NaN	NaN	0.8855	1.06	1.1079	1.0672	NaN	NaN	NaN	0.80173	NaN	NaN	NaN	1.2107	1.2001	0.95858	1.1362	NaN	1.4155	1.3302	1.3741	1.1388	NaN	NaN	1.2094	1.1073	1.2235	1.1562	1.3057	NaN	1.3989	1.5387	NaN	0.94142	1.038	1.3108	NaN	1.0695	1.1037	NaN
YJL084C	YJL084C	NaN	NaN	NaN	NaN	NaN	NaN	NaN	NaN	NaN	NaN	NaN	NaN	1.0519	NaN	NaN	NaN	NaN	NaN	NaN	NaN	NaN	NaN	NaN	NaN	NaN	NaN	NaN	NaN	NaN	NaN	NaN	NaN	NaN	NaN	NaN	NaN	NaN	NaN	NaN	NaN	NaN	NaN	NaN	NaN	NaN	NaN	NaN	NaN
YJL085W	YJL085W	NaN	1.0881	0.87857	0.88885	1.0863	NaN	0.83029	NaN	1.0875	0.81688	0.80213	0.8493	NaN	0.73504	NaN	0.88437	NaN	0.91046	1.2357	1.1663	0.71101	0.91415	NaN	1.0021	1.2952	NaN	1.2621	1.1131	1.2716	1.1851	NaN	NaN	0.98674	NaN	1.1098	0.98097	NaN	NaN	NaN	1.1655	0.86765	1.0782	0.85237	NaN	0.75958	NaN	0.80267	1.4228
YJL087C	YJL087C	0.58514	1.4236	0.56055	1.4993	0.45721	1.6668	0.72282	0.88886	0.68137	1.2717	0.67301	1.1941	0.6113	1.2163	0.71952	1.363	0.55671	1.4201	1.0038	1.2775	0.56243	1.5716	0.56625	1.5466	0.61246	1.6722	0.85198	1.6519	1.1361	1.4992	0.31492	1.9117	0.60446	1.8989	0.69134	1.6308	0.63583	2.3966	0.81075	1.6917	0.73855	1.5372	0.71418	2.0005	0.70091	1.6535	0.68452	2.0613
YJL092W	YJL092W	NaN	NaN	0.94622	NaN	1.1058	NaN	NaN	NaN	1.2421	0.99911	NaN	NaN	1.0179	NaN	NaN	0.89163	0.63861	0.9826	NaN	NaN	1.043	NaN	NaN	NaN	NaN	1.086	1.1659	1.7347	1.286	1.4875	NaN	1.0728	0.93747	1.1352	0.96687	0.95083	1.0506	NaN	NaN	1.44	NaN	1.157	NaN	1.2565	0.94431	1.5737	1.1825	1.4198
YJL095W	YJL095W	NaN	1.0446	NaN	NaN	NaN	NaN	NaN	NaN	0.76568	NaN	NaN	NaN	NaN	1.0235	NaN	NaN	NaN	NaN	NaN	NaN	NaN	NaN	NaN	NaN	0.84313	NaN	0.77721	NaN	0.9347	1.4838	NaN	NaN	0.95144	1.168	NaN	1.2421	NaN	1.1744	NaN	NaN	NaN	NaN	NaN	NaN	NaN	NaN	1.5834	NaN
YJL096W	YJL096W	NaN	NaN	NaN	NaN	NaN	NaN	NaN	NaN	NaN	1.0285	NaN	NaN	NaN	NaN	0.99382	NaN	NaN	NaN	NaN	NaN	NaN	NaN	NaN	NaN	NaN	NaN	NaN	NaN	NaN	NaN	NaN	NaN	1.5208	NaN	NaN	NaN	NaN	1.2706	NaN	NaN	NaN	NaN	NaN	NaN	NaN	NaN	NaN	NaN
YJL098W	YJL098W	0.95631	0.85075	0.91623	0.79211	NaN	0.79581	1.0533	0.85662	1.1196	0.78516	1.0529	0.82898	0.85591	0.81282	1.0363	0.80809	0.91818	0.84613	1.1423	0.93694	0.90962	NaN	0.8917	0.6879	0.90088	1.056	0.85341	NaN	1.2491	1.3161	0.38906	NaN	1.2041	1.22	1.2542	0.9258	0.88614	1.705	0.95521	0.9262	1.0019	0.91638	0.84583	0.99984	0.91518	0.95573	1.0188	1.1405
YJL104W	YJL104W	NaN	NaN	NaN	NaN	NaN	NaN	NaN	NaN	NaN	0.78162	NaN	NaN	NaN	NaN	NaN	NaN	NaN	NaN	NaN	NaN	NaN	NaN	NaN	NaN	NaN	NaN	NaN	NaN	NaN	NaN	NaN	NaN	NaN	NaN	NaN	NaN	NaN	NaN	NaN	NaN	NaN	NaN	NaN	NaN	NaN	NaN	NaN	NaN
YJL109C	YJL109C	0.96445	0.93816	0.94753	0.96721	0.91513	0.89795	1.0482	0.89957	0.99929	0.89775	1.0591	0.89987	0.97481	0.88711	1.0689	0.94361	0.93603	0.90054	1.213	1.0802	0.89702	0.92364	0.94048	0.94864	1.1155	1.0572	1.1754	1.29	1.2164	1.2208	0.36641	1.4922	1.0459	1.1354	1.1492	0.9378	0.90354	1.3665	1.1833	1.0985	1.1595	1.0948	1.0539	1.225	1.1275	1.1911	1.0453	1.3852
YJL111W	YJL111W	0.95332	0.94605	0.99345	0.95302	0.94989	0.91108	1.0478	0.98494	1.077	0.88201	1.0806	0.8983	0.97539	0.90406	1.0344	0.90317	0.93898	0.9454	1.243	1.095	0.93886	0.99767	0.99431	1.0387	1.1442	1.0717	1.2762	1.3113	1.3271	1.2998	0.34175	1.517	1.0524	1.1173	1.1932	0.98391	0.96269	1.3964	1.0647	0.97652	1.0256	0.94059	0.95224	1.0364	0.96097	1.0273	0.9009	1.1648
YJL112W	YJL112W	0.76431	1.235	1.0529	0.96098	0.8439	0.78886	1.2037	0.8406	0.76627	0.92714	1.1021	0.681	0.89307	0.73906	0.89937	0.76017	0.77552	0.95589	1.0465	0.94035	0.69956	0.83628	0.86899	1.0556	1.4131	0.89355	0.96676	1.4083	1.106	1.1948	NaN	NaN	NaN	1.0047	0.95413	1.1416	1.1267	1.196	NaN	NaN	1.0073	0.9541	NaN	1.1895	NaN	1.0979	1.0693	NaN
YJL115W	YJL115W	NaN	NaN	NaN	NaN	NaN	NaN	NaN	NaN	NaN	NaN	NaN	NaN	NaN	NaN	NaN	NaN	NaN	NaN	NaN	NaN	NaN	NaN	NaN	NaN	NaN	NaN	NaN	NaN	NaN	NaN	NaN	NaN	NaN	NaN	NaN	NaN	NaN	NaN	NaN	NaN	NaN	NaN	NaN	NaN	NaN	NaN	NaN	NaN
YJL117W	YJL117W	NaN	NaN	0.77496	NaN	NaN	NaN	NaN	NaN	NaN	NaN	NaN	NaN	NaN	NaN	NaN	NaN	NaN	NaN	NaN	NaN	NaN	NaN	NaN	NaN	1.6478	0.73864	NaN	NaN	NaN	NaN	NaN	NaN	NaN	NaN	NaN	NaN	NaN	NaN	NaN	NaN	NaN	NaN	NaN	NaN	NaN	NaN	NaN	NaN
YJL123C	YJL123C	0.92271	0.94312	0.96335	0.92324	0.9076	0.89971	1.0888	0.94049	0.99369	0.83477	1.0348	0.96217	0.98652	0.85477	1.1099	0.94938	0.95691	0.87705	1.2645	1.043	0.96457	0.87421	0.9604	0.97395	1.2297	1.0226	1.199	1.1297	1.223	1.2506	0.38536	1.1878	0.90177	0.93641	1.1693	0.93338	1.0158	1.2118	1.0202	0.94593	1.0476	0.92272	0.89916	1.0685	0.96731	1.0702	0.9068	1.0856
YJL125C	YJL125C	NaN	NaN	NaN	NaN	NaN	NaN	NaN	NaN	NaN	NaN	NaN	NaN	NaN	NaN	NaN	NaN	NaN	NaN	NaN	NaN	NaN	NaN	NaN	NaN	NaN	NaN	NaN	NaN	NaN	NaN	NaN	NaN	NaN	NaN	NaN	NaN	NaN	NaN	NaN	NaN	NaN	NaN	NaN	NaN	NaN	NaN	NaN	NaN
YJL128C	YJL128C	0.88949	0.87526	0.85931	0.98192	0.82155	1.1349	1.098	1.0316	0.97758	0.97155	0.85119	0.90582	1.0274	0.94411	1.219	0.86233	0.87753	1.099	1.2177	1.0972	0.89251	0.91693	0.95762	0.89756	0.95613	1.1602	1.1335	1.4006	1.3098	1.224	0.39465	1.3327	0.83976	1.0729	1.2911	1.1442	0.80957	1.4289	1.0484	0.97698	1.0154	0.92068	1.0114	0.86586	0.96989	1.26	0.94686	1.2264
YJL130C	YJL130C	1.0939	0.9879	1.0785	0.95702	1.014	0.92781	1.1575	0.95193	1.1297	0.92767	1.175	0.93641	1.0783	0.94637	1.1535	0.96535	1.0271	0.9413	1.3539	1.0878	1.0262	0.98175	1.0542	1.0082	1.2672	1.0777	1.2759	1.297	1.3116	1.2453	0.44806	1.4405	1.1528	1.1592	1.2976	1.0188	1.0501	1.3771	1.2736	1.1499	1.2558	1.1149	1.1661	1.2259	1.1983	1.1918	1.1364	1.3817
YJL134W	YJL134W	NaN	NaN	NaN	NaN	NaN	NaN	NaN	NaN	NaN	NaN	NaN	NaN	NaN	NaN	NaN	NaN	NaN	NaN	NaN	1.1737	NaN	NaN	NaN	NaN	1.4094	NaN	NaN	NaN	NaN	NaN	NaN	NaN	NaN	NaN	NaN	NaN	NaN	NaN	NaN	NaN	0.87966	NaN	0.82658	NaN	NaN	NaN	NaN	NaN
YKR057W;YJL136C	YKR057W;YJL136C	0.89039	1.1409	0.99656	1.0643	NaN	0.88206	NaN	0.89942	1.1856	0.86391	1.3711	1.0332	1.0734	0.81631	1.088	0.88434	0.92348	1.0205	1.6161	1.212	0.98416	1.0732	1.0057	1.1467	1.2885	0.9705	1.4598	1.532	1.7622	1.3963	0.43114	1.563	1	NaN	1.3132	0.82704	0.95509	1.1361	0.91947	0.90062	0.97747	0.90251	0.88566	0.90065	0.87531	0.92481	0.90081	0.91114
YKR059W;YJL138C	YKR059W;YJL138C	1.0567	1.0217	1.0567	1.0368	1.0122	1.035	1.1427	1.0235	1.1119	0.96662	1.0768	0.9751	1.0439	0.97619	1.0898	0.99543	1.0154	1.0641	1.3657	1.1475	1.0353	1.0562	1.0169	1.0984	1.2559	1.2057	1.3062	1.4467	1.3206	1.3724	0.37089	1.5949	1.1266	1.2766	1.2896	1.0967	1.0103	1.5603	1.2388	1.2197	1.2657	1.186	1.1474	1.3021	1.1724	1.2917	1.0895	1.4647
YJL141C	YJL141C	0.8036	0.92599	0.97388	0.92621	0.96462	0.80974	1.0644	NaN	1.0792	0.77831	1.1976	0.95618	0.95262	0.89823	1.0004	0.92405	0.9445	0.90988	NaN	1.1715	0.93139	1.1302	0.98102	0.96658	NaN	NaN	1.2823	1.2791	NaN	1.2253	NaN	NaN	NaN	NaN	NaN	NaN	0.96786	NaN	NaN	1.1655	1.4133	1.1732	1.177	1.4322	1.4332	1.2315	1.0538	1.4797
[truncated: 1,302 more rows]
[truncated: 324 more columns]
