# Supplementary material for: The RNA fold interactome of evolutionary conserved RNA structures in S. cerevisiae
Source: Nat Commun. 2020 Jun 3;11:2789. doi: 10.1038/s41467-020-16555-4 (PMC7270185; doi:10.1038/s41467-020-16555-4)
Supplement: Supplementary file 6 — Supplementary Data 3 [file 41467_2020_16555_MOESM6_ESM.xlsx]

## Sheet: Pfam RBD (Tuscl)
RRM_1 178
DEAD 62
zf-CCCH 45
RRM_6 43
KH_1 38
RRM_5 35
GTP_EFTU 21
dsrm 21
zf-CCHC 20
LSM 19
GTP_EFTU_D2 17
HA2 17
G-patch 15
IBN_N 14
RnaseA 13
SAP 13
TUDOR 13
KOW 12
MMR_HSR1 12
zf-C2H2_jaz 12
RNase_T 11
MIF4G 10
NTF2 9
PAM2 9
PAZ 9
RBM1CTR 9
zf-RanBP 9
Anticodon_1 8
CSD 8
GTP_EFTU_D3 8
HGTP_anticodon 8
Piwi 8
R3H 8
RNase_Zc3h12a 8
Ribosomal_L7Ae 8
S1 8
Xpo1 8
tRNA-synt_2b 8
Exo_endo_phos 7
La 7
Nol1_Nop2_Fmu 7
PAP_assoc 7
RNase_PH 7
W2 7
tRNA-synt_1 7
tRNA_SAD 7
zf-C2H2 7
zf-met 7
APOBEC_N 6
A_deamin 6
MA3 6
RAP 6
RNase_PH_C 6
Surp 6
tRNA_anti-codon 6
Brix 5
DZF 5
FtsJ 5
PARP 5
PWI 5
Tap-RNA_bind 5
YTH 5
tRNA-synt_2 5
AF-4 4
Beta-Casp 4
CAF1 4
CRM1_C 4
DND1_DSRM 4
Dus 4
EFG_IV 4
IF4E 4
Lactamase_B 4
OAS1_C 4
PABP 4
PIH1 4
PIN_4 4
PUA 4
PseudoU_synth_2 4
RF-1 4
Ribosomal_L30 4
S4 4
SUI1 4
THRAP3_BCLAF1 4
tRNA-synt_1b 4
tRNA-synt_2c 4
2OG-FeII_Oxy_2 3
AKAP95 3
Ago_hook 3
CBF 3
CBFNT 3
Calreticulin 3
DUF2414 3
DUF2465 3
DcpS_C 3
EST1_DNA_bind 3
FXR1P_C 3
FYTT 3
Fox-1_C 3
IF-2B 3
LSM14 3
LUC7 3
MBD 3
Methyltransf_31 3
Nop 3
Nucleoplasmin 3
PAP_RNA-bind 3
PseudoU_synth_1 3
PurA 3
RIG-I_C-RD 3
RIO1 3
RMMBL 3
RNB 3
RS4NT 3
Ribonuc_2-5A 3
Ribosomal_60s 3
Ribosomal_L1 3
Ribosomal_L10 3
Ribosomal_L16 3
Ribosomal_L18e 3
Ribosomal_L3 3
Ribosomal_S10 3
Ribosomal_S18 3
Ribosomal_S4e 3
RrnaAD 3
S1-like 3
SMN 3
Sas10_Utp3 3
SpoU_methylase 3
Suf 3
TAP_C 3
THUMP 3
TruB_N 3
UPF0020 3
Utp12 3
cwf21 3
eIF-1a 3
eIF-5a 3
tRNA-synt_1c 3
tRNA-synt_His 3
tRNA_m1G_MT 3
zf-RNPHF 3
zf-U1 3
zf-nanos 3
AARP2CN 2
AKAP7_NLS 2
AXH 2
Aconitase 2
Aconitase_C 2
Alba 2
B3_4 2
Bin3 2
CPSF_A 2
Caprin-1_C 2
Clp1 2
CwfJ_C_1 2
CwfJ_C_2 2
Cwf_Cwc_15 2
DALR_1 2
DCP1 2
DRY_EERY 2
DUF1387 2
DUF1897 2
DUF2051 2
ECR1_N 2
EF1_GNE 2
EST1 2
Endonuclease_NS 2
FDF 2
FDX-ACB 2
FRG1 2
Fcf1 2
Fibrillarin 2
GCD14 2
GUCT 2
Gar1 2
HABP4_PAI-RBP1 2
HEXIM 2
HnRNPA1 2
IF-2 2
INT_SG_DDX_CT_C 2
L51_S25_CI-B8 2
LsmAD 2
MRP-S27 2
MT-A70 2
Mago_nashi 2
Met_10 2
NOP5NT 2
NOT2_3_5 2
NUC153 2
Nop25 2
Nop52 2
PAT1 2
PDCD9 2
PRP38 2
PRP4 2
PTH2 2
PUF 2
RNA_pol_L_2 2
RNase_P_Rpp14 2
RRM_3 2
ResIII 2
Ribonuclease_3 2
Ribosom_S12_S23 2
Ribosomal_L11 2
Ribosomal_L11_N 2
Ribosomal_L13 2
Ribosomal_L14 2
Ribosomal_L18p 2
Ribosomal_L2 2
Ribosomal_L22 2
Ribosomal_L22e 2
Ribosomal_L23 2
Ribosomal_L24e 2
Ribosomal_L28e 2
Ribosomal_L2_C 2
Ribosomal_L30_N 2
Ribosomal_L39 2
Ribosomal_L4 2
Ribosomal_L44 2
Ribosomal_S11 2
Ribosomal_S14 2
Ribosomal_S15 2
Ribosomal_S17 2
Ribosomal_S17e 2
Ribosomal_S2 2
Ribosomal_S27e 2
Ribosomal_S4 2
Ribosomal_S5 2
Ribosomal_S5_C 2
Ribosomal_S7 2
Ribosomal_S8e 2
Ribosomal_S9 2
SID-1_RNA_chan 2
SM-ATX 2
SRP54 2
SRP54_N 2
SRRM_C 2
SYF2 2
Smg4_UPF3 2
SpoU_sub_bind 2
TGT 2
TRM 2
TROVE 2
Translin 2
TruD 2
Tudor-knot 2
Utp14 2
XRN_N 2
eIF-3c_N 2
eIF-5_eIF-2B 2
eIF2A 2
eIF2_C 2
eRF1_1 2
eRF1_2 2
eRF1_3 2
rRNA_proc-arch 2
tRNA-synt_1c_C 2
tRNA-synt_1d 2
tRNA-synt_1e 2
tRNA-synt_1g 2
tRNA-synt_2d 2
tRNA_bind 2
tRNA_int_endo 2
zf-CCCH_2 2
zf-U11-48K 2
AAR2 1
AD 1
ARS2 1
AdoMet_MTase 1
Arg_tRNA_synt_N 1
B5 1
BOP1NT 1
BUD22 1
Btz 1
Bud13 1
Bystin 1
CMS1 1
CNPase 1
CPL 1
CPSF73-100_C 1
CWC25 1
Cgr1 1
DAP3 1
DBP10CT 1
DBR1 1
DCP2 1
DHHA1 1
DKCLD 1
DNA_RNApol_7kD 1
DRIM 1
DUF1604 1
DUF1693 1
DUF1917 1
DUF2040 1
DUF2356 1
DUF2363 1
DUF2638 1
DUF2650 1
DUF382 1
DUF947 1
DcpS 1
EF1G 1
EF_TS 1
EIF4E-T 1
EIF_2_alpha 1
EMG1 1
EXOSC1 1
Ebp2 1
Endonuclease_5 1
Es2 1
FTO_CTD 1
FTO_NTD 1
Fcf2 1
Fip1 1
GEMIN8 1
GIDA_assoc_3 1
GLE1 1
GN3L_Grn1 1
GatB_Yqey 1
Gcd10p 1
Gemin6 1
Gemin7 1
Glu-tRNAGln 1
HAT 1
HGTP_anticodon2 1
HRDC 1
HVSL 1
HnRNP_M 1
INTS2 1
INTS5_C 1
INTS5_N 1
IPPT 1
Img2 1
Isy1 1
KH_2 1
Kin17_mid 1
Lactamase_B_4 1
Las1 1
Lsm_interact 1
MIF4G_like 1
MIF4G_like_2 1
MPP6 1
MRP-63 1
MRP-L27 1
MRP-L28 1
MRP-L46 1
MRP-L47 1
MRP-L51 1
MRP-S22 1
MRP-S23 1
MRP-S24 1
MRP-S26 1
MRP-S28 1
MRP-S31 1
MRP-S32 1
MRP-S33 1
MRP-S35 1
MRP_L53 1
MTS 1
Maelstrom 1
Mago-bind 1
Methyltransf_15 1
Methyltransf_8 1
Methyltrn_RNA_3 1
Mitoc_L55 1
Mpp10 1
Myb_Cef 1
NMD3 1
NOB1_Zn_bind 1
NOC3p 1
NOG1 1
NOGCT 1
NUC129 1
NUC173 1
NUC205 1
NUDIX_2 1
NUFIP1 1
NUFIP2 1
Noc2 1
Nop10p 1
Nop14 1
Nop16 1
Nop53 1
Not1 1
Not3 1
Npa1 1
Nrap 1
OB_RNB 1
P68HR 1
PC4 1
PHAT 1
PHF5 1
PMC2NT 1
PNPase 1
POP1 1
POPLD 1
PPR 1
PRO8NT 1
PROCN 1
PROCT 1
PRP1_N 1
PRP21_like_P 1
PRP3 1
PRP8_domainIV 1
PTS_2-RNA 1
Paf67 1
Pept_tRNA_hydro 1
Pescadillo_N 1
PolyA_pol 1
Pox_MCEL 1
ProRS-C_1 1
Prp18 1
Prp19 1
Prp31_C 1
RAI1 1
RAM 1
RNA_GG_bind 1
RNA_POL_M_15KD 1
RNA_bind 1
RNA_pol 1
RNA_polI_A34 1
RNA_pol_I_A49 1
RNA_pol_N 1
RNA_pol_Rpb1_1 1
RNA_pol_Rpb1_2 1
RNA_pol_Rpb1_3 1
RNA_pol_Rpb1_4 1
RNA_pol_Rpb1_5 1
RNA_pol_Rpb1_R 1
RNA_pol_Rpb2_1 1
RNA_pol_Rpb2_3 1
RNA_pol_Rpb2_4 1
RNA_pol_Rpb2_5 1
RNA_pol_Rpb2_6 1
RNA_pol_Rpb2_7 1
RNA_pol_Rpb4 1
RNA_pol_Rpb5_C 1
RNA_pol_Rpb5_N 1
RNA_pol_Rpb6 1
RNA_pol_Rpb8 1
RNase_H 1
RNase_H2-Ydr279 1
RNase_H2_suC 1
RNase_HII 1
RNase_P_p30 1
ROKNT 1
RRF 1
RRM_4 1
RRP7 1
RRS1 1
RTC 1
RTC_insert 1
RVT_1 1
Ribonuc_L-PSP 1
Ribonuc_P_40 1
Ribonucleas_3_3 1
Ribonuclease_T2 1
Ribosomal_L12 1
Ribosomal_L13e 1
Ribosomal_L14e 1
Ribosomal_L15e 1
Ribosomal_L17 1
Ribosomal_L18ae 1
Ribosomal_L19 1
Ribosomal_L19e 1
Ribosomal_L20 1
Ribosomal_L21e 1
Ribosomal_L21p 1
Ribosomal_L23eN 1
Ribosomal_L27 1
Ribosomal_L27e 1
Ribosomal_L28 1
Ribosomal_L29 1
Ribosomal_L29e 1
Ribosomal_L31e 1
Ribosomal_L32e 1
Ribosomal_L32p 1
Ribosomal_L33 1
Ribosomal_L34 1
Ribosomal_L34e 1
Ribosomal_L35Ae 1
Ribosomal_L35p 1
Ribosomal_L36 1
Ribosomal_L36e 1
Ribosomal_L37 1
Ribosomal_L37ae 1
Ribosomal_L37e 1
Ribosomal_L38e 1
Ribosomal_L40e 1
Ribosomal_L41 1
Ribosomal_L5 1
Ribosomal_L50 1
Ribosomal_L5_C 1
Ribosomal_L6 1
Ribosomal_L6e 1
Ribosomal_L6e_N 1
Ribosomal_L9_N 1
Ribosomal_S13 1
Ribosomal_S13_N 1
Ribosomal_S16 1
Ribosomal_S19 1
Ribosomal_S19e 1
Ribosomal_S21 1
Ribosomal_S21e 1
Ribosomal_S24e 1
Ribosomal_S25 1
Ribosomal_S26e 1
Ribosomal_S27 1
Ribosomal_S28e 1
Ribosomal_S30 1
Ribosomal_S3Ae 1
Ribosomal_S3_C 1
Ribosomal_S6 1
Ribosomal_S6e 1
Ribosomal_S7e 1
Ribosomal_S8 1
Rpp20 1
Rpr2 1
Rrp15p 1
Rsm1 1
RtcB 1
S10_plectin 1
SAP18 1
SART-1 1
SBDS 1
SBDS_C 1
SF3a60_bindingd 1
SF3b1 1
SF3b10 1
SHQ1 1
SHS2_Rpb7-N 1
SIP1 1
SLBP_RNA_bind 1
SNase 1
SR-25 1
SRA1 1
SRP14 1
SRP19 1
SRP40_C 1
SRP72 1
SRP9-21 1
SURF6 1
SUV3_C 1
Sen15 1
Seryl_tRNA_N 1
Slu7 1
Snurportin1 1
Sof1 1
Spt4 1
Ssu72 1
Sua5_yciO_yrdC 1
Symplekin_C 1
THOC7 1
TRM13 1
TYW3 1
Telomerase_RBD 1
Thg1 1
Tho2 1
Thoc2 1
Transformer 1
Transposase_22 1
Trm112p 1
U1snRNP70_N 1
U3_assoc_6 1
U3snoRNP10 1
U5_2-snRNA_bdg 1
U6-snRNA_bdg 1
UPF0086 1
UPF0113 1
UPF1_Zn_bind 1
UTP15_C 1
Upf2 1
Urb2 1
Urm1 1
Utp11 1
Utp13 1
Utp21 1
Vault 1
WGG 1
Wyosine_form 1
XendoU 1
eIF-3_zeta 1
eIF3_N 1
eIF3_subunit 1
eIF3g 1
efThoc1 1
mRNA_cap_C 1
mRNA_cap_enzyme 1
mTERF 1
rRNA_processing 1
tRNA_Me_trans 1
tRNA_U5-meth_tr 1
tRNA_bind_2 1
tRNA_int_end_N2 1
tRNA_int_endo_N 1
tRNA_synt_1c_R1 1
tRNA_synt_1c_R2 1
z-alpha 1
zf-C3H1 1
zf-C3HC 1
zf-CCHC_2 1
zf-FPG_IleRS 1
zf-TRM13_CCCH 1
2OG-FeII_Oxy 0
2_5_RNA_ligase 0
3_5_exonuc 0
5_3_exonuc 0
5_3_exonuc_N 0
ANTAR 0
APOBEC_C 0
APO_RNA-bind 0
ASCH 0
Agenet 0
Arb1 0
Arb2 0
AviRa 0
B2 0
BDHCT 0
BRK 0
BTV_NS2 0
CAT_RBD 0
CM1 0
CM2 0
CPDase 0
CRS1_YhbY 0
DALR_2 0
DEAD_assoc 0
DUF1325 0
DUF1669 0
DUF1866 0
DUF446 0
DbpA 0
EIAV_Rev 0
Ebola_NP 0
EndoU_bacteria 0
Endonuclea_NS_2 0
Fibrillarin_2 0
FlbT 0
FmrO 0
GAD 0
GIIM 0
GidB 0
HA 0
Helicase_Sgs1 0
IF2_N 0
Init_tRNA_PT 0
KH_3 0
KH_4 0
KH_5 0
L31 0
Lactamase_B2 0
Leu_Phe_trans 0
MKT1_C 0
MKT1_N 0
MRL1 0
MRP 0
MetRS-N 0
Methyltrans_RNA 0
Mtr2 0
N-Term_TEN 0
NRDE-2 0
NSP10 0
NSP13 0
Nab2 0
Nab6_mRNP_bdg 0
Nol1_Nop2_Fmu_2 0
Nsp1 0
Nup35_RRM 0
Nup35_RRM_2 0
PAZ_siRNAbind 0
PIN 0
PIN_2 0
PIN_3 0
PNPase_C 0
PORR 0
PP_M1 0
Pet127 0
Phe_tRNA-synt_N 0
PolyG_pol 0
Pox_ATPase-GT 0
Pox_Rap94 0
Pox_mRNA-cap 0
Pox_polyA_pol 0
ProRS-C_2 0
ProSAAS 0
Queuosine_synth 0
RIX1 0
RMF 0
RNA12 0
RNA_Me_trans 0
RNA_bind_2 0
RNA_helicase 0
RNA_lig_T4_1 0
RNA_ligase 0
RNA_polI_A14 0
RNA_pol_3_Rpc31 0
RNA_pol_A_CTD 0
RNA_pol_A_bac 0
RNA_pol_I_TF 0
RNA_pol_L 0
RNA_pol_Rbc25 0
RNA_pol_Rpa2_4 0
RNA_pol_Rpb1_6 0
RNA_pol_Rpb1_7 0
RNA_pol_Rpb2_2 0
RNA_pol_Rpb2_45 0
RNA_pol_Rpc34 0
RNA_pol_Rpc4 0
RNA_pol_Rpc82 0
RNA_pol_Rpo13 0
RNA_pol_delta 0
RNA_replicase_B 0
RNaseH_C 0
RNase_E_G 0
RNase_P_pop3 0
RPM2 0
RRM 0
RRM_2 0
RSD-2 0
RSS_P20 0
RVT_2 0
RdRP 0
RdRP_1 0
RdRP_2 0
RdRP_3 0
RdRP_4 0
RdRP_5 0
RdgC 0
Rho_N 0
Rho_RNA_bind 0
Ribonuclease 0
Ribonuclease_BN 0
Ribonuclease_P 0
Ribosomal_L25p 0
Ribosomal_L31 0
Ribosomal_L9_C 0
Ribosomal_S20p 0
Ribosomal_S22 0
Ribosomal_S23p 0
Ribosomal_S30AE 0
Ribosomal_S3_N 0
Ribosomal_S4Pg 0
Rif1_N 0
RimK 0
RimM 0
RnaseH 0
Rsm22 0
S1-P1_nuclease 0
SEN1_N 0
SPOUT_MTase 0
Se-cys_synth_N 0
SelA 0
SelB-wing_1 0
SelB-wing_2 0
SelB-wing_3 0
She2p 0
SnAPC_2_like 0
SpoU_methylas_C 0
Stb3 0
Suppressor_P21 0
THP2 0
TPP1 0
TSNR_N 0
TilS 0
TilS_C 0
Trm56 0
TruB-C_2 0
TruB_C 0
U3_snoRNA_assoc 0
Utp8 0
UvrD-helicase 0
VAR1 0
Val_tRNA-synt_C 0
Vmethyltransf 0
Vmethyltransf_C 0
WT1 0
XS 0
cwf18 0
dsRNA_bind 0
eIF3_p135 0
eIF_4EBP 0
eIF_4G1 0
mRNA_triPase 0
nsp7 0
nsp8 0
nsp9 0
rRNA_methylase 0
tRNA-Thr_ED 0
tRNA-synt_1f 0
tRNA-synt_2e 0
tRNA_NucTran2_2 0
tRNA_NucTransf2 0
tRNA_anti 0
tRNA_anti-like 0
tRNA_deacylase 0
tRNA_lig_CPD 0
tRNA_lig_kinase 0
tRNA_synt_2b 0
tRNA_synt_2f 0

## Sheet: RNA related GO terms
18S rRNA (adenine(1779)-N(6)/adenine(1780)-N(6))-dimethyltransferase activity
2',3'-cyclic-nucleotide 3'-phosphodiesterase activity
3'-5' RNA helicase activity
3'-5' exonuclease activity
3'-5'-exoribonuclease activity
3'-UTR-mediated mRNA stabilization
5'-3' exonuclease activity
5'-3' exoribonuclease activity
5S rRNA binding
7-methylguanosine RNA capping
7-methylguanosine cap hypermethylation
7-methylguanosine mRNA capping
7S RNA binding
90S preribosome
90S preribosome assembly
ATP-dependent 5'-3' DNA/RNA helicase activity
ATP-dependent 5'-3' RNA helicase activity
ATP-dependent RNA helicase activity
ATP:3'-cytidine-cytidine-tRNA adenylyltransferase activity
AU-rich element binding
BRCA1-A complex
BRCA1-BARD1 complex
CRD-mediated mRNA stability complex
CRD-mediated mRNA stabilization
CTP:3'-cytidine-tRNA cytidylyltransferase activity
CTP:tRNA cytidylyltransferase activity
CUT catabolic process
DBIRD complex
DEAD/H-box RNA helicase binding
DNA replication	removal of RNA primer
DNA replication	synthesis of RNA primer
DNA/RNA helicase activity
G-quadruplex RNA binding
P granule
RIG-I signaling pathway
RNA (guanine-N7)-methylation
RNA 3'-end processing
RNA 5'-end processing
RNA 7-methylguanosine cap binding
RNA binding
RNA cap binding
RNA catabolic process
RNA destabilization
RNA export from nucleus
RNA helicase activity
RNA import into mitochondrion
RNA import into nucleus
RNA interference
RNA lariat debranching enzyme activity
RNA ligase (ATP) activity
RNA localization
RNA metabolic process
RNA methylation
RNA methyltransferase activity
RNA modification
RNA polyadenylation
RNA processing
RNA pyrophosphohydrolase activity
RNA repair
RNA secondary structure unwinding
RNA splicing
RNA splicing	via transesterification reactions
RNA stem-loop binding
RNA transmembrane transporter activity
RNA transport
RNA trimethylguanosine synthase activity
RNA uridylyltransferase activity
RNA-3'-phosphate cyclase activity
RNA-dependent ATPase activity
RNA-directed RNA polymerase activity
RNA-induced silencing complex
S-adenosylmethionine-dependent tRNA (m5U54) methyltransferase activity
SMN complex
SSU rRNA binding
Ski complex
THO complex
THO complex part of transcription export complex
U1 snRNP
U12-type spliceosomal complex
U2 snRNA 3'-end processing
U2 snRNP
U2-type prespliceosome
U2-type spliceosomal complex
U4 snRNA binding
U4 snRNP
U4/U6 snRNP
U4/U6 x U5 tri-snRNP complex
U4atac snRNP
U5 snRNA binding
U5 snRNP
U6 snRNA 3'-end processing
U6 snRNA binding
U6 snRNP
U7 snRNA binding
U7 snRNP
alanine-tRNA ligase activity
alanyl-tRNA aminoacylation
alternative mRNA splicing	via spliceosome
aminoacyl-tRNA editing activity
aminoacyl-tRNA hydrolase activity
aminoacyl-tRNA ligase activity
aminoacyl-tRNA synthetase multienzyme complex
apolipoprotein B mRNA editing enzyme complex
arginine-tRNA ligase activity
arginyl-tRNA aminoacylation
asparagine-tRNA ligase activity
asparaginyl-tRNA aminoacylation
aspartate-tRNA ligase activity
aspartyl-tRNA aminoacylation
assembly of spliceosomal tri-snRNP
box C/D snoRNP assembly
box C/D snoRNP complex
box H/ACA RNP complex
box H/ACA snoRNP complex
catalytic step 2 spliceosome
cellular response to dsRNA
cellular response to exogenous dsRNA
cis assembly of pre-catalytic spliceosome
conversion of methionyl-tRNA to N-formyl-methionyl-tRNA
cysteine-tRNA ligase activity
cysteinyl-tRNA aminoacylation
cytoplasmic exosome (RNase complex)
cytoplasmic mRNA processing body
cytoplasmic mRNA processing body assembly
cytoplasmic stress granule
cytosolic large ribosomal subunit
cytosolic ribosome
cytosolic small ribosomal subunit
deadenylation-dependent decapping of nuclear-transcribed mRNA
deadenylation-independent decapping of nuclear-transcribed mRNA
double-stranded RNA adenosine deaminase activity
double-stranded RNA binding
dsRNA transport
endonucleolytic cleavage in 5'-ETS of tricistronic rRNA transcript (SSU-rRNA	5.8S rRNA
endonucleolytic cleavage in ITS1 to separate SSU-rRNA from 5.8S rRNA and LSU-rRNA from tricistronic rRNA transcript (SSU-rRNA	5.8S rRNA
endonucleolytic cleavage to generate mature 3'-end of SSU-rRNA from (SSU-rRNA	5.8S rRNA
endonucleolytic cleavage to generate mature 5'-end of SSU-rRNA from (SSU-rRNA	5.8S rRNA
endoribonuclease activity
endoribonuclease activity	cleaving siRNA-paired mRNA
endoribonuclease activity	producing 5'-phosphomonoesters
eukaryotic 43S preinitiation complex
eukaryotic 48S preinitiation complex
eukaryotic 80S initiation complex
eukaryotic initiation factor 4E binding
eukaryotic initiation factor 4G binding
eukaryotic translation elongation factor 1 complex
eukaryotic translation initiation factor 2 complex
eukaryotic translation initiation factor 2B complex
eukaryotic translation initiation factor 2alpha kinase activity
eukaryotic translation initiation factor 3 complex
eukaryotic translation initiation factor 4F complex
exonuclease activity
exonucleolytic nuclear-transcribed mRNA catabolic process involved in deadenylation-dependent decay
exoribonuclease II activity
exoribonuclease activity
exoribonuclease activity	producing 5'-phosphomonoesters
exosome (RNase complex)
formation of translation initiation complex
formation of translation preinitiation complex
gene silencing by RNA
gene silencing by miRNA
glutamate-tRNA ligase activity
glutamate-tRNA(Gln) ligase activity
glutamine-tRNA ligase activity
glutaminyl-tRNA synthase (glutamine-hydrolyzing) activity
glutamyl-tRNA aminoacylation
glutamyl-tRNA(Gln) amidotransferase complex
glycine-tRNA ligase activity
glycyl-tRNA aminoacylation
guanyl ribonucleotide binding
histidine-tRNA ligase activity
histidyl-tRNA aminoacylation
histone mRNA 3'-end processing
histone mRNA catabolic process
histone mRNA metabolic process
histone pre-mRNA 3'end processing complex
histone pre-mRNA DCP binding
histone pre-mRNA stem-loop binding
integrator complex
intracellular mRNA localization
intronless viral mRNA export from host nucleus
isoleucine-tRNA ligase activity
isoleucyl-tRNA aminoacylation
large ribosomal subunit
leucine-tRNA ligase activity
leucyl-tRNA aminoacylation
ligase activity	forming aminoacyl-tRNA and related compounds
lysine-tRNA ligase activity
lysyl-tRNA aminoacylation
m7G(5')pppN diphosphatase activity
mRNA (2'-O-methyladenosine-N6-)-methyltransferase activity
mRNA (guanine-N7-)-methyltransferase activity
mRNA (nucleoside-2'-O-)-methyltransferase activity
mRNA 3'-UTR AU-rich region binding
mRNA 3'-UTR binding
mRNA 3'-end processing
mRNA 3'-splice site recognition
mRNA 5'-UTR binding
mRNA 5'-splice site recognition
mRNA binding
mRNA cap binding complex
mRNA catabolic process
mRNA cis splicing	via spliceosome
mRNA cleavage
mRNA cleavage and polyadenylation specificity factor complex
mRNA cleavage factor complex
mRNA cleavage involved in gene silencing by miRNA
mRNA destabilization
mRNA export from nucleus
mRNA export from nucleus in response to heat stress
mRNA guanylyltransferase activity
mRNA localization resulting in posttranscriptional regulation of gene expression
mRNA metabolic process
mRNA methylation
mRNA modification
mRNA polyadenylation
mRNA processing
mRNA splice site selection
mRNA splicing	via spliceosome
mRNA stabilization
mRNA transcription
mRNA transcription from RNA polymerase II promoter
mRNA transport
maturation of 5.8S rRNA
maturation of 5.8S rRNA from tricistronic rRNA transcript (SSU-rRNA	5.8S rRNA
maturation of LSU-rRNA from tricistronic rRNA transcript (SSU-rRNA	5.8S rRNA
maturation of SSU-rRNA
maturation of SSU-rRNA from tricistronic rRNA transcript (SSU-rRNA	5.8S rRNA
mature ribosome assembly
methionine-tRNA ligase activity
methionyl-tRNA aminoacylation
methionyl-tRNA formyltransferase activity
miRNA binding
miRNA catabolic process
miRNA loading onto RISC involved in gene silencing by miRNA
miRNA metabolic process
micro-ribonucleoprotein complex
mitochondrial RNA 3'-end processing
mitochondrial RNA 5'-end processing
mitochondrial RNA catabolic process
mitochondrial RNA surveillance
mitochondrial alanyl-tRNA aminoacylation
mitochondrial asparaginyl-tRNA aminoacylation
mitochondrial large ribosomal subunit
mitochondrial mRNA catabolic process
mitochondrial mRNA polyadenylation
mitochondrial mRNA surveillance
mitochondrial ncRNA surveillance
mitochondrial ribosome
mitochondrial ribosome binding
mitochondrial small ribosomal subunit
mitochondrial tRNA methylation
mitochondrial tRNA wobble uridine modification
mitochondrial threonyl-tRNA aminoacylation
mitochondrial translation
mitochondrial translational elongation
mitochondrial translational termination
mitochondrial tyrosyl-tRNA aminoacylation
modification by virus of host mRNA processing
ncRNA metabolic process
negative regulation of RNA export from nucleus
negative regulation of RNA splicing
negative regulation of cytoplasmic mRNA processing body assembly
negative regulation of gene silencing by miRNA
negative regulation of mRNA 3'-end processing
negative regulation of mRNA splicing	via spliceosome
negative regulation of mitochondrial RNA catabolic process
negative regulation of nuclear-transcribed mRNA catabolic process	nonsense-mediated decay
negative regulation of nuclear-transcribed mRNA poly(A) tail shortening
negative regulation of pre-miRNA processing
negative regulation of rRNA processing
negative regulation of ribosome biogenesis
neuronal ribonucleoprotein granule
nuclear RNA export factor complex
nuclear RNA-directed RNA polymerase complex
nuclear exosome (RNase complex)
nuclear mRNA surveillance
nuclear polyadenylation-dependent mRNA catabolic process
nuclear polyadenylation-dependent rRNA catabolic process
nuclear retention of unspliced pre-mRNA at the site of transcription
nuclear-transcribed mRNA catabolic process
nuclear-transcribed mRNA catabolic process	deadenylation-dependent decay
nuclear-transcribed mRNA catabolic process	no-go decay
nuclear-transcribed mRNA catabolic process	nonsense-mediated decay
nuclear-transcribed mRNA poly(A) tail shortening
nucleolar ribonuclease P complex
oxidative RNA demethylase activity
oxidative single-stranded RNA demethylation
pancreatic ribonuclease activity
phenylalanine-tRNA ligase activity
phenylalanyl-tRNA aminoacylation
pi-body
piP-body
piRNA binding
piRNA metabolic process
poly(A) RNA binding
poly(A)+ mRNA export from nucleus
poly(A)-specific ribonuclease activity
poly(G) RNA binding
poly(U) RNA binding
poly-pyrimidine tract binding
polyribonucleotide nucleotidyltransferase activity
polysomal ribosome
positive regulation of RNA export from nucleus
positive regulation of RNA splicing
positive regulation of cytoplasmic mRNA processing body assembly
positive regulation of cytoplasmic translation
positive regulation of mRNA 3'-end processing
positive regulation of mRNA catabolic process
positive regulation of mRNA splicing	via spliceosome
positive regulation of miRNA catabolic process
positive regulation of miRNA metabolic process
positive regulation of mitochondrial RNA catabolic process
positive regulation of mitochondrial translation
positive regulation of nuclear-transcribed mRNA catabolic process	deadenylation-dependent decay
positive regulation of nuclear-transcribed mRNA poly(A) tail shortening
positive regulation of translation
positive regulation of translational elongation
positive regulation of translational initiation
positive regulation of translational initiation by iron
positive regulation of translational termination
pre-mRNA 3'-splice site binding
pre-mRNA binding
pre-mRNA intronic binding
pre-mRNA intronic pyrimidine-rich binding
pre-miRNA processing
pre-snoRNP complex
preribosome
preribosome	large subunit precursor
preribosome	small subunit precursor
primary miRNA processing
production of miRNAs involved in gene silencing by miRNA
production of siRNA involved in RNA interference
proline-tRNA ligase activity
prolyl-tRNA aminoacylation
quercetin 2	3-dioxygenase activity
queuine tRNA-ribosyltransferase activity
rRNA (adenine) methyltransferase activity
rRNA (adenine-N6	N6-)-dimethyltransferase activity
rRNA (pseudouridine) methyltransferase activity
rRNA (uridine-2'-O-)-methyltransferase activity
rRNA 3'-end processing
rRNA binding
rRNA catabolic process
rRNA export from nucleus
rRNA import into mitochondrion
rRNA metabolic process
rRNA methylation
rRNA methyltransferase activity
rRNA modification
rRNA primary transcript binding
rRNA processing
rRNA pseudouridine synthesis
rRNA transcription
rRNA transport
regulation of RNA biosynthetic process
regulation of RNA export from nucleus
regulation of RNA metabolic process
regulation of RNA splicing
regulation of RNA stability
regulation of alternative mRNA splicing	via spliceosome
regulation of cytoplasmic mRNA processing body assembly
regulation of cytoplasmic translation
regulation of eIF2 alpha phosphorylation by dsRNA
regulation of endoribonuclease activity
regulation of gene silencing by miRNA
regulation of lysosomal lumen pH
regulation of mRNA 3'-end processing
regulation of mRNA export from nucleus
regulation of mRNA processing
regulation of mRNA splicing	via spliceosome
regulation of mRNA stability
regulation of mRNA stability involved in response to stress
regulation of ribonuclease activity
regulation of translation
regulation of translation in response to stress
regulation of translational fidelity
regulation of translational initiation
regulation of translational initiation in response to stress
regulation of translational termination
response to dsRNA
response to exogenous dsRNA
ribokinase activity
ribonuclease E activity
ribonuclease H activity
ribonuclease H2 complex
ribonuclease III activity
ribonuclease MRP activity
ribonuclease MRP complex
ribonuclease P activity
ribonuclease P complex
ribonuclease T2 activity
ribonuclease activity
ribonuclease inhibitor activity
ribonucleoprotein complex
ribonucleoprotein complex assembly
ribonucleoprotein complex binding
ribonucleoprotein complex biogenesis
ribonucleoprotein complex import into nucleus
ribonucleoprotein granule
ribonucleoside binding
ribonucleoside diphosphate catabolic process
ribonucleoside monophosphate biosynthetic process
ribonucleoside-diphosphate reductase activity	thioredoxin disulfide as acceptor
ribonucleoside-diphosphate reductase complex
ribonucleotide metabolic process
ribose phosphate biosynthetic process
ribose phosphate diphosphokinase activity
ribose phosphate diphosphokinase complex
ribose phosphate metabolic process
ribosomal S6-glutamic acid ligase activity
ribosomal large subunit binding
ribosomal large subunit biogenesis
ribosomal large subunit export from nucleus
ribosomal protein S6 kinase activity
ribosomal protein import into nucleus
ribosomal small subunit assembly
ribosomal small subunit binding
ribosomal small subunit biogenesis
ribosomal small subunit export from nucleus
ribosomal subunit export from nucleus
ribosome
ribosome assembly
ribosome binding
ribosome biogenesis
ribosome disassembly
second spliceosomal transesterification activity
serine-tRNA ligase activity
seryl-tRNA aminoacylation
siRNA binding
siRNA loading onto RISC involved in RNA interference
single-stranded RNA binding
small nuclear ribonucleoprotein complex
small nucleolar ribonucleoprotein complex
small ribosomal subunit
snRNA binding
snRNA export from nucleus
snRNA import into nucleus
snRNA metabolic process
snRNA modification
snRNA processing
snRNA pseudouridine synthesis
snRNA-activating protein complex
snRNP binding
snRNP protein import into nucleus
snoRNA binding
snoRNA catabolic process
snoRNA metabolic process
snoRNP binding
spliceosomal complex
spliceosomal complex assembly
spliceosomal snRNP assembly
splicing factor protein import into nucleus
steroid receptor RNA activator RNA binding
structural constituent of ribosome
supraspliceosomal complex
tRNA (5-methylaminomethyl-2-thiouridylate)-methyltransferase activity
tRNA (adenine-N1-)-methyltransferase activity
tRNA (cytosine) methyltransferase activity
tRNA (cytosine-5-)-methyltransferase activity
tRNA (guanine(37)-N(1))-methyltransferase activity
tRNA (guanine-N2-)-methyltransferase activity
tRNA (guanine-N7-)-methyltransferase activity
tRNA (m1A) methyltransferase complex
tRNA (uracil) methyltransferase activity
tRNA 2'-phosphotransferase activity
tRNA 3'-end processing
tRNA 3'-terminal CCA addition
tRNA 3'-trailer cleavage
tRNA 5'-leader removal
tRNA adenylyltransferase activity
tRNA aminoacylation
tRNA aminoacylation for mitochondrial protein translation
tRNA aminoacylation for protein translation
tRNA binding
tRNA catabolic process
tRNA dihydrouridine synthase activity
tRNA dimethylallyltransferase activity
tRNA export from nucleus
tRNA guanylyltransferase activity
tRNA metabolic process
tRNA methylation
tRNA modification
tRNA nucleotidyltransferase activity
tRNA processing
tRNA pseudouridine synthesis
tRNA splicing	via endonucleolytic cleavage and ligation
tRNA thio-modification
tRNA wobble uridine modification
tRNA-intron endonuclease activity
tRNA-intron endonuclease complex
tRNA-specific adenosine deaminase activity
tRNA-splicing ligase complex
tRNA-type intron splice site recognition and cleavage
targeting of mRNA for destruction involved in RNA interference
telomerase activity
telomerase holoenzyme complex
telomeric RNA binding
telomeric template RNA reverse transcriptase activity
threonine-tRNA ligase activity
threonyl-tRNA aminoacylation
translation
translation activator activity
translation elongation factor activity
translation factor activity	nucleic acid binding
translation initiation factor activity
translation initiation factor binding
translation regulator activity
translation release factor activity
translation release factor activity	codon nonspecific
translation release factor activity	codon specific
translation repressor activity
translation repressor activity	nucleic acid binding
translation termination factor activity
translational attenuation
translational elongation
translational frameshifting
translational initiation
translational termination
tryptophan-tRNA ligase activity
tryptophanyl-tRNA aminoacylation
tyrosine-tRNA ligase activity
tyrosyl-RNA phosphodiesterase activity
tyrosyl-tRNA aminoacylation
valine-tRNA ligase activity
valyl-tRNA aminoacylation

## Sheet: "RNA binding" GOBP
ensembl_gene_id	external_gene_name	go_id	name_1006	definition_1006	namespace_1003	go_linkage_type
YOR198C	BFR1	GO:0003723	RNA binding	Interacting selectively and non-covalently with an RNA molecule or a portion thereof. [GOC:mah]	molecular_function	IDA
YDL031W	DBP10	GO:0003723	RNA binding	Interacting selectively and non-covalently with an RNA molecule or a portion thereof. [GOC:mah]	molecular_function	IEA
YGL078C	DBP3	GO:0003723	RNA binding	Interacting selectively and non-covalently with an RNA molecule or a portion thereof. [GOC:mah]	molecular_function	IEA
YLR276C	DBP9	GO:0003723	RNA binding	Interacting selectively and non-covalently with an RNA molecule or a portion thereof. [GOC:mah]	molecular_function	IEA
YLL018C	DPS1	GO:0003723	RNA binding	Interacting selectively and non-covalently with an RNA molecule or a portion thereof. [GOC:mah]	molecular_function	IDA
YER176W	ECM32	GO:0003723	RNA binding	Interacting selectively and non-covalently with an RNA molecule or a portion thereof. [GOC:mah]	molecular_function	IEA
YDR365C	ESF1	GO:0003723	RNA binding	Interacting selectively and non-covalently with an RNA molecule or a portion thereof. [GOC:mah]	molecular_function	IEA
YNR054C	ESF2	GO:0003723	RNA binding	Interacting selectively and non-covalently with an RNA molecule or a portion thereof. [GOC:mah]	molecular_function	IDA
YNL062C	GCD10	GO:0003723	RNA binding	Interacting selectively and non-covalently with an RNA molecule or a portion thereof. [GOC:mah]	molecular_function	IEA
YNR024W	MPP6	GO:0003723	RNA binding	Interacting selectively and non-covalently with an RNA molecule or a portion thereof. [GOC:mah]	molecular_function	IEA
YNR024W	MPP6	GO:0008266	poly(U) RNA binding	Interacting selectively and non-covalently with a sequence of uracil residues in an RNA molecule. [GOC:mah]	molecular_function	IDA
YDR337W	MRPS28	GO:0003723	RNA binding	Interacting selectively and non-covalently with an RNA molecule or a portion thereof. [GOC:mah]	molecular_function	ISS
YNL124W	NAF1	GO:0003723	RNA binding	Interacting selectively and non-covalently with an RNA molecule or a portion thereof. [GOC:mah]	molecular_function	IEA
YDL208W	NHP2	GO:0003723	RNA binding	Interacting selectively and non-covalently with an RNA molecule or a portion thereof. [GOC:mah]	molecular_function	IEA
YDL014W	NOP1	GO:0003723	RNA binding	Interacting selectively and non-covalently with an RNA molecule or a portion thereof. [GOC:mah]	molecular_function	IEA
YHR072W-A	NOP10	GO:0003723	RNA binding	Interacting selectively and non-covalently with an RNA molecule or a portion thereof. [GOC:mah]	molecular_function	IDA
YNL110C	NOP15	GO:0003723	RNA binding	Interacting selectively and non-covalently with an RNA molecule or a portion thereof. [GOC:mah]	molecular_function	IEA
YPL043W	NOP4	GO:0003723	RNA binding	Interacting selectively and non-covalently with an RNA molecule or a portion thereof. [GOC:mah]	molecular_function	IEA
YPL146C	NOP53	GO:0003723	RNA binding	Interacting selectively and non-covalently with an RNA molecule or a portion thereof. [GOC:mah]	molecular_function	IEA
YDL213C	NOP6	GO:0003723	RNA binding	Interacting selectively and non-covalently with an RNA molecule or a portion thereof. [GOC:mah]	molecular_function	ISS
YGR159C	NSR1	GO:0003723	RNA binding	Interacting selectively and non-covalently with an RNA molecule or a portion thereof. [GOC:mah]	molecular_function	IDA
YER165W	PAB1	GO:0003723	RNA binding	Interacting selectively and non-covalently with an RNA molecule or a portion thereof. [GOC:mah]	molecular_function	IEA
YMR239C	RNT1	GO:0003723	RNA binding	Interacting selectively and non-covalently with an RNA molecule or a portion thereof. [GOC:mah]	molecular_function	IEA
YMR239C	RNT1	GO:0003725	double-stranded RNA binding	Interacting selectively and non-covalently with double-stranded RNA. [GOC:jl]	molecular_function	IEA
YBR189W	RPS9B	GO:0003723	RNA binding	Interacting selectively and non-covalently with an RNA molecule or a portion thereof. [GOC:mah]	molecular_function	IEA
YDL092W	SRP14	GO:0008312	7S RNA binding	Interacting selectively and non-covalently with 7S RNA, the RNA component of the signal recognition particle (SRP). [GOC:jl, PMID:6181418]	molecular_function	IEA
YKL122C	SRP21	GO:0008312	7S RNA binding	Interacting selectively and non-covalently with 7S RNA, the RNA component of the signal recognition particle (SRP). [GOC:jl, PMID:6181418]	molecular_function	IEA
YMR260C	TIF11	GO:0003723	RNA binding	Interacting selectively and non-covalently with an RNA molecule or a portion thereof. [GOC:mah]	molecular_function	IEA
YER007C-A	TMA20	GO:0003723	RNA binding	Interacting selectively and non-covalently with an RNA molecule or a portion thereof. [GOC:mah]	molecular_function	IEA
YDR117C	TMA64	GO:0003723	RNA binding	Interacting selectively and non-covalently with an RNA molecule or a portion thereof. [GOC:mah]	molecular_function	IEA
YDR120C	TRM1	GO:0003723	RNA binding	Interacting selectively and non-covalently with an RNA molecule or a portion thereof. [GOC:mah]	molecular_function	IEA
YDR381W	YRA1	GO:0003723	RNA binding	Interacting selectively and non-covalently with an RNA molecule or a portion thereof. [GOC:mah]	molecular_function	IDA
