# Supplementary material for: The RNA fold interactome of evolutionary conserved RNA structures in S. cerevisiae
Source: Nat Commun. 2020 Jun 3;11:2789. doi: 10.1038/s41467-020-16555-4 (PMC7270185; doi:10.1038/s41467-020-16555-4)
Supplement: Supplementary file 7 — Supplementary Data 4 [file 41467_2020_16555_MOESM7_ESM.xlsx]

## Sheet: community 1
GOBPID	Pvalue	OddsRatio	ExpCount	Count	Size	Term	FDR	genes	genes_names
GO:0006364	1.66583e-23	96.8864	1.36152	21	351	rRNA processing	9.49525e-22	YAL025C; YDL014W; YDL031W; YDL208W; YEL026W; YGL078C; YGR103W; YHR066W; YKL021C; YKL082C; YKL172W; YKR057W; YLR002C; YLR197W; YLR276C; YMR239C; YOR294W; YOR310C; YPL043W; YPR143W; YER002W	MAK16; NOP1; DBP10; NHP2; SNU13; DBP3; NOP7; SSF1; MAK11; RRP14; EBP2; RPS21A; NOC3; NOP56; DBP9; RNT1; RRS1; NOP58; NOP4; RRP15; NOP16
GO:0042273	1.32861e-22	107.966	0.465477	16	120	ribosomal large subunit biogenesis	2.72241e-21	YAL025C; YDL031W; YDL208W; YEL026W; YGL078C; YGR103W; YHR066W; YKL021C; YKL082C; YKL172W; YLR276C; YOL077C; YOR294W; YPL043W; YPR143W; YER002W	MAK16; DBP10; NHP2; SNU13; DBP3; NOP7; SSF1; MAK11; RRP14; EBP2; DBP9; BRX1; RRS1; NOP4; RRP15; NOP16
GO:0042254	1.43285e-22	96.596	1.84251	22	475	ribosome biogenesis	2.72241e-21	YAL025C; YDL014W; YDL031W; YDL208W; YEL026W; YGL078C; YGR103W; YHR066W; YKL021C; YKL082C; YKL172W; YKR057W; YLR002C; YLR197W; YLR276C; YMR239C; YOL077C; YOR294W; YOR310C; YPL043W; YPR143W; YER002W	MAK16; NOP1; DBP10; NHP2; SNU13; DBP3; NOP7; SSF1; MAK11; RRP14; EBP2; RPS21A; NOC3; NOP56; DBP9; RNT1; BRX1; RRS1; NOP58; NOP4; RRP15; NOP16
GO:0016072	2.30947e-22	84.391	1.53995	21	397	rRNA metabolic process	3.29099e-21	YAL025C; YDL014W; YDL031W; YDL208W; YEL026W; YGL078C; YGR103W; YHR066W; YKL021C; YKL082C; YKL172W; YKR057W; YLR002C; YLR197W; YLR276C; YMR239C; YOR294W; YOR310C; YPL043W; YPR143W; YER002W	MAK16; NOP1; DBP10; NHP2; SNU13; DBP3; NOP7; SSF1; MAK11; RRP14; EBP2; RPS21A; NOC3; NOP56; DBP9; RNT1; RRS1; NOP58; NOP4; RRP15; NOP16
GO:0034470	8.69529e-21	69.65	1.827	21	471	ncRNA processing	8.76334e-20	YAL025C; YDL014W; YDL031W; YDL208W; YEL026W; YGL078C; YGR103W; YHR066W; YKL021C; YKL082C; YKL172W; YKR057W; YLR002C; YLR197W; YLR276C; YMR239C; YOR294W; YOR310C; YPL043W; YPR143W; YER002W	MAK16; NOP1; DBP10; NHP2; SNU13; DBP3; NOP7; SSF1; MAK11; RRP14; EBP2; RPS21A; NOC3; NOP56; DBP9; RNT1; RRS1; NOP58; NOP4; RRP15; NOP16
GO:0022613	9.22457e-21	78.1113	2.22265	22	573	ribonucleoprotein complex biogenesis	8.76334e-20	YAL025C; YDL014W; YDL031W; YDL208W; YEL026W; YGL078C; YGR103W; YHR066W; YKL021C; YKL082C; YKL172W; YKR057W; YLR002C; YLR197W; YLR276C; YMR239C; YOL077C; YOR294W; YOR310C; YPL043W; YPR143W; YER002W	MAK16; NOP1; DBP10; NHP2; SNU13; DBP3; NOP7; SSF1; MAK11; RRP14; EBP2; RPS21A; NOC3; NOP56; DBP9; RNT1; BRX1; RRS1; NOP58; NOP4; RRP15; NOP16
GO:0034660	8.68207e-19	54.4049	2.27308	21	586	ncRNA metabolic process	7.06968e-18	YAL025C; YDL014W; YDL031W; YDL208W; YEL026W; YGL078C; YGR103W; YHR066W; YKL021C; YKL082C; YKL172W; YKR057W; YLR002C; YLR197W; YLR276C; YMR239C; YOR294W; YOR310C; YPL043W; YPR143W; YER002W	MAK16; NOP1; DBP10; NHP2; SNU13; DBP3; NOP7; SSF1; MAK11; RRP14; EBP2; RPS21A; NOC3; NOP56; DBP9; RNT1; RRS1; NOP58; NOP4; RRP15; NOP16
GO:0006396	9.22376e-18	47.8287	2.54461	21	656	RNA processing	6.57193e-17	YAL025C; YDL014W; YDL031W; YDL208W; YEL026W; YGL078C; YGR103W; YHR066W; YKL021C; YKL082C; YKL172W; YKR057W; YLR002C; YLR197W; YLR276C; YMR239C; YOR294W; YOR310C; YPL043W; YPR143W; YER002W	MAK16; NOP1; DBP10; NHP2; SNU13; DBP3; NOP7; SSF1; MAK11; RRP14; EBP2; RPS21A; NOC3; NOP56; DBP9; RNT1; RRS1; NOP58; NOP4; RRP15; NOP16
GO:0000470	2.46694e-17	113.857	0.213344	11	55	maturation of LSU-rRNA	1.5624e-16	YAL025C; YDL031W; YDL208W; YEL026W; YGL078C; YGR103W; YHR066W; YKL021C; YLR276C; YPL043W; YPR143W	MAK16; DBP10; NHP2; SNU13; DBP3; NOP7; SSF1; MAK11; DBP9; NOP4; RRP15
GO:0000463	2.54644e-14	102.616	0.170675	9	44	maturation of LSU-rRNA from tricistronic rRNA transcript (SSU-rRNA, 5.8S rRNA, LSU-rRNA)	1.45147e-13	YAL025C; YDL031W; YGL078C; YGR103W; YHR066W; YKL021C; YLR276C; YPL043W; YPR143W	MAK16; DBP10; DBP3; NOP7; SSF1; MAK11; DBP9; NOP4; RRP15
GO:0044085	4.53521e-13	29.796	5.00388	22	1290	cellular component biogenesis	2.35006e-12	YAL025C; YDL014W; YDL031W; YDL208W; YEL026W; YGL078C; YGR103W; YHR066W; YKL021C; YKL082C; YKL172W; YKR057W; YLR002C; YLR197W; YLR276C; YMR239C; YOL077C; YOR294W; YOR310C; YPL043W; YPR143W; YER002W	MAK16; NOP1; DBP10; NHP2; SNU13; DBP3; NOP7; SSF1; MAK11; RRP14; EBP2; RPS21A; NOC3; NOP56; DBP9; RNT1; BRX1; RRS1; NOP58; NOP4; RRP15; NOP16
GO:0016070	3.74854e-10	16.8952	5.98526	21	1543	RNA metabolic process	1.78056e-09	YAL025C; YDL014W; YDL031W; YDL208W; YEL026W; YGL078C; YGR103W; YHR066W; YKL021C; YKL082C; YKL172W; YKR057W; YLR002C; YLR197W; YLR276C; YMR239C; YOR294W; YOR310C; YPL043W; YPR143W; YER002W	MAK16; NOP1; DBP10; NHP2; SNU13; DBP3; NOP7; SSF1; MAK11; RRP14; EBP2; RPS21A; NOC3; NOP56; DBP9; RNT1; RRS1; NOP58; NOP4; RRP15; NOP16
GO:0000466	7.82928e-10	37.2941	0.34135	8	88	maturation of 5.8S rRNA from tricistronic rRNA transcript (SSU-rRNA, 5.8S rRNA, LSU-rRNA)	3.43284e-09	YAL025C; YDL031W; YGL078C; YKL021C; YKR057W; YOR294W; YOR310C; YPR143W	MAK16; DBP10; DBP3; MAK11; RPS21A; RRS1; NOP58; RRP15
GO:0000460	8.58216e-10	36.8279	0.345229	8	89	maturation of 5.8S rRNA	3.49417e-09	YAL025C; YDL031W; YGL078C; YKL021C; YKR057W; YOR294W; YOR310C; YPR143W	MAK16; DBP10; DBP3; MAK11; RPS21A; RRS1; NOP58; RRP15
GO:0090304	7.59815e-09	13.7387	6.96664	21	1796	nucleic acid metabolic process	2.8873e-08	YAL025C; YDL014W; YDL031W; YDL208W; YEL026W; YGL078C; YGR103W; YHR066W; YKL021C; YKL082C; YKL172W; YKR057W; YLR002C; YLR197W; YLR276C; YMR239C; YOR294W; YOR310C; YPL043W; YPR143W; YER002W	MAK16; NOP1; DBP10; NHP2; SNU13; DBP3; NOP7; SSF1; MAK11; RRP14; EBP2; RPS21A; NOC3; NOP56; DBP9; RNT1; RRS1; NOP58; NOP4; RRP15; NOP16
GO:0071840	2.20214e-08	19.0968	9.44919	23	2436	cellular component organization or biogenesis	7.84512e-08	YAL023C; YAL025C; YDL014W; YDL031W; YDL208W; YEL026W; YGL078C; YGR103W; YHR066W; YKL021C; YKL082C; YKL172W; YKR057W; YLR002C; YLR197W; YLR276C; YMR239C; YOL077C; YOR294W; YOR310C; YPL043W; YPR143W; YER002W	PMT2; MAK16; NOP1; DBP10; NHP2; SNU13; DBP3; NOP7; SSF1; MAK11; RRP14; EBP2; RPS21A; NOC3; NOP56; DBP9; RNT1; BRX1; RRS1; NOP58; NOP4; RRP15; NOP16
GO:0006139	9.32029e-08	11.4274	7.92087	21	2042	nucleobase-containing compound metabolic process	3.12504e-07	YAL025C; YDL014W; YDL031W; YDL208W; YEL026W; YGL078C; YGR103W; YHR066W; YKL021C; YKL082C; YKL172W; YKR057W; YLR002C; YLR197W; YLR276C; YMR239C; YOR294W; YOR310C; YPL043W; YPR143W; YER002W	MAK16; NOP1; DBP10; NHP2; SNU13; DBP3; NOP7; SSF1; MAK11; RRP14; EBP2; RPS21A; NOC3; NOP56; DBP9; RNT1; RRS1; NOP58; NOP4; RRP15; NOP16
GO:0006725	2.03102e-07	10.7619	8.2467	21	2126	cellular aromatic compound metabolic process	6.43156e-07	YAL025C; YDL014W; YDL031W; YDL208W; YEL026W; YGL078C; YGR103W; YHR066W; YKL021C; YKL082C; YKL172W; YKR057W; YLR002C; YLR197W; YLR276C; YMR239C; YOR294W; YOR310C; YPL043W; YPR143W; YER002W	MAK16; NOP1; DBP10; NHP2; SNU13; DBP3; NOP7; SSF1; MAK11; RRP14; EBP2; RPS21A; NOC3; NOP56; DBP9; RNT1; RRS1; NOP58; NOP4; RRP15; NOP16
GO:0046483	2.3255e-07	10.6486	8.30489	21	2141	heterocycle metabolic process	6.93199e-07	YAL025C; YDL014W; YDL031W; YDL208W; YEL026W; YGL078C; YGR103W; YHR066W; YKL021C; YKL082C; YKL172W; YKR057W; YLR002C; YLR197W; YLR276C; YMR239C; YOR294W; YOR310C; YPL043W; YPR143W; YER002W	MAK16; NOP1; DBP10; NHP2; SNU13; DBP3; NOP7; SSF1; MAK11; RRP14; EBP2; RPS21A; NOC3; NOP56; DBP9; RNT1; RRS1; NOP58; NOP4; RRP15; NOP16
GO:0010467	2.43228e-07	10.6112	8.32428	21	2146	gene expression	6.93199e-07	YAL025C; YDL014W; YDL031W; YDL208W; YEL026W; YGL078C; YGR103W; YHR066W; YKL021C; YKL082C; YKL172W; YKR057W; YLR002C; YLR197W; YLR276C; YMR239C; YOR294W; YOR310C; YPL043W; YPR143W; YER002W	MAK16; NOP1; DBP10; NHP2; SNU13; DBP3; NOP7; SSF1; MAK11; RRP14; EBP2; RPS21A; NOC3; NOP56; DBP9; RNT1; RRS1; NOP58; NOP4; RRP15; NOP16
GO:1901360	3.9545e-07	10.211	8.53763	21	2201	organic cyclic compound metabolic process	1.07336e-06	YAL025C; YDL014W; YDL031W; YDL208W; YEL026W; YGL078C; YGR103W; YHR066W; YKL021C; YKL082C; YKL172W; YKR057W; YLR002C; YLR197W; YLR276C; YMR239C; YOR294W; YOR310C; YPL043W; YPR143W; YER002W	MAK16; NOP1; DBP10; NHP2; SNU13; DBP3; NOP7; SSF1; MAK11; RRP14; EBP2; RPS21A; NOC3; NOP56; DBP9; RNT1; RRS1; NOP58; NOP4; RRP15; NOP16
GO:0000469	1.20773e-05	20.8684	0.314197	5	81	cleavage involved in rRNA processing	3.12913e-05	YDL208W; YGL078C; YKR057W; YOR294W; YOR310C	NHP2; DBP3; RPS21A; RRS1; NOP58
GO:0042274	1.57382e-05	14.0627	0.570209	6	147	ribosomal small subunit biogenesis	3.90032e-05	YEL026W; YGR103W; YKL082C; YKR057W; YOR294W; YOR310C	SNU13; NOP7; RRP14; RPS21A; RRS1; NOP58
GO:0034641	3.60989e-05	6.87846	10.8611	21	2800	cellular nitrogen compound metabolic process	8.38548e-05	YAL025C; YDL014W; YDL031W; YDL208W; YEL026W; YGL078C; YGR103W; YHR066W; YKL021C; YKL082C; YKL172W; YKR057W; YLR002C; YLR197W; YLR276C; YMR239C; YOR294W; YOR310C; YPL043W; YPR143W; YER002W	MAK16; NOP1; DBP10; NHP2; SNU13; DBP3; NOP7; SSF1; MAK11; RRP14; EBP2; RPS21A; NOC3; NOP56; DBP9; RNT1; RRS1; NOP58; NOP4; RRP15; NOP16
GO:0044260	3.67784e-05	7.94246	12.0403	22	3104	cellular macromolecule metabolic process	8.38548e-05	YAL023C; YAL025C; YDL014W; YDL031W; YDL208W; YEL026W; YGL078C; YGR103W; YHR066W; YKL021C; YKL082C; YKL172W; YKR057W; YLR002C; YLR197W; YLR276C; YMR239C; YOR294W; YOR310C; YPL043W; YPR143W; YER002W	PMT2; MAK16; NOP1; DBP10; NHP2; SNU13; DBP3; NOP7; SSF1; MAK11; RRP14; EBP2; RPS21A; NOC3; NOP56; DBP9; RNT1; RRS1; NOP58; NOP4; RRP15; NOP16
GO:0000462	4.89757e-05	15.3325	0.418929	5	108	maturation of SSU-rRNA from tricistronic rRNA transcript (SSU-rRNA, 5.8S rRNA, LSU-rRNA)	0.00010737	YEL026W; YGR103W; YKR057W; YOR294W; YOR310C	SNU13; NOP7; RPS21A; RRS1; NOP58
GO:0000478	6.48899e-05	22.455	0.224981	4	58	endonucleolytic cleavage involved in rRNA processing	0.000132097	YGL078C; YKR057W; YOR294W; YOR310C	DBP3; RPS21A; RRS1; NOP58
GO:0000479	6.48899e-05	22.455	0.224981	4	58	endonucleolytic cleavage of tricistronic rRNA transcript (SSU-rRNA, 5.8S rRNA, LSU-rRNA)	0.000132097	YGL078C; YKR057W; YOR294W; YOR310C	DBP3; RPS21A; RRS1; NOP58
GO:0043170	7.50405e-05	7.38837	12.4903	22	3220	macromolecule metabolic process	0.00014362	YAL023C; YAL025C; YDL014W; YDL031W; YDL208W; YEL026W; YGL078C; YGR103W; YHR066W; YKL021C; YKL082C; YKL172W; YKR057W; YLR002C; YLR197W; YLR276C; YMR239C; YOR294W; YOR310C; YPL043W; YPR143W; YER002W	PMT2; MAK16; NOP1; DBP10; NHP2; SNU13; DBP3; NOP7; SSF1; MAK11; RRP14; EBP2; RPS21A; NOC3; NOP56; DBP9; RNT1; RRS1; NOP58; NOP4; RRP15; NOP16
GO:0090501	7.55895e-05	10.4681	0.752521	6	194	RNA phosphodiester bond hydrolysis	0.00014362	YDL208W; YGL078C; YKR057W; YMR239C; YOR294W; YOR310C	NHP2; DBP3; RPS21A; RNT1; RRS1; NOP58
GO:0030490	8.11544e-05	13.7065	0.465477	5	120	maturation of SSU-rRNA	0.000149219	YEL026W; YGR103W; YKR057W; YOR294W; YOR310C	SNU13; NOP7; RPS21A; RRS1; NOP58
GO:0010501	0.000141848	36.3409	0.104732	3	27	RNA secondary structure unwinding	0.000252666	YDL031W; YGL078C; YLR276C	DBP10; DBP3; DBP9
GO:0090502	0.00017427	11.5515	0.546936	5	141	RNA phosphodiester bond hydrolysis, endonucleolytic	0.000301012	YGL078C; YKR057W; YMR239C; YOR294W; YOR310C	DBP3; RPS21A; RNT1; RRS1; NOP58
GO:0000154	0.000460019	13.1014	0.372382	4	96	rRNA modification	0.000771209	YDL014W; YDL208W; YLR197W; YOR310C	NOP1; NHP2; NOP56; NOP58
GO:0000027	0.000498751	22.9019	0.159038	3	41	ribosomal large subunit assembly	0.000812252	YHR066W; YKL021C; YOL077C	SSF1; MAK11; BRX1
GO:0090305	0.000560739	7.08337	1.08611	6	280	nucleic acid phosphodiester bond hydrolysis	0.000884967	YDL208W; YGL078C; YKR057W; YMR239C; YOR294W; YOR310C	NHP2; DBP3; RPS21A; RNT1; RRS1; NOP58
GO:0043628	0.000574452	21.75	0.166796	3	43	ncRNA 3'-end processing	0.000884967	YDL014W; YKR057W; YMR239C	NOP1; RPS21A; RNT1
GO:0000447	0.000701199	20.223	0.178433	3	46	endonucleolytic cleavage in ITS1 to separate SSU-rRNA from 5.8S rRNA and LSU-rRNA from tricistronic rRNA transcript (SSU-rRNA, 5.8S rRNA, LSU-rRNA)	0.0010518	YKR057W; YOR294W; YOR310C	RPS21A; RRS1; NOP58
GO:0006807	0.000838464	5.61852	14.1854	22	3657	nitrogen compound metabolic process	0.00122545	YAL023C; YAL025C; YDL014W; YDL031W; YDL208W; YEL026W; YGL078C; YGR103W; YHR066W; YKL021C; YKL082C; YKL172W; YKR057W; YLR002C; YLR197W; YLR276C; YMR239C; YOR294W; YOR310C; YPL043W; YPR143W; YER002W	PMT2; MAK16; NOP1; DBP10; NHP2; SNU13; DBP3; NOP7; SSF1; MAK11; RRP14; EBP2; RPS21A; NOC3; NOP56; DBP9; RNT1; RRS1; NOP58; NOP4; RRP15; NOP16
GO:0033967	0.00109773	50.664	0.0504267	2	13	box C/D snoRNA metabolic process	0.00152611	YDL014W; YMR239C	NOP1; RNT1
GO:0034963	0.00109773	50.664	0.0504267	2	13	box C/D snoRNA processing	0.00152611	YDL014W; YMR239C	NOP1; RNT1
GO:0044238	0.0024761	4.86988	15.0504	22	3880	primary metabolic process	0.00336042	YAL023C; YAL025C; YDL014W; YDL031W; YDL208W; YEL026W; YGL078C; YGR103W; YHR066W; YKL021C; YKL082C; YKL172W; YKR057W; YLR002C; YLR197W; YLR276C; YMR239C; YOR294W; YOR310C; YPL043W; YPR143W; YER002W	PMT2; MAK16; NOP1; DBP10; NHP2; SNU13; DBP3; NOP7; SSF1; MAK11; RRP14; EBP2; RPS21A; NOC3; NOP56; DBP9; RNT1; RRS1; NOP58; NOP4; RRP15; NOP16
GO:0031123	0.00268131	12.3701	0.283165	3	73	RNA 3'-end processing	0.00355429	YDL014W; YKR057W; YMR239C	NOP1; RPS21A; RNT1
GO:0042255	0.00335729	11.3828	0.306439	3	79	ribosome assembly	0.00434922	YHR066W; YKL021C; YOL077C	SSF1; MAK11; BRX1
GO:0071704	0.00518046	4.37229	15.6866	22	4044	organic substance metabolic process	0.00642204	YAL023C; YAL025C; YDL014W; YDL031W; YDL208W; YEL026W; YGL078C; YGR103W; YHR066W; YKL021C; YKL082C; YKL172W; YKR057W; YLR002C; YLR197W; YLR276C; YMR239C; YOR294W; YOR310C; YPL043W; YPR143W; YER002W	PMT2; MAK16; NOP1; DBP10; NHP2; SNU13; DBP3; NOP7; SSF1; MAK11; RRP14; EBP2; RPS21A; NOC3; NOP56; DBP9; RNT1; RRS1; NOP58; NOP4; RRP15; NOP16
GO:0009451	0.0051827	6.56564	0.717611	4	185	RNA modification	0.00642204	YDL014W; YDL208W; YLR197W; YOR310C	NOP1; NHP2; NOP56; NOP58
GO:0044237	0.00579834	4.2971	15.7874	22	4070	cellular metabolic process	0.00689073	YAL023C; YAL025C; YDL014W; YDL031W; YDL208W; YEL026W; YGL078C; YGR103W; YHR066W; YKL021C; YKL082C; YKL172W; YKR057W; YLR002C; YLR197W; YLR276C; YMR239C; YOR294W; YOR310C; YPL043W; YPR143W; YER002W	PMT2; MAK16; NOP1; DBP10; NHP2; SNU13; DBP3; NOP7; SSF1; MAK11; RRP14; EBP2; RPS21A; NOC3; NOP56; DBP9; RNT1; RRS1; NOP58; NOP4; RRP15; NOP16
GO:0022618	0.00580272	6.34887	0.740884	4	191	ribonucleoprotein complex assembly	0.00689073	YDL031W; YHR066W; YKL021C; YOL077C	DBP10; SSF1; MAK11; BRX1
GO:0016073	0.00708626	17.9215	0.128006	2	33	snRNA metabolic process	0.00774351	YDL208W; YMR239C	NHP2; RNT1
GO:0071826	0.00718888	5.95453	0.787432	4	203	ribonucleoprotein complex subunit organization	0.00774351	YDL031W; YHR066W; YKL021C; YOL077C	DBP10; SSF1; MAK11; BRX1
GO:0000464	0.00774351	267.458	0.00775795	1	2	endonucleolytic cleavage in ITS1 upstream of 5.8S rRNA from tricistronic rRNA transcript (SSU-rRNA, 5.8S rRNA, LSU-rRNA)	0.00774351	YGL078C	DBP3
GO:0000494	0.00774351	267.458	0.00775795	1	2	box C/D snoRNA 3'-end processing	0.00774351	YDL014W	NOP1
GO:0016246	0.00774351	267.458	0.00775795	1	2	RNA interference	0.00774351	YMR239C	RNT1
GO:0030422	0.00774351	267.458	0.00775795	1	2	production of siRNA involved in RNA interference	0.00774351	YMR239C	RNT1
GO:0031054	0.00774351	267.458	0.00775795	1	2	pre-miRNA processing	0.00774351	YMR239C	RNT1
GO:0033979	0.00774351	267.458	0.00775795	1	2	box H/ACA snoRNA metabolic process	0.00774351	YMR239C	RNT1
GO:0034964	0.00774351	267.458	0.00775795	1	2	box H/ACA snoRNA processing	0.00774351	YMR239C	RNT1

## Sheet: community 10
GOBPID	Pvalue	OddsRatio	ExpCount	Count	Size	Term	FDR	genes	genes_names
GO:0009414	0.00542046	268.083	0.00543057	1	7	response to water deprivation	0.00927781	YNL190W
GO:0042631	0.00542046	268.083	0.00543057	1	7	cellular response to water deprivation	0.00927781	YNL190W
GO:0009415	0.00696484	201	0.00698216	1	9	response to water	0.00927781	YNL190W
GO:0071462	0.00696484	201	0.00698216	1	9	cellular response to water stimulus	0.00927781	YNL190W
GO:0006449	0.00773631	178.639	0.00775795	1	10	regulation of translational termination	0.00927781	YER176W	ECM32
GO:0050667	0.00927781	146.114	0.00930954	1	12	homocysteine metabolic process	0.00927781	YER091C	MET6

## Sheet: community 11
GOBPID	Pvalue	OddsRatio	ExpCount	Count	Size	Term	FDR	genes	genes_names
GO:0030050	0.000620588	6442	0.000620636	1	2	vesicle transport along actin filament	0.00744417	YFL039C	ACT1
GO:0099518	0.000620588	6442	0.000620636	1	2	vesicle cytoskeletal trafficking	0.00744417	YFL039C	ACT1
GO:0099515	0.00093081	3220.5	0.000930954	1	3	actin filament-based transport	0.00744417	YFL039C	ACT1
GO:0030048	0.00124098	2146.67	0.00124127	1	4	actin filament-based movement	0.00744417	YFL039C	ACT1
GO:0007119	0.00155111	1609.75	0.00155159	1	5	budding cell isotropic bud growth	0.00744417	YFL039C	ACT1
GO:0000916	0.00217122	1072.83	0.00217223	1	7	actomyosin contractile ring contraction	0.00744417	YFL039C	ACT1
GO:0036213	0.00217122	1072.83	0.00217223	1	7	contractile ring contraction	0.00744417	YFL039C	ACT1
GO:0000132	0.00372064	584.727	0.00372382	1	12	establishment of mitotic spindle orientation	0.00883171	YFL039C	ACT1
GO:0051294	0.00372064	584.727	0.00372382	1	12	establishment of spindle orientation	0.00883171	YFL039C	ACT1
GO:0040001	0.00464971	459.214	0.00465477	1	15	establishment of mitotic spindle localization	0.00883171	YFL039C	ACT1
GO:0002790	0.00495931	428.533	0.00496509	1	16	peptide secretion	0.00883171	YFL039C	ACT1
GO:0009306	0.00495931	428.533	0.00496509	1	16	protein secretion	0.00883171	YFL039C	ACT1
GO:0051293	0.00526886	401.688	0.00527541	1	17	establishment of spindle localization	0.00883171	YFL039C	ACT1
GO:0051653	0.00526886	401.688	0.00527541	1	17	spindle localization	0.00883171	YFL039C	ACT1
GO:0000011	0.00588781	356.944	0.00589604	1	19	vacuole inheritance	0.00883171	YFL039C	ACT1
GO:0061077	0.00588781	356.944	0.00589604	1	19	chaperone-mediated protein folding	0.00883171	YJR064W	CCT5
GO:0006458	0.00712513	291.864	0.00713732	1	23	'de novo' protein folding	0.00950018	YJR064W	CCT5
GO:0030705	0.00712513	291.864	0.00713732	1	23	cytoskeleton-dependent intracellular transport	0.00950018	YFL039C	ACT1
GO:0051650	0.00774351	267.458	0.00775795	1	25	establishment of vesicle localization	0.00966314	YFL039C	ACT1
GO:0051648	0.00805262	256.72	0.00806827	1	26	vesicle localization	0.00966314	YFL039C	ACT1
GO:0006928	0.0086707	237.63	0.00868891	1	28	movement of cell or subcellular component	0.00969245	YFL039C	ACT1
GO:0000001	0.00897967	229.107	0.00899922	1	29	mitochondrion inheritance	0.00969245	YFL039C	ACT1
GO:0048311	0.00928859	221.172	0.00930954	1	30	mitochondrion distribution	0.00969245	YFL039C	ACT1
GO:0001300	0.00990629	206.839	0.00993018	1	32	chronological cell aging	0.00990629	YFL039C	ACT1

## Sheet: community 12
GOBPID	Pvalue	OddsRatio	ExpCount	Count	Size	Term	FDR	genes	genes_names
GO:0006335	1.44424e-06	4292.67	0.00232739	2	5	DNA replication-dependent nucleosome assembly	1.01096e-05	YPR018W; YBR195C	RLF2; MSI1
GO:0034723	1.44424e-06	4292.67	0.00232739	2	5	DNA replication-dependent nucleosome organization	1.01096e-05	YPR018W; YBR195C	RLF2; MSI1
GO:0006334	3.33031e-05	642.2	0.0102405	2	22	nucleosome assembly	0.000155415	YPR018W; YBR195C	RLF2; MSI1
GO:0031497	0.000112242	337.053	0.0186191	2	40	chromatin assembly	0.000392848	YPR018W; YBR195C	RLF2; MSI1
GO:0006323	0.000254174	220.138	0.0279286	2	60	DNA packaging	0.000711688	YPR018W; YBR195C	RLF2; MSI1
GO:0006333	0.000336573	190.299	0.0321179	2	69	chromatin assembly or disassembly	0.000785337	YPR018W; YBR195C	RLF2; MSI1
GO:0034728	0.000419434	169.787	0.0358417	2	77	nucleosome organization	0.000838868	YPR018W; YBR195C	RLF2; MSI1
GO:0071103	0.00105308	105.367	0.0567882	2	122	DNA conformation change	0.00184289	YPR018W; YBR195C	RLF2; MSI1
GO:0065004	0.00125095	96.3511	0.0619085	2	133	protein-DNA complex assembly	0.00194593	YPR018W; YBR195C	RLF2; MSI1
GO:0071824	0.00249059	67.2688	0.0875097	2	188	protein-DNA complex subunit organization	0.00348683	YPR018W; YBR195C	RLF2; MSI1
GO:0002143	0.0027907	643.7	0.00279286	1	6	tRNA wobble position uridine thiolation	0.00350571	YGL211W	NCS6
GO:0032447	0.00325531	536.333	0.00325834	1	7	protein urmylation	0.00350571	YGL211W	NCS6
GO:0034227	0.00325531	536.333	0.00325834	1	7	tRNA thio-modification	0.00350571	YGL211W	NCS6
GO:0006325	0.00831568	35.4535	0.161055	2	346	chromatin organization	0.00831568	YPR018W; YBR195C	RLF2; MSI1

## Sheet: community 13
GOBPID	Pvalue	OddsRatio	ExpCount	Count	Size	Term	FDR	genes	genes_names
GO:0032543	0.000699949	Inf	0.0530644	2	171	mitochondrial translation	0.00150016	YHR038W; YDR115W	RRF1;
GO:0140053	0.00075008	Inf	0.0549263	2	177	mitochondrial gene expression	0.00150016	YHR038W; YDR115W	RRF1;
GO:0070126	0.00124098	2146.67	0.00124127	1	4	mitochondrial translational termination	0.00165464	YHR038W	RRF1
GO:0006415	0.00743434	279.13	0.00744763	1	24	translational termination	0.00743434	YHR038W	RRF1

## Sheet: community 14
GOBPID	Pvalue	OddsRatio	ExpCount	Count	Size	Term	FDR	genes	genes_names
GO:0031204	2.16703e-06	Inf	0.00310318	2	10	posttranslational protein targeting to membrane, translocation	6.28437e-05	YJL034W; YPL094C	KAR2; SEC62
GO:0006620	7.36789e-06	Inf	0.00558573	2	18	posttranslational protein targeting to endoplasmic reticulum membrane	0.000106834	YJL034W; YPL094C	KAR2; SEC62
GO:0045047	3.75618e-05	Inf	0.0124127	2	40	protein targeting to ER	0.000286288	YJL034W; YPL094C	KAR2; SEC62
GO:0072599	3.9488e-05	Inf	0.012723	2	41	establishment of protein localization to endoplasmic reticulum	0.000286288	YJL034W; YPL094C	KAR2; SEC62
GO:0070972	6.63591e-05	Inf	0.0164469	2	53	protein localization to endoplasmic reticulum	0.000333072	YJL034W; YPL094C	KAR2; SEC62
GO:0006612	6.89114e-05	Inf	0.0167572	2	54	protein targeting to membrane	0.000333072	YJL034W; YPL094C	KAR2; SEC62
GO:0065002	0.00021049	Inf	0.0291699	2	94	intracellular protein transmembrane transport	0.000752728	YJL034W; YPL094C	KAR2; SEC62
GO:0071806	0.000228886	Inf	0.0304112	2	98	protein transmembrane transport	0.000752728	YJL034W; YPL094C	KAR2; SEC62
GO:0090150	0.000233605	Inf	0.0307215	2	99	establishment of protein localization to membrane	0.000752728	YJL034W; YPL094C	KAR2; SEC62
GO:0072657	0.000288696	Inf	0.034135	2	110	protein localization to membrane	0.000837218	YJL034W; YPL094C	KAR2; SEC62
GO:0006605	0.000939189	Inf	0.061443	2	198	protein targeting	0.00247604	YJL034W; YPL094C	KAR2; SEC62
GO:0072594	0.00207413	Inf	0.0912335	2	294	establishment of protein localization to organelle	0.00501249	YJL034W; YPL094C	KAR2; SEC62
GO:0070879	0.00279113	804.375	0.00279286	1	9	fungal-type cell wall beta-glucan metabolic process	0.00578162	YJL034W	KAR2
GO:0070880	0.00279113	804.375	0.00279286	1	9	fungal-type cell wall beta-glucan biosynthetic process	0.00578162	YJL034W	KAR2
GO:0034406	0.00341085	643.3	0.0034135	1	11	cell wall beta-glucan metabolic process	0.00659431	YJL034W	KAR2
GO:0033365	0.00419695	Inf	0.129713	2	418	protein localization to organelle	0.00760697	YJL034W; YPL094C	KAR2; SEC62
GO:0000742	0.00464971	459.214	0.00465477	1	15	karyogamy involved in conjugation with cellular fusion	0.00776162	YJL034W	KAR2
GO:0006886	0.00515044	Inf	0.143677	2	463	intracellular protein transport	0.00776162	YJL034W; YPL094C	KAR2; SEC62
GO:0006616	0.00526886	401.688	0.00527541	1	17	SRP-dependent cotranslational protein targeting to membrane, translocation	0.00776162	YJL034W	KAR2
GO:0055085	0.00535284	Inf	0.14647	2	472	transmembrane transport	0.00776162	YJL034W; YPL094C	KAR2; SEC62
GO:0006614	0.00650657	321.15	0.00651668	1	21	SRP-dependent cotranslational protein targeting to membrane	0.00859393	YJL034W	KAR2
GO:0000741	0.00681587	305.81	0.006827	1	22	karyogamy	0.00859393	YJL034W	KAR2
GO:0006613	0.00681587	305.81	0.006827	1	22	cotranslational protein targeting to membrane	0.00859393	YJL034W	KAR2
GO:0051274	0.00774351	267.458	0.00775795	1	25	beta-glucan biosynthetic process	0.00898107	YJL034W	KAR2
GO:0051278	0.00805262	256.72	0.00806827	1	26	fungal-type cell wall polysaccharide biosynthetic process	0.00898107	YJL034W	KAR2
GO:0071966	0.00805262	256.72	0.00806827	1	26	fungal-type cell wall polysaccharide metabolic process	0.00898107	YJL034W	KAR2
GO:0051273	0.00836169	246.808	0.00837859	1	27	beta-glucan metabolic process	0.00898107	YJL034W	KAR2
GO:0070592	0.00897967	229.107	0.00899922	1	29	cell wall polysaccharide biosynthetic process	0.00930038	YJL034W	KAR2
GO:0010383	0.00990629	206.839	0.00993018	1	32	cell wall polysaccharide metabolic process	0.00990629	YJL034W	KAR2

## Sheet: community 15
GOBPID	Pvalue	OddsRatio	ExpCount	Count	Size	Term	FDR	genes	genes_names
GO:0006354	0.000233605	Inf	0.0307215	2	99	DNA-templated transcription, elongation	0.00280326	YJL148W; YOL006C	RPA34; TOP1
GO:0000019	0.00217122	1072.83	0.00217223	1	7	regulation of mitotic recombination	0.00892953	YOL006C	TOP1
GO:0006265	0.00341085	643.3	0.0034135	1	11	DNA topological change	0.00892953	YOL006C	TOP1
GO:0007076	0.00341085	643.3	0.0034135	1	11	mitotic chromosome condensation	0.00892953	YOL006C	TOP1
GO:0006362	0.00372064	584.727	0.00372382	1	12	transcription elongation from RNA polymerase I promoter	0.00892953	YJL148W	RPA34
GO:0042790	0.00588781	356.944	0.00589604	1	19	transcription of nuclear large rRNA transcript from RNA polymerase I promoter	0.00990629	YJL148W	RPA34
GO:0030261	0.00619721	338.105	0.00620636	1	20	chromosome condensation	0.00990629	YOL006C	TOP1
GO:0007097	0.00743434	279.13	0.00744763	1	24	nuclear migration	0.00990629	YOL006C	TOP1
GO:0051647	0.00743434	279.13	0.00744763	1	24	nucleus localization	0.00990629	YOL006C	TOP1
GO:0000018	0.00928859	221.172	0.00930954	1	30	regulation of DNA recombination	0.00990629	YOL006C	TOP1
GO:0000183	0.00990629	206.839	0.00993018	1	32	chromatin silencing at rDNA	0.00990629	YOL006C	TOP1
GO:0009303	0.00990629	206.839	0.00993018	1	32	rRNA transcription	0.00990629	YJL148W	RPA34

## Sheet: community 16
GOBPID	Pvalue	OddsRatio	ExpCount	Count	Size	Term	FDR	genes	genes_names
GO:0002181	3.75508e-10	63.9795	0.377967	8	203	cytoplasmic translation	2.6661e-08	YLR075W; YLR264W; YLR448W; YOL121C; YJL190C; YLR048W; YLR061W; YNL302C	RPL10; RPS28B; RPL6B; RPS19A; RPS22A; RPS0B; RPL22A; RPS19B
GO:0042255	2.43906e-09	87.1233	0.147091	6	79	ribosome assembly	8.65868e-08	YLR075W; YLR264W; YLR448W; YOL121C; YLR048W; YNL302C	RPL10; RPS28B; RPL6B; RPS19A; RPS0B; RPS19B
GO:0006407	2.07971e-08	229.25	0.0335144	4	18	rRNA export from nucleus	3.69148e-07	YLR264W; YOL121C; YLR048W; YNL302C	RPS28B; RPS19A; RPS0B; RPS19B
GO:0051029	2.07971e-08	229.25	0.0335144	4	18	rRNA transport	3.69148e-07	YLR264W; YOL121C; YLR048W; YNL302C	RPS28B; RPS19A; RPS0B; RPS19B
GO:0071428	6.18565e-08	77.1671	0.119162	5	64	rRNA-containing ribonucleoprotein complex export from nucleus	8.78362e-07	YLR264W; YOL121C; YLR048W; YNL227C; YNL302C	RPS28B; RPS19A; RPS0B; JJJ1; RPS19B
GO:0000028	1.59664e-07	128.16	0.0539953	4	29	ribosomal small subunit assembly	1.88935e-06	YLR264W; YOL121C; YLR048W; YNL302C	RPS28B; RPS19A; RPS0B; RPS19B
GO:0070925	2.67951e-07	37.753	0.320248	6	172	organelle assembly	2.71778e-06	YLR075W; YLR264W; YLR448W; YOL121C; YLR048W; YNL302C	RPL10; RPS28B; RPL6B; RPS19A; RPS0B; RPS19B
GO:0042254	3.125e-07	25.5503	0.884407	8	475	ribosome biogenesis	2.77344e-06	YLR075W; YLR264W; YLR448W; YOL121C; YPL183W-A; YLR048W; YNL227C; YNL302C	RPL10; RPS28B; RPL6B; RPS19A; RTC6; RPS0B; JJJ1; RPS19B
GO:0022618	4.9911e-07	33.773	0.355625	6	191	ribonucleoprotein complex assembly	3.93743e-06	YLR075W; YLR264W; YLR448W; YOL121C; YLR048W; YNL302C	RPL10; RPS28B; RPL6B; RPS19A; RPS0B; RPS19B
GO:0071826	7.15759e-07	31.6548	0.377967	6	203	ribonucleoprotein complex subunit organization	5.08189e-06	YLR075W; YLR264W; YLR448W; YOL121C; YLR048W; YNL302C	RPL10; RPS28B; RPL6B; RPS19A; RPS0B; RPS19B
GO:0006412	8.26563e-07	22.0636	1.45043	9	779	translation	5.11282e-06	YLR075W; YLR264W; YLR448W; YOL121C; YPL183W-A; YJL190C; YLR048W; YLR061W; YNL302C	RPL10; RPS28B; RPL6B; RPS19A; RTC6; RPS22A; RPS0B; RPL22A; RPS19B
GO:0043043	8.64138e-07	21.9341	1.45787	9	783	peptide biosynthetic process	5.11282e-06	YLR075W; YLR264W; YLR448W; YOL121C; YPL183W-A; YJL190C; YLR048W; YLR061W; YNL302C	RPL10; RPS28B; RPL6B; RPS19A; RTC6; RPS22A; RPS0B; RPL22A; RPS19B
GO:0006518	1.31691e-06	20.738	1.53049	9	822	peptide metabolic process	6.77408e-06	YLR075W; YLR264W; YLR448W; YOL121C; YPL183W-A; YJL190C; YLR048W; YLR061W; YNL302C	RPL10; RPS28B; RPL6B; RPS19A; RTC6; RPS22A; RPS0B; RPL22A; RPS19B
GO:0022613	1.33573e-06	20.7717	1.06687	8	573	ribonucleoprotein complex biogenesis	6.77408e-06	YLR075W; YLR264W; YLR448W; YOL121C; YPL183W-A; YLR048W; YNL227C; YNL302C	RPL10; RPS28B; RPL6B; RPS19A; RTC6; RPS0B; JJJ1; RPS19B
GO:0043604	1.50841e-06	20.3644	1.55469	9	835	amide biosynthetic process	7.13981e-06	YLR075W; YLR264W; YLR448W; YOL121C; YPL183W-A; YJL190C; YLR048W; YLR061W; YNL302C	RPL10; RPS28B; RPL6B; RPS19A; RTC6; RPS22A; RPS0B; RPL22A; RPS19B
GO:0010467	1.8195e-06	Inf	3.99566	12	2146	gene expression	8.07401e-06	YLR075W; YLR264W; YLR448W; YOL121C; YPL183W-A; YPR104C; YDR174W; YJL190C; YLR048W; YLR061W; YNL227C; YNL302C	RPL10; RPS28B; RPL6B; RPS19A; RTC6; FHL1; HMO1; RPS22A; RPS0B; RPL22A; JJJ1; RPS19B
GO:0071426	2.35804e-06	35.4668	0.245772	5	132	ribonucleoprotein complex export from nucleus	9.84828e-06	YLR264W; YOL121C; YLR048W; YNL227C; YNL302C	RPS28B; RPS19A; RPS0B; JJJ1; RPS19B
GO:0071166	2.54045e-06	34.9059	0.249496	5	134	ribonucleoprotein complex localization	9.84932e-06	YLR264W; YOL121C; YLR048W; YNL227C; YNL302C	RPS28B; RPS19A; RPS0B; JJJ1; RPS19B
GO:0006405	2.63573e-06	34.6319	0.251358	5	135	RNA export from nucleus	9.84932e-06	YLR264W; YOL121C; YLR048W; YNL227C; YNL302C	RPS28B; RPS19A; RPS0B; JJJ1; RPS19B
GO:0006611	2.83477e-06	34.0963	0.255081	5	137	protein export from nucleus	1.00634e-05	YLR264W; YOL121C; YLR048W; YNL227C; YNL302C	RPS28B; RPS19A; RPS0B; JJJ1; RPS19B
GO:0043603	3.13808e-06	18.4433	1.69247	9	909	cellular amide metabolic process	1.01833e-05	YLR075W; YLR264W; YLR448W; YOL121C; YPL183W-A; YJL190C; YLR048W; YLR061W; YNL302C	RPL10; RPS28B; RPL6B; RPS19A; RTC6; RPS22A; RPS0B; RPL22A; RPS19B
GO:0051168	3.15538e-06	33.3228	0.260667	5	140	nuclear export	1.01833e-05	YLR264W; YOL121C; YLR048W; YNL227C; YNL302C	RPS28B; RPS19A; RPS0B; JJJ1; RPS19B
GO:0050658	7.97402e-06	27.304	0.314663	5	169	RNA transport	2.35898e-05	YLR264W; YOL121C; YLR048W; YNL227C; YNL302C	RPS28B; RPS19A; RPS0B; JJJ1; RPS19B
GO:0051236	7.97402e-06	27.304	0.314663	5	169	establishment of RNA localization	2.35898e-05	YLR264W; YOL121C; YLR048W; YNL227C; YNL302C	RPS28B; RPS19A; RPS0B; JJJ1; RPS19B
GO:0050657	8.44752e-06	26.9664	0.318386	5	171	nucleic acid transport	2.39909e-05	YLR264W; YOL121C; YLR048W; YNL227C; YNL302C	RPS28B; RPS19A; RPS0B; JJJ1; RPS19B
GO:0044271	1.07819e-05	27.0038	3.48735	11	1873	cellular nitrogen compound biosynthetic process	2.94429e-05	YLR075W; YLR264W; YLR448W; YOL121C; YPL183W-A; YPR104C; YDR174W; YJL190C; YLR048W; YLR061W; YNL302C	RPL10; RPS28B; RPL6B; RPS19A; RTC6; FHL1; HMO1; RPS22A; RPS0B; RPL22A; RPS19B
GO:0006403	1.27463e-05	24.6725	0.346315	5	186	RNA localization	3.09334e-05	YLR264W; YOL121C; YLR048W; YNL227C; YNL302C	RPS28B; RPS19A; RPS0B; JJJ1; RPS19B
GO:0034645	1.28442e-05	26.3814	3.54507	11	1904	cellular macromolecule biosynthetic process	3.09334e-05	YLR075W; YLR264W; YLR448W; YOL121C; YPL183W-A; YPR104C; YDR174W; YJL190C; YLR048W; YLR061W; YNL302C	RPL10; RPS28B; RPL6B; RPS19A; RTC6; FHL1; HMO1; RPS22A; RPS0B; RPL22A; RPS19B
GO:0006913	1.30843e-05	24.533	0.348177	5	187	nucleocytoplasmic transport	3.09334e-05	YLR264W; YOL121C; YLR048W; YNL227C; YNL302C	RPS28B; RPS19A; RPS0B; JJJ1; RPS19B
GO:0051169	1.30843e-05	24.533	0.348177	5	187	nuclear transport	3.09334e-05	YLR264W; YOL121C; YLR048W; YNL227C; YNL302C	RPS28B; RPS19A; RPS0B; JJJ1; RPS19B
GO:0009059	1.35061e-05	26.2045	3.56183	11	1913	macromolecule biosynthetic process	3.09334e-05	YLR075W; YLR264W; YLR448W; YOL121C; YPL183W-A; YPR104C; YDR174W; YJL190C; YLR048W; YLR061W; YNL302C	RPL10; RPS28B; RPL6B; RPS19A; RTC6; FHL1; HMO1; RPS22A; RPS0B; RPL22A; RPS19B
GO:0015931	2.52195e-05	21.2714	0.398448	5	214	nucleobase-containing compound transport	5.59557e-05	YLR264W; YOL121C; YLR048W; YNL227C; YNL302C	RPS28B; RPS19A; RPS0B; JJJ1; RPS19B
GO:0034641	4.46088e-05	Inf	5.21334	12	2800	cellular nitrogen compound metabolic process	9.59765e-05	YLR075W; YLR264W; YLR448W; YOL121C; YPL183W-A; YPR104C; YDR174W; YJL190C; YLR048W; YLR061W; YNL227C; YNL302C	RPL10; RPS28B; RPL6B; RPS19A; RTC6; FHL1; HMO1; RPS22A; RPS0B; RPL22A; JJJ1; RPS19B
GO:1901566	6.63847e-05	11.9258	2.4242	9	1302	organonitrogen compound biosynthetic process	0.000138627	YLR075W; YLR264W; YLR448W; YOL121C; YPL183W-A; YJL190C; YLR048W; YLR061W; YNL302C	RPL10; RPS28B; RPL6B; RPS19A; RTC6; RPS22A; RPS0B; RPL22A; RPS19B
GO:0042274	0.000111531	21.993	0.273701	4	147	ribosomal small subunit biogenesis	0.000226248	YLR264W; YOL121C; YLR048W; YNL302C	RPS28B; RPS19A; RPS0B; RPS19B
GO:0044260	0.000154024	Inf	5.77936	12	3104	cellular macromolecule metabolic process	0.000303771	YLR075W; YLR264W; YLR448W; YOL121C; YPL183W-A; YPR104C; YDR174W; YJL190C; YLR048W; YLR061W; YNL227C; YNL302C	RPL10; RPS28B; RPL6B; RPS19A; RTC6; FHL1; HMO1; RPS22A; RPS0B; RPL22A; JJJ1; RPS19B
GO:0060962	0.000173186	142.756	0.020481	2	11	regulation of ribosomal protein gene transcription from RNA polymerase II promoter	0.000324029	YPR104C; YDR174W	FHL1; HMO1
GO:0044249	0.000173424	18.1927	4.53375	11	2435	cellular biosynthetic process	0.000324029	YLR075W; YLR264W; YLR448W; YOL121C; YPL183W-A; YPR104C; YDR174W; YJL190C; YLR048W; YLR061W; YNL302C	RPL10; RPS28B; RPL6B; RPS19A; RTC6; FHL1; HMO1; RPS22A; RPS0B; RPL22A; RPS19B
GO:1901576	0.000195518	17.8593	4.58588	11	2463	organic substance biosynthetic process	0.000355943	YLR075W; YLR264W; YLR448W; YOL121C; YPL183W-A; YPR104C; YDR174W; YJL190C; YLR048W; YLR061W; YNL302C	RPL10; RPS28B; RPL6B; RPS19A; RTC6; FHL1; HMO1; RPS22A; RPS0B; RPL22A; RPS19B
GO:0009058	0.00021918	17.545	4.63615	11	2490	biosynthetic process	0.000389045	YLR075W; YLR264W; YLR448W; YOL121C; YPL183W-A; YPR104C; YDR174W; YJL190C; YLR048W; YLR061W; YNL302C	RPL10; RPS28B; RPL6B; RPS19A; RTC6; FHL1; HMO1; RPS22A; RPS0B; RPL22A; RPS19B
GO:0034622	0.00023589	10.6964	1.03522	6	556	cellular macromolecular complex assembly	0.000404708	YLR075W; YLR264W; YLR448W; YOL121C; YLR048W; YNL302C	RPL10; RPS28B; RPL6B; RPS19A; RPS0B; RPS19B
GO:0043170	0.000239405	Inf	5.99535	12	3220	macromolecule metabolic process	0.000404708	YLR075W; YLR264W; YLR448W; YOL121C; YPL183W-A; YPR104C; YDR174W; YJL190C; YLR048W; YLR061W; YNL227C; YNL302C	RPL10; RPS28B; RPL6B; RPS19A; RTC6; FHL1; HMO1; RPS22A; RPS0B; RPL22A; JJJ1; RPS19B
GO:0065003	0.000386667	9.68605	1.13204	6	608	macromolecular complex assembly	0.000638449	YLR075W; YLR264W; YLR448W; YOL121C; YLR048W; YNL302C	RPL10; RPS28B; RPL6B; RPS19A; RPS0B; RPS19B
GO:0044085	0.000576737	8.03588	2.40186	8	1290	cellular component biogenesis	0.000930644	YLR075W; YLR264W; YLR448W; YOL121C; YPL183W-A; YLR048W; YNL227C; YNL302C	RPL10; RPS28B; RPL6B; RPS19A; RTC6; RPS0B; JJJ1; RPS19B
GO:0044267	0.000647642	8.29918	3.1969	9	1717	cellular protein metabolic process	0.00102183	YLR075W; YLR264W; YLR448W; YOL121C; YPL183W-A; YJL190C; YLR048W; YLR061W; YNL302C	RPL10; RPS28B; RPL6B; RPS19A; RTC6; RPS22A; RPS0B; RPL22A; RPS19B
GO:0006886	0.00097058	9.31847	0.862064	5	463	intracellular protein transport	0.00146769	YLR264W; YOL121C; YLR048W; YNL227C; YNL302C	RPS28B; RPS19A; RPS0B; JJJ1; RPS19B
GO:0043933	0.00097157	8.0098	1.34057	6	720	macromolecular complex subunit organization	0.00146769	YLR075W; YLR264W; YLR448W; YOL121C; YLR048W; YNL302C	RPL10; RPS28B; RPL6B; RPS19A; RPS0B; RPS19B
GO:0006807	0.00110517	Inf	6.809	12	3657	nitrogen compound metabolic process	0.00163473	YLR075W; YLR264W; YLR448W; YOL121C; YPL183W-A; YPR104C; YDR174W; YJL190C; YLR048W; YLR061W; YNL227C; YNL302C	RPL10; RPS28B; RPL6B; RPS19A; RTC6; FHL1; HMO1; RPS22A; RPS0B; RPL22A; JJJ1; RPS19B
GO:0019538	0.00115418	7.51144	3.43522	9	1845	protein metabolic process	0.00167238	YLR075W; YLR264W; YLR448W; YOL121C; YPL183W-A; YJL190C; YLR048W; YLR061W; YNL302C	RPL10; RPS28B; RPL6B; RPS19A; RTC6; RPS22A; RPS0B; RPL22A; RPS19B
GO:0042273	0.00122499	17.9943	0.223429	3	120	ribosomal large subunit biogenesis	0.00173948	YLR075W; YLR448W; YNL227C	RPL10; RPL6B; JJJ1
GO:0044238	0.00225092	Inf	7.2242	12	3880	primary metabolic process	0.00313364	YLR075W; YLR264W; YLR448W; YOL121C; YPL183W-A; YPR104C; YDR174W; YJL190C; YLR048W; YLR061W; YNL227C; YNL302C	RPL10; RPS28B; RPL6B; RPS19A; RTC6; FHL1; HMO1; RPS22A; RPS0B; RPL22A; JJJ1; RPS19B
GO:0022607	0.00229599	6.65833	1.57517	6	846	cellular component assembly	0.00313491	YLR075W; YLR264W; YLR448W; YOL121C; YLR048W; YNL302C	RPL10; RPS28B; RPL6B; RPS19A; RPS0B; RPS19B
GO:0000027	0.00250311	32.7897	0.0763382	2	41	ribosomal large subunit assembly	0.00335322	YLR075W; YLR448W	RPL10; RPL6B
GO:0071704	0.00370181	Inf	7.52956	12	4044	organic substance metabolic process	0.00486719	YLR075W; YLR264W; YLR448W; YOL121C; YPL183W-A; YPR104C; YDR174W; YJL190C; YLR048W; YLR061W; YNL227C; YNL302C	RPL10; RPS28B; RPL6B; RPS19A; RTC6; FHL1; HMO1; RPS22A; RPS0B; RPL22A; JJJ1; RPS19B
GO:0044237	0.00399815	Inf	7.57797	12	4070	cellular metabolic process	0.00516124	YLR075W; YLR264W; YLR448W; YOL121C; YPL183W-A; YPR104C; YDR174W; YJL190C; YLR048W; YLR061W; YNL227C; YNL302C	RPL10; RPS28B; RPL6B; RPS19A; RTC6; FHL1; HMO1; RPS22A; RPS0B; RPL22A; JJJ1; RPS19B
GO:0034613	0.00450995	6.38772	1.21396	5	652	cellular protein localization	0.00571798	YLR264W; YOL121C; YLR048W; YNL227C; YNL302C	RPS28B; RPS19A; RPS0B; JJJ1; RPS19B
GO:0070727	0.00514676	6.17477	1.2512	5	672	cellular macromolecule localization	0.00641088	YLR264W; YOL121C; YLR048W; YNL227C; YNL302C	RPS28B; RPS19A; RPS0B; JJJ1; RPS19B
GO:0046907	0.00528163	6.1337	1.25865	5	676	intracellular transport	0.00646545	YLR264W; YOL121C; YLR048W; YNL227C; YNL302C	RPS28B; RPS19A; RPS0B; JJJ1; RPS19B
GO:0015031	0.00538447	6.10322	1.26424	5	679	protein transport	0.00647962	YLR264W; YOL121C; YLR048W; YNL227C; YNL302C	RPS28B; RPS19A; RPS0B; JJJ1; RPS19B
GO:0015833	0.00577412	5.99374	1.28472	5	690	peptide transport	0.00683271	YLR264W; YOL121C; YLR048W; YNL227C; YNL302C	RPS28B; RPS19A; RPS0B; JJJ1; RPS19B
GO:0045184	0.00614587	5.89723	1.30334	5	700	establishment of protein localization	0.00708165	YLR264W; YOL121C; YLR048W; YNL227C; YNL302C	RPS28B; RPS19A; RPS0B; JJJ1; RPS19B
GO:0042886	0.00618398	5.88773	1.3052	5	701	amide transport	0.00708165	YLR264W; YOL121C; YLR048W; YNL227C; YNL302C	RPS28B; RPS19A; RPS0B; JJJ1; RPS19B
GO:0051649	0.00710891	5.67653	1.34802	5	724	establishment of localization in cell	0.00801163	YLR264W; YOL121C; YLR048W; YNL227C; YNL302C	RPS28B; RPS19A; RPS0B; JJJ1; RPS19B
GO:0010688	0.00742858	194.848	0.00744763	1	4	negative regulation of ribosomal protein gene transcription from RNA polymerase II promoter	0.00807371	YPR104C	FHL1
GO:0090579	0.00742858	194.848	0.00744763	1	4	dsDNA loop formation	0.00807371	YDR174W	HMO1
GO:0008152	0.00750514	Inf	7.98573	12	4289	metabolic process	0.00807371	YLR075W; YLR264W; YLR448W; YOL121C; YPL183W-A; YPR104C; YDR174W; YJL190C; YLR048W; YLR061W; YNL227C; YNL302C	RPL10; RPS28B; RPL6B; RPS19A; RTC6; FHL1; HMO1; RPS22A; RPS0B; RPL22A; JJJ1; RPS19B
GO:0006996	0.00848381	4.74338	2.74259	7	1473	organelle organization	0.0089903	YLR075W; YLR264W; YLR448W; YOL121C; YDR174W; YLR048W; YNL302C	RPL10; RPS28B; RPL6B; RPS19A; HMO1; RPS0B; RPS19B
GO:0000461	0.00927781	146.114	0.00930954	1	5	endonucleolytic cleavage to generate mature 3'-end of SSU-rRNA from (SSU-rRNA, 5.8S rRNA, LSU-rRNA)	0.00954673	YLR048W	RPS0B
GO:1900153	0.00927781	146.114	0.00930954	1	5	positive regulation of nuclear-transcribed mRNA catabolic process, deadenylation-dependent decay	0.00954673	YLR264W	RPS28B
GO:1901564	0.00979005	4.9715	4.52444	9	2430	organonitrogen compound metabolic process	0.00992991	YLR075W; YLR264W; YLR448W; YOL121C; YPL183W-A; YJL190C; YLR048W; YLR061W; YNL302C	RPL10; RPS28B; RPL6B; RPS19A; RTC6; RPS22A; RPS0B; RPL22A; RPS19B
GO:0071840	0.00997269	4.95179	4.53561	9	2436	cellular component organization or biogenesis	0.00997269	YLR075W; YLR264W; YLR448W; YOL121C; YPL183W-A; YDR174W; YLR048W; YNL227C; YNL302C	RPL10; RPS28B; RPL6B; RPS19A; RTC6; HMO1; RPS0B; JJJ1; RPS19B

## Sheet: community 17
GOBPID	Pvalue	OddsRatio	ExpCount	Count	Size	Term	FDR	genes	genes_names
GO:0010043	0.0027907	643.7	0.00279286	1	6	response to zinc ion	0.00650354	YMR243C	ZRC1
GO:0032119	0.0027907	643.7	0.00279286	1	6	sequestering of zinc ion	0.00650354	YMR243C	ZRC1
GO:0061088	0.0027907	643.7	0.00279286	1	6	regulation of sequestering of zinc ion	0.00650354	YMR243C	ZRC1
GO:2000021	0.0027907	643.7	0.00279286	1	6	regulation of ion homeostasis	0.00650354	YMR243C	ZRC1
GO:0051238	0.00464827	357.389	0.00465477	1	10	sequestering of metal ion	0.00650354	YMR243C	ZRC1
GO:0071577	0.00511231	321.6	0.00512025	1	11	zinc II ion transmembrane transport	0.00650354	YMR243C	ZRC1
GO:0006829	0.0055762	292.318	0.00558573	1	12	zinc II ion transport	0.00650354	YMR243C	ZRC1
GO:0046686	0.00603994	267.917	0.0060512	1	13	response to cadmium ion	0.00650354	YMR243C	ZRC1
GO:0006882	0.00650354	247.269	0.00651668	1	14	cellular zinc ion homeostasis	0.00650354	YMR243C	ZRC1
GO:0055069	0.00650354	247.269	0.00651668	1	14	zinc ion homeostasis	0.00650354	YMR243C	ZRC1

## Sheet: community 18
GOBPID	Pvalue	OddsRatio	ExpCount	Count	Size	Term	FDR	genes	genes_names
GO:0006457	0.000321201	Inf	0.0359969	2	116	protein folding	0.00128481	YOL088C; YPL037C	MPD2; EGD1
GO:0051083	0.00155111	1609.75	0.00155159	1	5	'de novo' cotranslational protein folding	0.00310222	YPL037C	EGD1
GO:0006620	0.00557836	378	0.00558573	1	18	posttranslational protein targeting to endoplasmic reticulum membrane	0.00712513	YPL037C	EGD1
GO:0006458	0.00712513	291.864	0.00713732	1	23	'de novo' protein folding	0.00712513	YPL037C	EGD1

[truncated: 9 more sheets: community 19, community 2, community 3, community 4, community 5, community 6, community 7, community 8, community 9]
