# Supplementary material for: The RNA fold interactome of evolutionary conserved RNA structures in S. cerevisiae
Source: Nat Commun. 2020 Jun 3;11:2789. doi: 10.1038/s41467-020-16555-4 (PMC7270185; doi:10.1038/s41467-020-16555-4)
Supplement: Supplementary file 8 — Supplementary Data 5 [file 41467_2020_16555_MOESM8_ESM.xlsx]

## Sheet: Primers
Name	Use	Sequence (5’-3’)
Actin	qPCR- actin	CCCAGGTATTGCCGAAAGAATGC
Actin	RT and qPCR-actin	TTTGTTGGAAGGTAGTCAAAGAAGCC
RBG2	qPCR RBG2	CGACAAAATCAAAGCCATCGAAG
RBG2	RT and qPCR RBG2	GTGAAAGCATAATGAGCGATCTC
YEF3	qPCR YEF3	GATTCCCAGCAATCCATTAAGG
YEF3	RT and qPCR YEF3	TGGGTTAACAGCGTTAACGATG
ATP1	qPCR ATP1	GCTGCTATTCGTTCTCTATCGAG
ATP1	RT and qPCR ATP1	CTTTAACCAGTCTATCGGAACCG
BMH1	qPCR BMH1	CAACCAGTCGTGAAGATTCTGT
BMH1	RT and qPCR BMH1	CGAACAAATCAACTCGACCTGG
ZRC1	qPCR ZRC1	CCAACCCTTATTGAACCACG
ZRC1	RT and qPCR ZRC1	GCTCTGCCCTTATCACGTAG
PMA1	qPCR PMA1	CCTCTTCAGCATCTTCTGTTTC
PMA1	RT and qPCR PMA1	CGAATTGAATTGGACCGACG
T7 generic primer	T7 promoter forward	CGTTAATACGACTCACTATAGGGATCGAACCCTT
S1 aptamer generic primer	S1 minimal aptamer primer	CATGGCCCGGCCCGCGACTATCTTACGCACTTGCATGATTCTGGTCGGTCCCATGGATCCAAAAAAAGATCGAACCCTT
PMA1 wildtype forward	PMA1 wild-type forward primer	TAACAATCGTTAATAATTAATTAATTGGAAAATAACCATTTTTTCTCTCTTTTATACACACATTCAAAAGAAAGAAAAA
PMA1 wildtype reverse	PMA1 wild-type reverse primer	AATCTTTCTTATCTTCTTATTCTTTTCAATGATTTTCTTTAACTAGCTGGGGTATATTTTTTTTCTTTCTTTTGAATGT
PMA1 mutant forward	PMA1 mutant forward primer	TAACAATCGTTAATAATTAATTAATTGGAAAATAACCATTTTTTCTCTCTTTTATACACACATTCTTTTCTCTCTTTTT
PMA1 mutant reverse	PMA1 mutant reverse primer	AATCTTTCTTATCTTCTTATTCTTTTCAATGATTTTCTTTAACTAGCTGGGGTATATTAAAAAAGAGAGAAAAGAATGT
PMA1 amplification forward	PMA1_for_amp	CGTTAATACGACTCACTATAGGTAACAATCGTTAATAATTAATT
PMA1 amplification reverse	PMA1_rev_amp	CATGGCCCGGCCCGCGACTATCTTACGCACTTGCATGATTCTGGTCGGTCAATCTTTCTTATCTTCTTATTC
YCL043C_7_CDS_S - III:49378-49505	RNA fold amplification from gDNA - primer forward	CTACTTTGGTGAAATCGACG
YGR173W_2_CDS_S + VII:843881-843977	RNA fold amplification from gDNA - primer forward	AAGCCATCGAAGAAGAAATGG
YGR173W_3_CDS_S + VII:843910-844038	RNA fold amplification from gDNA - primer forward	CAAAAAAATAAGGCCACAGAAC
YEL009C_13_CDS_S - V:139650-139758	RNA fold amplification from gDNA - primer forward	CGAATATCAGCCAAGTTTATTT
YEL009C_14_UTR5_S - V:139683-139786	RNA fold amplification from gDNA - primer forward	AAAATAAATTAAATACAAATAAAATGT
YDL055C_5_CDS_S - IV:356108-356220	RNA fold amplification from gDNA - primer forward	CCCAGAAGTCATTGACTTGA
YPL037C_3_CDS_S - XVI:481776-481882	RNA fold amplification from gDNA - primer forward	AAAAATTAGCTAAGCTACAAAAG
YGL008C_32_UTR5_S - VII:482722-482816	RNA fold amplification from gDNA - primer forward	AATTAATTAATTGGAAAATAACCAT
YGL008C_33_UTR5_S - VII:482751-482857	RNA fold amplification from gDNA - primer forward	ATCAACCTCGTTGATAAATTTTT
YAR002C-A_0_CDS_S - I:154361-154496	RNA fold amplification from gDNA - primer forward	AACTTTTGATGATAACCACCTG
YAR002C-A_1_CDS_S - I:154407-154549	RNA fold amplification from gDNA - primer forward	AATTACAGAGACGCTGGTGC
YNL301C_4_UTR3_S - XIV:64160-64270	RNA fold amplification from gDNA - primer forward	AGCGGTAGTTTTCTGGAAATT
YNL301C_5_UTR3_S - XIV:64195-64317	RNA fold amplification from gDNA - primer forward	AGTGGAATTTGTTCTCTTTTGT
YNL301C_6_UTR3_S - XIV:64227-64361	RNA fold amplification from gDNA - primer forward	CTTCAGTCTTAGTATCGTTGC
YNL301C_7_UTR3_S - XIV:64271-64409	RNA fold amplification from gDNA - primer forward	AGGATTCTGTGATATTATTAACT
YIR035C_8_CDS_S - IX:421360-421488	RNA fold amplification from gDNA - primer forward	CAACGCTTGGAAGAAGCTG
YGL055W_12_CDS_S + VII:399653-399763	RNA fold amplification from gDNA - primer forward	CCCAACTGATTACAGAAACG
YNL096C_2_UTR3_S - XIV:443506-443641	RNA fold amplification from gDNA - primer forward	AGAGACCAAGATCCAGAACT
YLR075W_1_CDS_S + XII:282955-283051	RNA fold amplification from gDNA - primer forward	AGATACCAAAAGAACAAGCCT
YLR075W_3_CDS_S + XII:283270-283399	RNA fold amplification from gDNA - primer forward	ATGAGAGGTGCTTGGGGTA
YPR128C_5_CDS_S - XVI:792051-792177	RNA fold amplification from gDNA - primer forward	AACTGGCGCTGTGGCTTC
YDR072C_1_CDS_S - IV:589930-590056	RNA fold amplification from gDNA - primer forward	AAAATAGTCAACGATGGGTTTA
YGR220C_1_CDS_S - VII:936089-936210	RNA fold amplification from gDNA - primer forward	ACGAGCATGTTACTATCCAAA
YGL245W_18_CDS_S + VII:40691-40829	RNA fold amplification from gDNA - primer forward	ATTGTTGTCGACAAAGATGATG
YBR234C_4_CDS_S - II:686097-686203	RNA fold amplification from gDNA - primer forward	AGAATCATCGCTGTTTGTTATT
YDL070W_28_CDS_S + IV:332302-332418	RNA fold amplification from gDNA - primer forward	CCAGGATATTTTGAATGAAATTG
YBR262C_4_CDS_S - II:735832-735943	RNA fold amplification from gDNA - primer forward	CAATGGCTACTTCTACGATC
YKL008C_8_CDS_S - XI:428067-428176	RNA fold amplification from gDNA - primer forward	AGCCCTTCAAACAACAATTTG
YPL048W_9_CDS_S + XVI:464906-465017	RNA fold amplification from gDNA - primer forward	CCAGATACTTTGAAAGCCTG
YDL198C_5_CDS_S - IV:104431-104543	RNA fold amplification from gDNA - primer forward	ACCGATAAGAAACAATCAGGA
YDR064W_3_UTR5_S + IV:579566-579705	RNA fold amplification from gDNA - primer forward	AAAAGTGGATTTCTAATATAATTTG
YDR064W_4_UTR5_S + IV:579610-579751	RNA fold amplification from gDNA - primer forward	CTATTACAAGTTCCGGTGTG
YIL018W_1_UTR3_S + IX:317814-317949	RNA fold amplification from gDNA - primer forward	CAACATATTGGTAAGGCTTCT
YIL018W_2_UTR3_S + IX:317862-317995	RNA fold amplification from gDNA - primer forward	CAAAAGGCTGGTTTGATTGC
YML092C_3_CDS_S - XIII:86055-86177	RNA fold amplification from gDNA - primer forward	CCATTCATATTGCCTTACTAAC
YKL138C_6_UTR5_S - XI:185599-185701	RNA fold amplification from gDNA - primer forward	AGTTATAAGACTCCAATGTTTG
YPR062W_1_CDS_S + XVI:677313-677427	RNA fold amplification from gDNA - primer forward	ACATGAGATTTCAAAAGGGATC
YLR029C_3_CDS_S - XII:202049-202155	RNA fold amplification from gDNA - primer forward	CTCGTTACAACTGGATCTGT
YML010W_48_CDS_S + XIII:250499-250660	RNA fold amplification from gDNA - primer forward	CCAAGGTAATGGAGGTGCA
YPL220W_1_UTR3_S + XVI:136086-136483	RNA fold amplification from gDNA - primer forward	ATCAAGAAGTTGTCTAAGAAGT
YGL172W_12_CDS_S + VII:181891-181996	RNA fold amplification from gDNA - primer forward	ACTGCGGTAAATGGCATTGA
YDL143W_13_UTR3_S + IV:201484-201605	RNA fold amplification from gDNA - primer forward	CATCTTACAACCCGTACTTG
YPL231W_1_CDS_S + XVI:108656-108796	RNA fold amplification from gDNA - primer forward	AGCCGGAAGTTGAGCAAGA
YAL038W_2_CDS_S + I:72286-72410	RNA fold amplification from gDNA - primer forward	CTTTGAACGCCGGTAAGATC
YAL038W_7_CDS_S + I:72611-72720	RNA fold amplification from gDNA - primer forward	AGTCTTGGCTGTCCAAAAGA
YBR092C_3_CDS_S - II:428025-428152	RNA fold amplification from gDNA - primer forward	ACGCTACTTTGAAGTTGTTAAA
YKL211C_11_CDS_S - XI:37523-37640	RNA fold amplification from gDNA - primer forward	AGTACACTGTAGAAGGTGTG
YDR225W_7_CDS_S + IV:915808-915918	RNA fold amplification from gDNA - primer forward	ATTGAACAAGCTATTGGGTAAC
YGL135W_0_UTR3_S + VII:254784-255302	RNA fold amplification from gDNA - primer forward	AAGCGTTTCTCTGGTTCTTTG
YCL017C_8_CDS_S - III:94015-94130	RNA fold amplification from gDNA - primer forward	CTCTCTGGAAACGCATACC
YMR186W_0_CDS_S + XIII:632394-632511	RNA fold amplification from gDNA - primer forward	AGTTGATGAGTTTGATCATCAA
YKL029C_5_CDS_S - XI:382579-382684	RNA fold amplification from gDNA - primer forward	AGATGATCTCCGCTGCAGT
YJR016C_5_CDS_S - X:464816-464944	RNA fold amplification from gDNA - primer forward	AAAATTACCGGTAAGGAAGGT
YAL023C_4_CDS_S - I:106995-107114	RNA fold amplification from gDNA - primer forward	CTTTCCGTATCAAGAACTTGG
YAL023C_14_CDS_S - I:107688-107817	RNA fold amplification from gDNA - primer forward	ACTATTTCCGTCAAAATGGTG
YLR249W_35_CDS_S + XII:639708-639831	RNA fold amplification from gDNA - primer forward	ACAACTGGGTTAGTGGTCAA
YKL152C_4_CDS_S - XI:163820-163960	RNA fold amplification from gDNA - primer forward	ATGTCTTGCCAGAAACTGAAT
YKL152C_5_CDS_S - XI:163865-163995	RNA fold amplification from gDNA - primer forward	AAAGGGTGATGAAAGATACAAG
YFR009W_28_CDS_S + VI:164510-164651	RNA fold amplification from gDNA - primer forward	CCTTCTAACCATTTGGATACC
YCR004C_6_CDS_S - III:119934-120069	RNA fold amplification from gDNA - primer forward	ATTTGCCGGCTCAATGGTC
YOR369C_3_CDS_S - XV:1028304-1028450	RNA fold amplification from gDNA - primer forward	ATTGGTTGTTTTGGTCAGCTC
YJR123W_1_CDS_S + X:652145-652249	RNA fold amplification from gDNA - primer forward	CTCAATGTCCAATCATTGAAAG
YKL104C_10_CDS_S - XI:243603-243741	RNA fold amplification from gDNA - primer forward	CAGTTAGTGTGGAATTAGCG
YPL106C_0_CDS_S - XVI:350318-350428	RNA fold amplification from gDNA - primer forward	AGGTTTCGATTCCATCAAAGC
YML106W_3_UTR5_S + XIII:56754-56873	RNA fold amplification from gDNA - primer forward	ATTAAGAAAGTTATTCAAAATGCC
YOR203W_34_UTR3_S + XV:725011-725134	RNA fold amplification from gDNA - primer forward	CTAAAAAACTAAAGATTTCACTAT
YOR203W_35_UTR3_S + XV:725044-725180	RNA fold amplification from gDNA - primer forward	CAATTAAGATTTTCATCTTTTAGT
YOR203W_37_UTR3_S + XV:725135-725290	RNA fold amplification from gDNA - primer forward	CGATCTATTCATTGGACTGAT
YOR203W_39_UTR3_S + XV:725235-725382	RNA fold amplification from gDNA - primer forward	ACCTTTTTTGTTTGTTATTGTTTC
YOR203W_40_UTR3_S + XV:725280-725417	RNA fold amplification from gDNA - primer forward	CTTACTGTTCACAGTACCATT
YOR203W_41_UTR3_S + XV:725280-725417	RNA fold amplification from gDNA - primer forward	CTTACTGTTCACAGTACCATT
YKL127W_2_CDS_S + XI:203219-203326	RNA fold amplification from gDNA - primer forward	CTTATAAGGACCAAAAACCGG
YDL205C_5_CDS_S - IV:93146-93257	RNA fold amplification from gDNA - primer forward	CAAAAACTAGACGACCCAAAA
YKL006C-A_3_UTR3_S - XI:429955-430061	RNA fold amplification from gDNA - primer forward	CTACATTCAGAAACATAAACCA
YKL006C-A_4_UTR3_S - XI:429995-430100	RNA fold amplification from gDNA - primer forward	AGAATGATAGGAAACTAGAGG
YPL064C_7_CDS_S - XVI:429439-429551	RNA fold amplification from gDNA - primer forward	CATTGCCATTGAATTATGGGC
YNL287W_26_CDS_S + XIV:94575-94693	RNA fold amplification from gDNA - primer forward	AGATTATTTTGAACAGTAGCTG
YLR044C_17_CDS_S - XII:233933-234060	RNA fold amplification from gDNA - primer forward	AATATTTGTTCGAAAGATTAAAGC
YJL034W_2_CDS_S + X:381497-381623	RNA fold amplification from gDNA - primer forward	CTACTTATTCCTGTGTTGCTG
YML123C_8_CDS_S - XIII:25497-25643	RNA fold amplification from gDNA - primer forward	CGATGACGAAGGTTTCGGT
YMR229C_22_CDS_S - XIII:727175-727310	RNA fold amplification from gDNA - primer forward	AATTAAAAGCGTCACTGATTTTG
YDR264C_18_CDS_S - IV:997073-997224	RNA fold amplification from gDNA - primer forward	AATTCGTTCTGCCGTCATATG
YJR064W_3_CDS_S + X:556067-556186	RNA fold amplification from gDNA - primer forward	CTAGATCAGTAGCTTCTATTAT
YJR064W_4_CDS_S + X:556108-556230	RNA fold amplification from gDNA - primer forward	CGTGGGTTAGATAAGATCTTG
YEL071W_6_CDS_S + V:17034-17167	RNA fold amplification from gDNA - primer forward	AGGGTACTATCGGTGTCGT
YDR033W_9_UTR3_S + IV:509312-509447	RNA fold amplification from gDNA - primer forward	ATTTCTTGTCGAATTTTTATTTTC
YNL112W_2_UTR5_S + XIV:413967-414086	RNA fold amplification from gDNA - primer forward	AAAGCCAATCACCACTTTCG
YNL112W_11_CDS_S + XIV:416108-416275	RNA fold amplification from gDNA - primer forward	AATTATTGAAATACGACAGGAG
YCR072C_1_CDS_S - III:240955-241087	RNA fold amplification from gDNA - primer forward	CTTTTGATAACTCTATCAAACTT
YML052W_4_CDS_S + XIII:170797-170937	RNA fold amplification from gDNA - primer forward	CCTTTACGTTTTGACTTGGTG
YML052W_5_CDS_S + XIII:170851-170992	RNA fold amplification from gDNA - primer forward	CATGTCTTTTGGGTTTGTCTT
YJL080C_8_CDS_S - X:286533-286662	RNA fold amplification from gDNA - primer forward	ATTGTTGCCGAAGCCTCCG
YLR048W_6_UTR3_S + XII:243352-243484	RNA fold amplification from gDNA - primer forward	CATTTGAAAACCTTGCAATGTG
YGL211W_13_CDS_S + VII:93350-93467	RNA fold amplification from gDNA - primer forward	ATCATCCAAAGTGGCGAAAAT
YJR077C_1_CDS_S - X:577361-577487	RNA fold amplification from gDNA - primer forward	CAGCCAGCAGACACTCTG
YLR449W_0_CDS_S + XII:1031273-1031376	RNA fold amplification from gDNA - primer forward	ATTCGTCGTTACCGGTTCAT
YDR236C_1_CDS_S - IV:935283-935400	RNA fold amplification from gDNA - primer forward	AATGATTTTTATGGGGCCAGG
YLR264W_11_UTR3_S + XII:673640-673771	RNA fold amplification from gDNA - primer forward	CAGAGAACAAATGCGTAGAAA
YOL088C_6_CDS_S - XV:154457-154565	RNA fold amplification from gDNA - primer forward	ACTCTGGCCCCAGTATACG
YBR069C_20_CDS_S - II:377990-378134	RNA fold amplification from gDNA - primer forward	AGTCATGATCAGTCTCGGTA
YGL215W_4_CDS_S + VII:88375-88500	RNA fold amplification from gDNA - primer forward	CTACGATATTTCTATAATGTCAA
YMR142C_2_UTR3_S - XIII:550425-550530	RNA fold amplification from gDNA - primer forward	CCATTGGTATTGCTGTTGAC
YEL051W_3_CDS_S + V:58718-58838	RNA fold amplification from gDNA - primer forward	ACCCTGAAATTAATGATTTCAG
YGR094W_30_CDS_S + VII:674501-674620	RNA fold amplification from gDNA - primer forward	CCACTGGTGGTCGTGATAT
YJL183W_17_UTR3_S + X:85246-85367	RNA fold amplification from gDNA - primer forward	ACTTGGCTGCCTCCTTCAA
YOL058W_5_UTR3_S + XV:220480-220595	RNA fold amplification from gDNA - primer forward	AGTTCATCGCCTCAAGATAG
YOL058W_6_UTR3_S + XV:220480-220595	RNA fold amplification from gDNA - primer forward	AGTTCATCGCCTCAAGATAG
YJL050W_26_CDS_S + X:344540-344657	RNA fold amplification from gDNA - primer forward	AACCAGGCAGATTAGTTGAAA
YOL123W_21_CDS_S + XV:89290-89415	RNA fold amplification from gDNA - primer forward	AGCGGTTATGGCTACAACC
YOR202W_2_UTR3_S + XV:722565-722683	RNA fold amplification from gDNA - primer forward	AATGGTACCAACGATGTTCC
YOR164C_1_UTR3_S - XV:643241-643371	RNA fold amplification from gDNA - primer forward	AGATAAATATGTTTGCGGTGG
YCR012W_6_CDS_S + III:138166-138285	RNA fold amplification from gDNA - primer forward	CAAGGAAGATGTTCAAAAGTTC
YGL234W_1_CDS_S + VII:56502-56614	RNA fold amplification from gDNA - primer forward	AGGAAACGGTGCAAGAGAAC
YFL039C_8_UTR3_S - VI:53755-53881	RNA fold amplification from gDNA - primer forward	CTCTCTACCTCACGCCATT
YFL039C_13_UTR3_S - VI:54027-54123	RNA fold amplification from gDNA - primer forward	ACCTTCTACAACGAATTGAGA
YLR336C_4_CDS_S - XII:800250-800377	RNA fold amplification from gDNA - primer forward	AAGCAAGTTCTTGAAATTCCAA
YOR382W_2_CDS_S + XV:1059569-1059679	RNA fold amplification from gDNA - primer forward	CTGCCGTCTCGGCAGCA
YPR102C_1_CDS_S - XVI:731340-731738	RNA fold amplification from gDNA - primer forward	CAAAGCTCAAAACCCTATGC
YOR335C_10_CDS_S - XV:947846-947972	RNA fold amplification from gDNA - primer forward	ATCTTGGATGAAGAAGAAGCT
YGR285C_3_CDS_S - VII:1062156-1062260	RNA fold amplification from gDNA - primer forward	AAATGGGAAAGAGAAGCCGG
YGR285C_4_CDS_S - VII:1062188-1062291	RNA fold amplification from gDNA - primer forward	AGAAGAAGAGAAGAAGGAA
YGR229C_11_CDS_S - VII:950579-950694	RNA fold amplification from gDNA - primer forward	ATGAAGACATAAATATTGATGAAT
YBL091C_2_CDS_S - II:47646-47781	RNA fold amplification from gDNA - primer forward	ACGGCGGTAAATCCGTTCC
YKL040C_8_CDS_S - XI:361186-361301	RNA fold amplification from gDNA - primer forward	CACTGATGAAAACCTCATCAA
YER091C_3_CDS_S - V:339880-340002	RNA fold amplification from gDNA - primer forward	CCATCTTGAAGAGCTACCC
YPR132W_1_UTR3_S + XVI:795605-795765	RNA fold amplification from gDNA - primer forward	AACTTTGTCGATGAAAATGACG
YJL190C_5_CDS_S - X:75091-75215	RNA fold amplification from gDNA - primer forward	ATCCTCCAAGGTCATTATCAA
YJL190C_6_CDS_S - X:75136-75249	RNA fold amplification from gDNA - primer forward	AAAAGACCGGTAAGCGTCAA
YMR205C_6_CDS_S - XIII:672774-672910	RNA fold amplification from gDNA - primer forward	CATACGCTATCTACAATGGTT
YKL060C_3_CDS_S - XI:326201-326314	RNA fold amplification from gDNA - primer forward	AAGAATTCCACACTGGTATTG
YKL060C_4_CDS_S - XI:326234-326362	RNA fold amplification from gDNA - primer forward	AAAAGCCATTGTTCTTGGTCT
YJL121C_5_CDS_S - X:190794-190914	RNA fold amplification from gDNA - primer forward	CTGTGCCACGCCCTGGC
YJR045C_3_CDS_S - X:520056-520173	RNA fold amplification from gDNA - primer forward	AAATTGATTGGTAACTTCACTTT
YJR045C_19_CDS_S - X:521289-521408	RNA fold amplification from gDNA - primer forward	CTACTCCTTCTGTAGTAGCT
YJR045C_20_CDS_S - X:521327-521440	RNA fold amplification from gDNA - primer forward	AAAAATTATTGAAAACGCCGAAG
YGR024C_8_CDS_S - VII:532472-532600	RNA fold amplification from gDNA - primer forward	ATGGCAAACTCTAAATTTGGAT
YJR120W_5_UTR3_S + X:647615-647720	RNA fold amplification from gDNA - primer forward	ATATACTGCTACATCCCGTG
YJR120W_10_UTR3_S + X:647810-647943	RNA fold amplification from gDNA - primer forward	AATTAAAACACCTCAAGGTAAG
YJR120W_11_UTR3_S + X:647852-647984	RNA fold amplification from gDNA - primer forward	ACATTTGGGTGAAAACACTGT
YOR052C_0_UTR3_S - XV:426554-426682	RNA fold amplification from gDNA - primer forward	AACGCTTTTGATGCATTTCTC
YER177W_3_CDS_S + V:545976-546089	RNA fold amplification from gDNA - primer forward	ATAAGATGAAGGGTGACTACC
YJR085C_2_UTR5_S - X:585348-585461	RNA fold amplification from gDNA - primer forward	AGTTTGAGAGAAAGGAACATC
YBL099W_2_CDS_S + II:37202-37355	RNA fold amplification from gDNA - primer forward	AAGAATTAAGGGTGTGTCCG
YBL099W_3_CDS_S + II:37242-37409	RNA fold amplification from gDNA - primer forward	ACTGGTAGAGTTCTTGCAGT
YMR236W_1_CDS_S + XIII:743127-743249	RNA fold amplification from gDNA - primer forward	CGCTACAATTGATGGATTTTG
YDR044W_1_CDS_S + IV:547409-547533	RNA fold amplification from gDNA - primer forward	CAATGGCAGGCCATTAGAC
YER049W_3_CDS_S + V:251996-252128	RNA fold amplification from gDNA - primer forward	CAACCAAAGTGGTGACTTGG
YAL035W_17_CDS_S + I:77696-77796	RNA fold amplification from gDNA - primer forward	CAAAATCAGACAAACCAACGT
YDL226C_4_CDS_S - IV:51526-51641	RNA fold amplification from gDNA - primer forward	CAATTTTCAAAAGGAGAAGAAC
YMR243C_3_UTR3_S - XIII:754805-754921	RNA fold amplification from gDNA - primer forward	ACCTACTGCCTATGGTGCT
YMR243C_4_CDS_S - XIII:754847-754956	RNA fold amplification from gDNA - primer forward	CATGGAAACACTGAGCATGG
YHR071W_0_UTR5_S + VIII:236631-236752	RNA fold amplification from gDNA - primer forward	CTTTTCTCTCACTACCGTAAC
YHR071W_4_UTR5_S + VIII:236822-236943	RNA fold amplification from gDNA - primer forward	ATAGTTATAACAATGCACTCTTC
YER110C_17_CDS_S - V:380269-380391	RNA fold amplification from gDNA - primer forward	AATTTGCCGAACCTTTGGTTA
YJR025C_2_CDS_S - X:471322-471451	RNA fold amplification from gDNA - primer forward	ACAGACGCTGAACCAAAGTT
YML070W_1_CDS_S + XIII:133486-133591	RNA fold amplification from gDNA - primer forward	ATCGTTTGAAGTCACAGATCC
YML070W_2_CDS_S + XIII:133523-133639	RNA fold amplification from gDNA - primer forward	AAAGGGTTTGCCCTTGCTAA
YPL207W_30_CDS_S + XVI:161882-162019	RNA fold amplification from gDNA - primer forward	CGTGGTTTACCAGGTTTCAT
YBL039C_19_UTR5_S - II:145624-145755	RNA fold amplification from gDNA - primer forward	ACAAAAGAAACTTATAGACAGAA
YDR354W_3_CDS_S + IV:1185361-1185472	RNA fold amplification from gDNA - primer forward	CGTACTGGGACCACTTCTA
YDR354W_4_CDS_S + IV:1185397-1185523	RNA fold amplification from gDNA - primer forward	AAACAAGAGAATATTGGGCGT
YDR354W_5_CDS_S + IV:1185435-1185560	RNA fold amplification from gDNA - primer forward	CGCCTGAATATGCCAAGGC
YDR449C_7_CDS_S - IV:1358312-1358440	RNA fold amplification from gDNA - primer forward	ATACGAATATGAAGTTCATGCT
YGL103W_5_CDS_S + VII:311594-311701	RNA fold amplification from gDNA - primer forward	ACATCACCACAGAATTAACATG
YEL036C_6_CDS_S - V:83965-84090	RNA fold amplification from gDNA - primer forward	AAGGACTTCGGCCAAATCAT
YPL160W_26_CDS_S + XVI:250082-250197	RNA fold amplification from gDNA - primer forward	AATGTTAAGAAGGCAGCACAA
YLR175W_8_CDS_S + XII:506680-506844	RNA fold amplification from gDNA - primer forward	ACTTAGGTGTTTTCTGGGCT
YMR108W_20_CDS_S + XIII:485613-485738	RNA fold amplification from gDNA - primer forward	AGAAATCCACATACTTTCATCA
YEL027W_7_UTR3_S + V:101267-101378	RNA fold amplification from gDNA - primer forward	ACTAAAGCAGGAATAGAGTATA
YOL086C_0_CDS_S - XV:159771-159898	RNA fold amplification from gDNA - primer forward	CTAAAGGCCACTGACGGTG
YOL086C_2_CDS_S - XV:159860-159994	RNA fold amplification from gDNA - primer forward	ATTGACGGTGGTGAAGGTAA
YOL086C_3_CDS_S - XV:159903-160048	RNA fold amplification from gDNA - primer forward	CTAGGTTCTTTGGCTGTTCA
YNL190W_5_UTR3_S + XIV:283010-283134	RNA fold amplification from gDNA - primer forward	ATAAGCTTTGAATTGGATTTGAG
YNL190W_6_UTR3_S + XIV:283092-283241	RNA fold amplification from gDNA - primer forward	ATCCTGAAGTAGTAAATTCTTTT
YJL010C_2_CDS_S - X:418049-418170	RNA fold amplification from gDNA - primer forward	AGTTGCCTGTTGTTGAGTGC
YLR150W_4_CDS_S + XII:441046-441149	RNA fold amplification from gDNA - primer forward	CAAGAACGTCAAATCTAAGCA
YGL215W_4_CDS_L + VII:88071-88253	RNA fold amplification from gDNA - primer forward	CTGCTGTTAATGTTGCTAGG
YAR002C-A_0_CDS_L - I:154316-154548	RNA fold amplification from gDNA - primer forward	ATTACAGAGACGCTGGTGC
YAR002C-A_1_CDS_L - I:154428-154634	RNA fold amplification from gDNA - primer forward	ACGTAAGTGCTTCCACAAGG
YLR075W_1_CDS_L + XII:283051-283265	RNA fold amplification from gDNA - primer forward	ACCGTCGATGAATTCCCATT
YDR064W_3_UTR5_L + IV:579826-580015	RNA fold amplification from gDNA - primer forward	CACGTTAACCTATCGGAGG
YPL231W_1_CDS_L + XVI:112148-112365	RNA fold amplification from gDNA - primer forward	AGTTACTAAAGGGTGCCACT
YAL038W_2_CDS_L + I:73022-73222	RNA fold amplification from gDNA - primer forward	CAAGTACAGACCAAACTGTC
YKL029C_5_CDS_L - XI:384162-384318	RNA fold amplification from gDNA - primer forward	CAGATCCTTGACAGCATCAA
YJR016C_5_CDS_L - X:465649-465825	RNA fold amplification from gDNA - primer forward	AAACCATCATGATGGCACAAC
YAL023C_4_CDS_L - I:107724-107970	RNA fold amplification from gDNA - primer forward	ACTTTGGGCAGGTTCATTCT
YPL106C_0_CDS_L - XVI:350694-350885	RNA fold amplification from gDNA - primer forward	AGATCACTGGTGTTCAATTAC
YJL034W_2_CDS_L + X:382840-383021	RNA fold amplification from gDNA - primer forward	ATTCCACCAGCACCAAGAG
YCL043C_7_CDS_S - III:49378-49505	RNA fold amplification from gDNA - primer reverse	TGGCCAACTCGGTAAAGAG
YGR173W_2_CDS_S + VII:843881-843977	RNA fold amplification from gDNA - primer reverse	TGTTGTCTGTATCTAGCCAAT
YGR173W_3_CDS_S + VII:843910-844038	RNA fold amplification from gDNA - primer reverse	TTTTGCCACTTCAAAACCAGA
YEL009C_13_CDS_S - V:139650-139758	RNA fold amplification from gDNA - primer reverse	TGGTTTGGCAGTAGAAGTGG
YEL009C_14_UTR5_S - V:139683-139786	RNA fold amplification from gDNA - primer reverse	TTCGTTGGTTGATTTAGAACC
YDL055C_5_CDS_S - IV:356108-356220	RNA fold amplification from gDNA - primer reverse	TCCAGAAACCTTCCAAATCG
YPL037C_3_CDS_S - XVI:481776-481882	RNA fold amplification from gDNA - primer reverse	GTCATCCTTGTTGGCACCG
YGL008C_32_UTR5_S - VII:482722-482816	RNA fold amplification from gDNA - primer reverse	TGATTTTCTTTAACTAGCTGGG
YGL008C_33_UTR5_S - VII:482751-482857	RNA fold amplification from gDNA - primer reverse	TTTTTTCTTTCTTTTGAATGTGTG
YAR002C-A_0_CDS_S - I:154361-154496	RNA fold amplification from gDNA - primer reverse	TTTAGCCTTAATCAACCAGCC
YAR002C-A_1_CDS_S - I:154407-154549	RNA fold amplification from gDNA - primer reverse	TTATGTTCACCCGAATCAGAC
YNL301C_4_UTR3_S - XIV:64160-64270	RNA fold amplification from gDNA - primer reverse	TTGTTTTTCTCTTTGAAGAAAAAA
YNL301C_5_UTR3_S - XIV:64195-64317	RNA fold amplification from gDNA - primer reverse	GTTAATAGTTGGTCCGCACT
YNL301C_6_UTR3_S - XIV:64227-64361	RNA fold amplification from gDNA - primer reverse	TGTACTTCCTTTAGTACTCGC
YNL301C_7_UTR3_S - XIV:64271-64409	RNA fold amplification from gDNA - primer reverse	TTCTGTTCTAGTGGAAATCTTT
YIR035C_8_CDS_S - IX:421360-421488	RNA fold amplification from gDNA - primer reverse	TACATGTTACAGGCGTCCG
YGL055W_12_CDS_S + VII:399653-399763	RNA fold amplification from gDNA - primer reverse	TGAGAGAATTTCTTCAAGTCG
YNL096C_2_UTR3_S - XIV:443506-443641	RNA fold amplification from gDNA - primer reverse	GAGTCTAACAAAACCTTTTGG
YLR075W_1_CDS_S + XII:282955-283051	RNA fold amplification from gDNA - primer reverse	TAGCCTTCTTCTTACCCAAAT
YLR075W_3_CDS_S + XII:283270-283399	RNA fold amplification from gDNA - primer reverse	TGTATCTGGCTCTTCTCAAAC
YPR128C_5_CDS_S - XVI:792051-792177	RNA fold amplification from gDNA - primer reverse	GGGCAAAACTTTACCTTCGT
YDR072C_1_CDS_S - IV:589930-590056	RNA fold amplification from gDNA - primer reverse	TTGCATATAAAACACCAACGAA
YGR220C_1_CDS_S - VII:936089-936210	RNA fold amplification from gDNA - primer reverse	GATTGCATCTTGAATTTTAACG
YGL245W_18_CDS_S + VII:40691-40829	RNA fold amplification from gDNA - primer reverse	TGAAATCACCTTCCAAATTCAA
YBR234C_4_CDS_S - II:686097-686203	RNA fold amplification from gDNA - primer reverse	TTTGCATGCCAAGACAGGC
YDL070W_28_CDS_S + IV:332302-332418	RNA fold amplification from gDNA - primer reverse	GTTATATCGTTTTCATTTATGTC
YBR262C_4_CDS_S - II:735832-735943	RNA fold amplification from gDNA - primer reverse	TAGCTTGCGGTTCCTGGTC
YKL008C_8_CDS_S - XI:428067-428176	RNA fold amplification from gDNA - primer reverse	GTCTCGAACATAGTACCTAAA
YPL048W_9_CDS_S + XVI:464906-465017	RNA fold amplification from gDNA - primer reverse	TCCTTGTATTCATCCTTCAAG
YDL198C_5_CDS_S - IV:104431-104543	RNA fold amplification from gDNA - primer reverse	TTGGACATCAGTCTTTTGGAA
YDR064W_3_UTR5_S + IV:579566-579705	RNA fold amplification from gDNA - primer reverse	TGTAAAAGAAATTGGAATCACC
YDR064W_4_UTR5_S + IV:579610-579751	RNA fold amplification from gDNA - primer reverse	TGAGAAACGGCAGATAGTATA
YIL018W_1_UTR3_S + IX:317814-317949	RNA fold amplification from gDNA - primer reverse	GAAACCAAAATTAAAAAGATTAATC
YIL018W_2_UTR3_S + IX:317862-317995	RNA fold amplification from gDNA - primer reverse	TTATATAATATTTAAGAAAATTGAT
YML092C_3_CDS_S - XIII:86055-86177	RNA fold amplification from gDNA - primer reverse	TTGGAATACCAGTGTAGCCT
YKL138C_6_UTR5_S - XI:185599-185701	RNA fold amplification from gDNA - primer reverse	GGGTTTTTTGATGTGTGGA
YPR062W_1_CDS_S + XVI:677313-677427	RNA fold amplification from gDNA - primer reverse	GACAGCGTCGTATACAAAGT
YLR029C_3_CDS_S - XII:202049-202155	RNA fold amplification from gDNA - primer reverse	GTTGAATTTGTGACCCTTGTT
YML010W_48_CDS_S + XIII:250499-250660	RNA fold amplification from gDNA - primer reverse	GATTCACCACCCGACGCC
YPL220W_1_UTR3_S + XVI:136086-136483	RNA fold amplification from gDNA - primer reverse	TAGTTCTGAAAGCGTTAAACTA
YGL172W_12_CDS_S + VII:181891-181996	RNA fold amplification from gDNA - primer reverse	GCAGTAGGTTCTCTGCTTC
YDL143W_13_UTR3_S + IV:201484-201605	RNA fold amplification from gDNA - primer reverse	TATGGATACTGGGAAACCCA
YPL231W_1_CDS_S + XVI:108656-108796	RNA fold amplification from gDNA - primer reverse	GACCGATTTCAACAACCCTT
YAL038W_2_CDS_S + I:72286-72410	RNA fold amplification from gDNA - primer reverse	GTGGACACCGTTCTTGACA
YAL038W_7_CDS_S + I:72611-72720	RNA fold amplification from gDNA - primer reverse	TGGTTGGTCTTGGGTTGTAA
YBR092C_3_CDS_S - II:428025-428152	RNA fold amplification from gDNA - primer reverse	TAAGTTGTTTTTGTCGTCAATTA
YKL211C_11_CDS_S - XI:37523-37640	RNA fold amplification from gDNA - primer reverse	GATGATTTGTTTTCCTCCCAA
YDR225W_7_CDS_S + IV:915808-915918	RNA fold amplification from gDNA - primer reverse	TCTTGAGAAGCCTTGGTAGC
YGL135W_0_UTR3_S + VII:254784-255302	RNA fold amplification from gDNA - primer reverse	TGATTAGTACAATCTGAAAGCT
YCL017C_8_CDS_S - III:94015-94130	RNA fold amplification from gDNA - primer reverse	TCATTGCAGTGCTACCAGAA
YMR186W_0_CDS_S + XIII:632394-632511	RNA fold amplification from gDNA - primer reverse	GGATCAGACAAAGCTTGGTA
YKL029C_5_CDS_S - XI:382579-382684	RNA fold amplification from gDNA - primer reverse	GAAGTGTTGGTGATGGTG
YJR016C_5_CDS_S - X:464816-464944	RNA fold amplification from gDNA - primer reverse	TCTGATAACAACAACGGTTTTT
YAL023C_4_CDS_S - I:106995-107114	RNA fold amplification from gDNA - primer reverse	TGTCCCTCTTGAATGGGTTT
YAL023C_14_CDS_S - I:107688-107817	RNA fold amplification from gDNA - primer reverse	TTGCCAACCAGTGGTTAATAT
YLR249W_35_CDS_S + XII:639708-639831	RNA fold amplification from gDNA - primer reverse	GCAGAAGACAACTTCTTCTTC
YKL152C_4_CDS_S - XI:163820-163960	RNA fold amplification from gDNA - primer reverse	TAACCAAACCTCTCAAGGAG
YKL152C_5_CDS_S - XI:163865-163995	RNA fold amplification from gDNA - primer reverse	TCTTACCACTCAACAAGTCC
YFR009W_28_CDS_S + VI:164510-164651	RNA fold amplification from gDNA - primer reverse	TACCTTGCTCTGAAACCCAA
YCR004C_6_CDS_S - III:119934-120069	RNA fold amplification from gDNA - primer reverse	GCTTTAACGGTACTTTCTTGA
YOR369C_3_CDS_S - XV:1028304-1028450	RNA fold amplification from gDNA - primer reverse	TCGATCTTACCCAAACCAGC
YJR123W_1_CDS_S + X:652145-652249	RNA fold amplification from gDNA - primer reverse	TGTCCAAAGTGTGCTTGATG
YKL104C_10_CDS_S - XI:243603-243741	RNA fold amplification from gDNA - primer reverse	GCTCCTCTTTCTAAACAATAAT
YPL106C_0_CDS_S - XVI:350318-350428	RNA fold amplification from gDNA - primer reverse	GCTTGCTTCTTTTCTTCTTC
YML106W_3_UTR5_S + XIII:56754-56873	RNA fold amplification from gDNA - primer reverse	TCTCTACCTGATTTCAACTTG
YOR203W_34_UTR3_S + XV:725011-725134	RNA fold amplification from gDNA - primer reverse	GTTAAAGCAATTAAGCAAAAATAG
YOR203W_35_UTR3_S + XV:725044-725180	RNA fold amplification from gDNA - primer reverse	GTGGAAATAAAAGATAATGTAA
YOR203W_37_UTR3_S + XV:725135-725290	RNA fold amplification from gDNA - primer reverse	TGAACAGTAAGAATATTTTCGTA
YOR203W_39_UTR3_S + XV:725235-725382	RNA fold amplification from gDNA - primer reverse	TAGAGTATAAGGCGAGTCAAT
YOR203W_40_UTR3_S + XV:725280-725417	RNA fold amplification from gDNA - primer reverse	TTGATGTTTATTCTATCTACAAAA
YOR203W_41_UTR3_S + XV:725280-725417	RNA fold amplification from gDNA - primer reverse	TTGATGTTTATTCTATCTACAAAA
YKL127W_2_CDS_S + XI:203219-203326	RNA fold amplification from gDNA - primer reverse	TAGATTGCATTGTTGCTTGAAT
YDL205C_5_CDS_S - IV:93146-93257	RNA fold amplification from gDNA - primer reverse	TTGTATCCGAATGGAATCGC
YKL006C-A_3_UTR3_S - XI:429955-430061	RNA fold amplification from gDNA - primer reverse	TTTGATATCGGTAAACATCGAT
YKL006C-A_4_UTR3_S - XI:429995-430100	RNA fold amplification from gDNA - primer reverse	TGGTTTATGACAGAACTGTCA
YPL064C_7_CDS_S - XVI:429439-429551	RNA fold amplification from gDNA - primer reverse	GTGTTGGCTTTAACTCTTTAAA
YNL287W_26_CDS_S + XIV:94575-94693	RNA fold amplification from gDNA - primer reverse	GGCTACTTTAGATCCAGTTAA
YLR044C_17_CDS_S - XII:233933-234060	RNA fold amplification from gDNA - primer reverse	GTTGGCGTTACCAGCCCA
YJL034W_2_CDS_S + X:381497-381623	RNA fold amplification from gDNA - primer reverse	GCAGCATCACCAATCAATCT
YML123C_8_CDS_S - XIII:25497-25643	RNA fold amplification from gDNA - primer reverse	GGACCTGGCATACTACCG
YMR229C_22_CDS_S - XIII:727175-727310	RNA fold amplification from gDNA - primer reverse	TCTGTCCCCAACACCAAAC
YDR264C_18_CDS_S - IV:997073-997224	RNA fold amplification from gDNA - primer reverse	TTGTTCATCAGAAAATGTTCGA
YJR064W_3_CDS_S + X:556067-556186	RNA fold amplification from gDNA - primer reverse	TTTGGGACAAAATTGTAGCAC
YJR064W_4_CDS_S + X:556108-556230	RNA fold amplification from gDNA - primer reverse	GGAAAGTTGTACTAACAACTTT
YEL071W_6_CDS_S + V:17034-17167	RNA fold amplification from gDNA - primer reverse	TAATTCACTTTTAGCCTTGACA
YDR033W_9_UTR3_S + IV:509312-509447	RNA fold amplification from gDNA - primer reverse	TTGATCAAAATGCACTGAGCA
YNL112W_2_UTR5_S + XIV:413967-414086	RNA fold amplification from gDNA - primer reverse	GATAAAGCCATTGGCCAACC
YNL112W_11_CDS_S + XIV:416108-416275	RNA fold amplification from gDNA - primer reverse	TTGAACGACCTCTGTTACCC
YCR072C_1_CDS_S - III:240955-241087	RNA fold amplification from gDNA - primer reverse	TCTTTGGAACATGACACCAG
YML052W_4_CDS_S + XIII:170797-170937	RNA fold amplification from gDNA - primer reverse	TCGTCATGGAAAGCATTCTTT
YML052W_5_CDS_S + XIII:170851-170992	RNA fold amplification from gDNA - primer reverse	GACACTTGCCCAAGCCATA
YJL080C_8_CDS_S - X:286533-286662	RNA fold amplification from gDNA - primer reverse	TAATTTCTTCACCACCAGCC
YLR048W_6_UTR3_S + XII:243352-243484	RNA fold amplification from gDNA - primer reverse	GATAAACGATAGATGAATTTAAAA
YGL211W_13_CDS_S + VII:93350-93467	RNA fold amplification from gDNA - primer reverse	TATTTGACGACAGATATCCAC
YJR077C_1_CDS_S - X:577361-577487	RNA fold amplification from gDNA - primer reverse	TAGGCAACCCAGCAAAGGA
YLR449W_0_CDS_S + XII:1031273-1031376	RNA fold amplification from gDNA - primer reverse	TGTAATAGTCTTCTTCATCTTC
YDR236C_1_CDS_S - IV:935283-935400	RNA fold amplification from gDNA - primer reverse	GCGCAGTCCTAATATCGATA
YLR264W_11_UTR3_S + XII:673640-673771	RNA fold amplification from gDNA - primer reverse	TATCTCATCAATTATAGTGAGTT
YOL088C_6_CDS_S - XV:154457-154565	RNA fold amplification from gDNA - primer reverse	TTGGCCCGAAGAATTCACAG
YBR069C_20_CDS_S - II:377990-378134	RNA fold amplification from gDNA - primer reverse	GCCTGCCGCTTGGATGAT
YGL215W_4_CDS_S + VII:88375-88500	RNA fold amplification from gDNA - primer reverse	GCATTCAACACAGAAGATATG
YMR142C_2_UTR3_S - XIII:550425-550530	RNA fold amplification from gDNA - primer reverse	GGGAAAACGATAATCTTGGAT
YEL051W_3_CDS_S + V:58718-58838	RNA fold amplification from gDNA - primer reverse	GTCTGTAAAGAGGCTAATTCA
YGR094W_30_CDS_S + VII:674501-674620	RNA fold amplification from gDNA - primer reverse	GTTGATAATCGTCACCGAGT
YJL183W_17_UTR3_S + X:85246-85367	RNA fold amplification from gDNA - primer reverse	TTGTTTGAAACTAAATTGCAAGA
YOL058W_5_UTR3_S + XV:220480-220595	RNA fold amplification from gDNA - primer reverse	TTCTTAAACTATTTATACAAAAGC
YOL058W_6_UTR3_S + XV:220480-220595	RNA fold amplification from gDNA - primer reverse	TTCTTAAACTATTTATACAAAAGC
YJL050W_26_CDS_S + X:344540-344657	RNA fold amplification from gDNA - primer reverse	TGGTCTGTATAGACAGCACT
YOL123W_21_CDS_S + XV:89290-89415	RNA fold amplification from gDNA - primer reverse	TCTATTGTATCCACCGCGAC
YOR202W_2_UTR3_S + XV:722565-722683	RNA fold amplification from gDNA - primer reverse	TACTGACATTCATAGGTATACA
YOR164C_1_UTR3_S - XV:643241-643371	RNA fold amplification from gDNA - primer reverse	TAGACGCCAAGAGGCCTG
YCR012W_6_CDS_S + III:138166-138285	RNA fold amplification from gDNA - primer reverse	TGTGGCAAGTCGAAACCGA
YGL234W_1_CDS_S + VII:56502-56614	RNA fold amplification from gDNA - primer reverse	GCGAAGGATCCATGGTTGC
YFL039C_8_UTR3_S - VI:53755-53881	RNA fold amplification from gDNA - primer reverse	GTCACGGACAATTTCTCTTTC
YFL039C_13_UTR3_S - VI:54027-54123	RNA fold amplification from gDNA - primer reverse	GAGTCATCTTTTCTCTGTTTG
YLR336C_4_CDS_S - XII:800250-800377	RNA fold amplification from gDNA - primer reverse	TTCGATAAATGGCTATACCTTT
YOR382W_2_CDS_S + XV:1059569-1059679	RNA fold amplification from gDNA - primer reverse	TGATAGGGTCAGCGGTGTC
YPR102C_1_CDS_S - XVI:731340-731738	RNA fold amplification from gDNA - primer reverse	GCACCTGGTCTGTTCATGA
YOR335C_10_CDS_S - XV:947846-947972	RNA fold amplification from gDNA - primer reverse	GTCTCCAAACTTGTTTACCG
YGR285C_3_CDS_S - VII:1062156-1062260	RNA fold amplification from gDNA - primer reverse	GGAGGCGTTAGCCTTGGC
YGR285C_4_CDS_S - VII:1062188-1062291	RNA fold amplification from gDNA - primer reverse	TAGCCTTCGCTTCAGCTTC
YGR229C_11_CDS_S - VII:950579-950694	RNA fold amplification from gDNA - primer reverse	TAAATCTGGATTATGTTCACTG
YBL091C_2_CDS_S - II:47646-47781	RNA fold amplification from gDNA - primer reverse	GCATAATGAGAAACTTCCCC
YKL040C_8_CDS_S - XI:361186-361301	RNA fold amplification from gDNA - primer reverse	TTCTGTCTTTATTAATAGTGAGA
YER091C_3_CDS_S - V:339880-340002	RNA fold amplification from gDNA - primer reverse	GGAAGTACTTGGCGGCTTC
YPR132W_1_UTR3_S + XVI:795605-795765	RNA fold amplification from gDNA - primer reverse	GCTTAAGATCTTGGCTTTTCC
YJL190C_5_CDS_S - X:75091-75215	RNA fold amplification from gDNA - primer reverse	TGTTCAATCTACCGTTCAATTG
YJL190C_6_CDS_S - X:75136-75249	RNA fold amplification from gDNA - primer reverse	GGTCATCGATGTATTCAAATTC
YMR205C_6_CDS_S - XIII:672774-672910	RNA fold amplification from gDNA - primer reverse	TGCTTCTTCTGGAGTGACTC
YKL060C_3_CDS_S - XI:326201-326314	RNA fold amplification from gDNA - primer reverse	TGTAGTCCTTCTTGTTCAAGA
YKL060C_4_CDS_S - XI:326234-326362	RNA fold amplification from gDNA - primer reverse	TACCAGTCAAGTAAGCGTATT
YJL121C_5_CDS_S - X:190794-190914	RNA fold amplification from gDNA - primer reverse	TCAGCACCACATTTAGCAAAA
YJR045C_3_CDS_S - X:520056-520173	RNA fold amplification from gDNA - primer reverse	TGTCTCTAGCAGAAACGTTAA
YJR045C_19_CDS_S - X:521289-521408	RNA fold amplification from gDNA - primer reverse	GACCAATCAAACGCTTGGTA
YJR045C_20_CDS_S - X:521327-521440	RNA fold amplification from gDNA - primer reverse	GGGTTCACTACGGCTTGAC
YGR024C_8_CDS_S - VII:532472-532600	RNA fold amplification from gDNA - primer reverse	GGCAAACTCGTAGAACTTGG
YJR120W_5_UTR3_S + X:647615-647720	RNA fold amplification from gDNA - primer reverse	TGGAGTAGATTGAGCAGCTG
YJR120W_10_UTR3_S + X:647810-647943	RNA fold amplification from gDNA - primer reverse	TAGGGCCACCAGTGTCAAG
YJR120W_11_UTR3_S + X:647852-647984	RNA fold amplification from gDNA - primer reverse	GATGATTCTCCCTAAAGTTTC
YOR052C_0_UTR3_S - XV:426554-426682	RNA fold amplification from gDNA - primer reverse	GAGTAAGTGGTTACAATGAAC
YER177W_3_CDS_S + V:545976-546089	RNA fold amplification from gDNA - primer reverse	TGGCAATTTCAGAAGCGGTC
YJR085C_2_UTR5_S - X:585348-585461	RNA fold amplification from gDNA - primer reverse	GATGGAATGGAGCCCTTAC
YBL099W_2_CDS_S + II:37202-37355	RNA fold amplification from gDNA - primer reverse	GTTCAAAGCCATACCTTTAAC
YBL099W_3_CDS_S + II:37242-37409	RNA fold amplification from gDNA - primer reverse	TTTAACCAGTCTATCGGAACC
YMR236W_1_CDS_S + XIII:743127-743249	RNA fold amplification from gDNA - primer reverse	GTATGTCTTCTACTCCTAATC
YDR044W_1_CDS_S + IV:547409-547533	RNA fold amplification from gDNA - primer reverse	TGTTCAGGCAAACTCATCAAA
YER049W_3_CDS_S + V:251996-252128	RNA fold amplification from gDNA - primer reverse	TTTGGTGACGTAGCCAAAAAA
YAL035W_17_CDS_S + I:77696-77796	RNA fold amplification from gDNA - primer reverse	TAGTTTTTGCCTTAATAGCGTC
YDL226C_4_CDS_S - IV:51526-51641	RNA fold amplification from gDNA - primer reverse	TACTTCCAAAGCCCTGATATT
YMR243C_3_UTR3_S - XIII:754805-754921	RNA fold amplification from gDNA - primer reverse	TTCACCGACGGCTTCAGC
YMR243C_4_CDS_S - XIII:754847-754956	RNA fold amplification from gDNA - primer reverse	TTGGAAGTATTGCAGTTTACAG
YHR071W_0_UTR5_S + VIII:236631-236752	RNA fold amplification from gDNA - primer reverse	GAATAGGGAGAACCAAATAAAT
YHR071W_4_UTR5_S + VIII:236822-236943	RNA fold amplification from gDNA - primer reverse	TTTGTAATGCCTATCCTTACAA
YER110C_17_CDS_S - V:380269-380391	RNA fold amplification from gDNA - primer reverse	GAGCAAAATTTTCGCCGTAAA
YJR025C_2_CDS_S - X:471322-471451	RNA fold amplification from gDNA - primer reverse	GCCTATCTTGTTCCACAACA
YML070W_1_CDS_S + XIII:133486-133591	RNA fold amplification from gDNA - primer reverse	GGTCTTTCTGAAGAGAATTTTT
YML070W_2_CDS_S + XIII:133523-133639	RNA fold amplification from gDNA - primer reverse	TTCATGTCCACTACCACCAC
YPL207W_30_CDS_S + XVI:161882-162019	RNA fold amplification from gDNA - primer reverse	TTCCGTGGTAAACGCCTTC
YBL039C_19_UTR5_S - II:145624-145755	RNA fold amplification from gDNA - primer reverse	TGACGTAACCTTTAAACCGAG
YDR354W_3_CDS_S + IV:1185361-1185472	RNA fold amplification from gDNA - primer reverse	TGGATATACCAAAGCGGCTG
YDR354W_4_CDS_S + IV:1185397-1185523	RNA fold amplification from gDNA - primer reverse	TGATACTTCGTCTAACCCAAC
YDR354W_5_CDS_S + IV:1185435-1185560	RNA fold amplification from gDNA - primer reverse	TCGGATCAATATGCCAGACA
YDR449C_7_CDS_S - IV:1358312-1358440	RNA fold amplification from gDNA - primer reverse	TTAGTGATGAAATTCAGCTCG
YGL103W_5_CDS_S + VII:311594-311701	RNA fold amplification from gDNA - primer reverse	TTCAAGACTGGCTTCCAGAA
YEL036C_6_CDS_S - V:83965-84090	RNA fold amplification from gDNA - primer reverse	GTATGGTTTCAGGGCCACG
YPL160W_26_CDS_S + XVI:250082-250197	RNA fold amplification from gDNA - primer reverse	GGTGGAATTTCAACTTCTTCA
YLR175W_8_CDS_S + XII:506680-506844	RNA fold amplification from gDNA - primer reverse	TAACATCATGTAAAGTGACCAT
YMR108W_20_CDS_S + XIII:485613-485738	RNA fold amplification from gDNA - primer reverse	GGATGCGTCACCATCAATG
YEL027W_7_UTR3_S + V:101267-101378	RNA fold amplification from gDNA - primer reverse	TGGATATGAAGTAAGAATAGG
YOL086C_0_CDS_S - XV:159771-159898	RNA fold amplification from gDNA - primer reverse	GCACCAGCTGGCATACCG
YOL086C_2_CDS_S - XV:159860-159994	RNA fold amplification from gDNA - primer reverse	GTTGATGACACCGTGAGCA
YOL086C_3_CDS_S - XV:159903-160048	RNA fold amplification from gDNA - primer reverse	GCACCGACAATGTCCTTTTC
YNL190W_5_UTR3_S + XIV:283010-283134	RNA fold amplification from gDNA - primer reverse	GTAGTCGAAATAGTATAATAAAAA
YNL190W_6_UTR3_S + XIV:283092-283241	RNA fold amplification from gDNA - primer reverse	TAAATCGTAGGTCCCAATTTC
YJL010C_2_CDS_S - X:418049-418170	RNA fold amplification from gDNA - primer reverse	TTCAAAAACTTGTCGTCGTAG
YLR150W_4_CDS_S + XII:441046-441149	RNA fold amplification from gDNA - primer reverse	TGTTGTTTCTGTCACCGAAG
YGL215W_4_CDS_L + VII:88071-88253	RNA fold amplification from gDNA - primer reverse	GGCCCGGAGGGGGAAG
YAR002C-A_0_CDS_L - I:154316-154548	RNA fold amplification from gDNA - primer reverse	TAACTTTTCATCAGAGCCCAC
YAR002C-A_1_CDS_L - I:154428-154634	RNA fold amplification from gDNA - primer reverse	GCAAGGAAAGTTAAATCACCA
YLR075W_1_CDS_L + XII:283051-283265	RNA fold amplification from gDNA - primer reverse	TGTTGCAATCTATCCGCACC
YDR064W_3_UTR5_L + IV:579826-580015	RNA fold amplification from gDNA - primer reverse	TGTTTAAAGTAATATTTAGTGG
YPL231W_1_CDS_L + XVI:112148-112365	RNA fold amplification from gDNA - primer reverse	TACGTATTTGTACATTTCGTATG
YAL038W_2_CDS_L + I:73022-73222	RNA fold amplification from gDNA - primer reverse	TAAGTGTCACCCTTCTTCAAG
YKL029C_5_CDS_L - XI:384162-384318	RNA fold amplification from gDNA - primer reverse	GGGTGTTTTAGTGACCTCC
YJR016C_5_CDS_L - X:465649-465825	RNA fold amplification from gDNA - primer reverse	TGTTTTTAGAGATCTTCGAAGA
YAL023C_4_CDS_L - I:107724-107970	RNA fold amplification from gDNA - primer reverse	TGGATTTATCTGCCAAAAAGG
YPL106C_0_CDS_L - XVI:350694-350885	RNA fold amplification from gDNA - primer reverse	TTTTAGTAACCTTCTTAAATTCTT
YJL034W_2_CDS_L + X:382840-383021	RNA fold amplification from gDNA - primer reverse	TTTTCAGCCTCTTCAACCATT

## Sheet: Yeast strains
Strain n.	Name	Genotype	Source
yBL7	wildtype BY4741	MATa his3Δ1 leu2Δ0 ura3Δ0 met15Δ0	Euroscarf
yAM	wildtype BY4742	MAT alpha his3Δ1 leu2Δ0 lys2Δ0 ura3Δ0
puf3	BY4742	MAT alpha his3Δ1 leu2Δ0 lys2Δ0 ura3Δ0 PUF3::kan	Dharmacon
nsr1	BY4742	MAT alpha his3Δ1 leu2Δ0 lys2Δ0 ura3Δ0 NSR1::kan	Dharmacon
tma20	BY4742	MAT alpha his3Δ1 leu2Δ0 lys2Δ0 ura3Δ0 TMA20::kan	Dharmacon
YDR514C	BY4742	MAT alpha his3Δ1 leu2Δ0 lys2Δ0 ura3Δ0 YDR514C::kan	Dharmacon
PAB1-TAP	BY4741	MAT a his3Δ1 leu2Δ0 ura3Δ0 met15Δ0 PAB1-TAP-HIS3	Dharmacon
SBP1-TAP	BY4741	MAT a his3Δ1 leu2Δ0 ura3Δ0 met15Δ0 SBP1-TAP-HIS3	Dharmacon
BFR1-TAP	BY4741	MAT a his3Δ1 leu2Δ0 ura3Δ0 met15Δ0 BFR1-TAP-HIS3	Dharmacon
