# Supplementary material for: The RNA fold interactome of evolutionary conserved RNA structures in S. cerevisiae
Source: Nat Commun. 2020 Jun 3;11:2789. doi: 10.1038/s41467-020-16555-4 (PMC7270185; doi:10.1038/s41467-020-16555-4)
Supplement: Supplementary file 9 — Supplementary Data 6 [file 41467_2020_16555_MOESM9_ESM.xlsx]

## Sheet: Hoja1
This table contains all interactors ranked by the type of fold they bind to (5'UTR, CDS, 3'UTR)

## Sheet: Data
interactor			RNA fold type bind to
syst_name	gene_name	gene_id	CDS	UTR3	UTR5	CDS_norm	UTR3_norm	UTR5_norm
YER025W	GCD11	YER025W	0	0	0	0	0	0
YPL237W	SUI3	YPL237W	0	0	0	0	0	0
YGL099W	LSG1	YGL099W	0	0	0	0	0	0
YLL013C	PUF3	YLL013C	0	0	0	0	0	0
YMR260C	TIF11	YMR260C	7	2	3	0.0510949	0.0526316	0.230769
YOR198C	BFR1	YOR198C	18	5	3	0.131387	0.131579	0.230769
YJR014W	TMA22	YJR014W	9	2	2	0.0656934	0.0526316	0.153846
YLL018C	DPS1	YLL018C	15	6	3	0.109489	0.157895	0.230769
YKL021C	MAK11	YKL021C	7	0	1	0.0510949	0	0.0769231
YNL124W	NAF1	YNL124W	5	0	1	0.0364963	0	0.0769231
YKL160W	ELF1	YKL160W	7	0	1	0.0510949	0	0.0769231
YHR038W	RRF1	YHR038W	7	0	0	0.0510949	0	0
YER007C-A	TMA20	YER007C-A	9	1	1	0.0656934	0.0263158	0.0769231
YDL173W	PAR32	YDL173W	6	1	0	0.0437956	0.0263158	0
YHR146W	CRP1	YHR146W	3	0	0	0.0218978	0	0
YER029C	SMB1	YER029C	3	0	0	0.0218978	0	0
YGR076C	MRPL25	YGR076C	3	0	0	0.0218978	0	0
YLR051C	FCF2	YLR051C	5	0	1	0.0364963	0	0.0769231
YGL029W	CGR1	YGL029W	7	1	2	0.0510949	0.0263158	0.153846
YLR061W	RPL22A	YLR061W	8	1	0	0.0583942	0.0263158	0
YDL070W	BDF2	YDL070W	2	0	1	0.0145985	0	0.0769231
YJL087C	TRL1	YJL087C	4	1	1	0.0291971	0.0263158	0.0769231
YBL028C		YBL028C	3	0	0	0.0218978	0	0
YIL019W	FAF1	YIL019W	4	1	1	0.0291971	0.0263158	0.0769231
YOR272W	YTM1	YOR272W	8	0	1	0.0583942	0	0.0769231
YGR202C	PCT1	YGR202C	9	1	1	0.0656934	0.0263158	0.0769231
YHR019C	DED81	YHR019C	5	1	1	0.0364963	0.0263158	0.0769231
YAL025C	MAK16	YAL025C	4	0	1	0.0291971	0	0.0769231
YPL105C	SYH1	YPL105C	4	0	0	0.0291971	0	0
YDR381W	YRA1	YDR381W	2	0	0	0.0145985	0	0
YHR064C	SSZ1	YHR064C	2	1	1	0.0145985	0.0263158	0.0769231
YGR285C	ZUO1	YGR285C	3	1	1	0.0218978	0.0263158	0.0769231
YDR120C	TRM1	YDR120C	3	1	0	0.0218978	0.0263158	0
YOL006C	TOP1	YOL006C	3	1	0	0.0218978	0.0263158	0
YBR288C	APM3	YBR288C	5	0	0	0.0364963	0	0
YLR276C	DBP9	YLR276C	2	0	0	0.0145985	0	0
YLR367W	RPS22B	YLR367W	1	0	0	0.00729927	0	0
YJL190C	RPS22A	YJL190C	1	0	0	0.00729927	0	0
YLR003C	CMS1	YLR003C	1	0	0	0.00729927	0	0
YLR336C	SGD1	YLR336C	1	0	0	0.00729927	0	0
YNL062C	GCD10	YNL062C	1	0	0	0.00729927	0	0
YKR062W	TFA2	YKR062W	1	0	0	0.00729927	0	0
YER082C	UTP7	YER082C	1	0	0	0.00729927	0	0
YDR361C	BCP1	YDR361C	1	0	0	0.00729927	0	0
YHR065C	RRP3	YHR065C	1	0	0	0.00729927	0	0
YDL148C	NOP14	YDL148C	1	0	0	0.00729927	0	0
YAL011W	SWC3	YAL011W	3	0	0	0.0218978	0	0
YDR037W	KRS1	YDR037W	1	0	1	0.00729927	0	0.0769231
YGR094W	VAS1	YGR094W	2	0	1	0.0145985	0	0.0769231
YCL036W	GFD2	YCL036W	2	1	0	0.0145985	0.0263158	0
YDL031W	DBP10	YDL031W	3	0	0	0.0218978	0	0
YMR239C	RNT1	YMR239C	2	1	0	0.0145985	0.0263158	0
YDR115W		YDR115W	2	0	1	0.0145985	0	0.0769231
YKL122C	SRP21	YKL122C	2	0	0	0.0145985	0	0
YKL082C	RRP14	YKL082C	3	0	0	0.0218978	0	0
YGR072W	UPF3	YGR072W	2	0	0	0.0145985	0	0
YNL050C		YNL050C	4	0	0	0.0291971	0	0
YDL208W	NHP2	YDL208W	3	0	0	0.0218978	0	0
YHR072W-A	NOP10	YHR072W-A	3	0	0	0.0218978	0	0
YOL077C	BRX1	YOL077C	2	0	0	0.0145985	0	0
YKL023W		YKL023W	1	0	0	0.00729927	0	0
YDR337W	MRPS28	YDR337W	1	0	0	0.00729927	0	0
YLR448W	RPL6B	YLR448W	1	0	0	0.00729927	0	0
YBR189W	RPS9B	YBR189W	1	0	0	0.00729927	0	0
YDR225W	HTA1	YDR225W	1	0	0	0.00729927	0	0
YBL003C	HTA2	YBL003C	1	0	0	0.00729927	0	0
YAL003W	EFB1	YAL003W	1	0	0	0.00729927	0	0
YBL038W	MRPL16	YBL038W	1	0	0	0.00729927	0	0
YFR009W	GCN20	YFR009W	1	0	0	0.00729927	0	0
YDR325W	YCG1	YDR325W	1	0	0	0.00729927	0	0
YOR294W	RRS1	YOR294W	1	0	0	0.00729927	0	0
YPR072W	NOT5	YPR072W	1	0	0	0.00729927	0	0
YDL092W	SRP14	YDL092W	1	0	0	0.00729927	0	0
YER033C	ZRG8	YER033C	1	0	0	0.00729927	0	0
YLR455W	PDP3	YLR455W	1	0	0	0.00729927	0	0
YMR315W		YMR315W	1	0	0	0.00729927	0	0
YER165W	PAB1	YER165W	2	1	0	0.0145985	0.0263158	0
YDL098C	SNU23	YDL098C	5	0	1	0.0364963	0	0.0769231
YNR024W	MPP6	YNR024W	1	0	1	0.00729927	0	0.0769231
YDR026C	NSI1	YDR026C	2	0	0	0.0145985	0	0
YBR195C	MSI1	YBR195C	2	0	0	0.0145985	0	0
YNL302C	RPS19B	YNL302C	1	0	0	0.00729927	0	0
YKR057W	RPS21A	YKR057W	1	0	0	0.00729927	0	0
YJL136C	RPS21B	YJL136C	1	0	0	0.00729927	0	0
YPL043W	NOP4	YPL043W	1	0	0	0.00729927	0	0
YER176W	ECM32	YER176W	1	0	0	0.00729927	0	0
YOR369C	RPS12	YOR369C	2	0	0	0.0145985	0	0
YOL121C	RPS19A	YOL121C	2	0	0	0.0145985	0	0
YPL110C	GDE1	YPL110C	1	0	0	0.00729927	0	0
YNL136W	EAF7	YNL136W	1	0	0	0.00729927	0	0
YHR207C	SET5	YHR207C	2	0	0	0.0145985	0	0
YOR078W	BUD21	YOR078W	0	0	1	0	0	0.0769231
YER129W	SAK1	YER129W	1	0	0	0.00729927	0	0
YGR130C		YGR130C	1	0	0	0.00729927	0	0
YMR234W	RNH1	YMR234W	0	1	0	0	0.0263158	0
YDR240C	SNU56	YDR240C	0	1	0	0	0.0263158	0
YDL060W	TSR1	YDL060W	0	0	1	0	0	0.0769231
YKL106W	AAT1	YKL106W	0	0	1	0	0	0.0769231
YGL077C	HNM1	YGL077C	1	0	0	0.00729927	0	0
YDL014W	NOP1	YDL014W	2	0	0	0.0145985	0	0
YNL227C	JJJ1	YNL227C	1	0	0	0.00729927	0	0
YNL122C		YNL122C	1	0	0	0.00729927	0	0
YPL183W-A	RTC6	YPL183W-A	1	0	0	0.00729927	0	0
YPR187W	RPO26	YPR187W	1	0	0	0.00729927	0	0
YHR143W-A	RPC10	YHR143W-A	1	0	0	0.00729927	0	0
YGR280C	PXR1	YGR280C	1	0	0	0.00729927	0	0
YER126C	NSA2	YER126C	1	0	0	0.00729927	0	0
YBR154C	RPB5	YBR154C	1	0	0	0.00729927	0	0
YHR216W	IMD2	YHR216W	1	0	0	0.00729927	0	0
YAR073W	IMD1	YAR073W	1	0	0	0.00729927	0	0
YLR432W	IMD3	YLR432W	2	0	0	0.0145985	0	0
YDR514C		YDR514C	8	3	2	0.0583942	0.0789474	0.153846
YER161C	SPT2	YER161C	3	0	0	0.0218978	0	0
YPR104C	FHL1	YPR104C	5	0	2	0.0364963	0	0.153846
YLR197W	NOP56	YLR197W	7	0	0	0.0510949	0	0
YIL052C	RPL34B	YIL052C	3	0	0	0.0218978	0	0
YDR033W	MRH1	YDR033W	3	0	0	0.0218978	0	0
YLR002C	NOC3	YLR002C	6	0	1	0.0437956	0	0.0769231
YOR206W	NOC2	YOR206W	8	0	0	0.0583942	0	0
YGL252C	RTG2	YGL252C	7	0	0	0.0510949	0	0
YEL026W	SNU13	YEL026W	8	0	1	0.0583942	0	0.0769231
YJL148W	RPA34	YJL148W	7	0	1	0.0510949	0	0.0769231
YCR087C-A		YCR087C-A	8	0	1	0.0583942	0	0.0769231
YOR310C	NOP58	YOR310C	11	0	0	0.080292	0	0
YPL094C	SEC62	YPL094C	7	0	0	0.0510949	0	0
YLR363W-A		YLR363W-A	7	0	0	0.0510949	0	0
YJL076W	NET1	YJL076W	22	4	3	0.160584	0.105263	0.230769
YNR054C	ESF2	YNR054C	10	1	3	0.0729927	0.0263158	0.230769
YKR092C	SRP40	YKR092C	14	2	2	0.10219	0.0526316	0.153846
YDL075W	RPL31A	YDL075W	13	1	0	0.0948905	0.0263158	0
YDR117C	TMA64	YDR117C	15	1	1	0.109489	0.0263158	0.0769231
YDR412W	RRP17	YDR412W	13	1	0	0.0948905	0.0263158	0
YER002W	NOP16	YER002W	15	1	1	0.109489	0.0263158	0.0769231
YAL035W	FUN12	YAL035W	20	0	3	0.145985	0	0.230769
YOR119C	RIO1	YOR119C	22	0	3	0.160584	0	0.230769
YDL153C	SAS10	YDL153C	17	2	3	0.124088	0.0526316	0.230769
YLR068W	FYV7	YLR068W	15	2	2	0.109489	0.0526316	0.153846
YFR001W	LOC1	YFR001W	17	2	2	0.124088	0.0526316	0.153846
YIL096C	BMT5	YIL096C	11	2	2	0.080292	0.0526316	0.153846
YKL099C	UTP11	YKL099C	10	0	2	0.0729927	0	0.153846
YDL213C	NOP6	YDL213C	13	1	1	0.0948905	0.0263158	0.0769231
YPL127C	HHO1	YPL127C	13	2	1	0.0948905	0.0526316	0.0769231
YNL308C	KRI1	YNL308C	14	0	0	0.10219	0	0
YGR103W	NOP7	YGR103W	13	0	1	0.0948905	0	0.0769231
YGL078C	DBP3	YGL078C	14	0	1	0.10219	0	0.0769231
YNL091W	NST1	YNL091W	16	0	2	0.116788	0	0.153846
YPR137W	RRP9	YPR137W	16	0	2	0.116788	0	0.153846
YKL172W	EBP2	YKL172W	14	0	1	0.10219	0	0.0769231
YCL054W	SPB1	YCL054W	15	0	1	0.109489	0	0.0769231
YGR159C	NSR1	YGR159C	49	7	4	0.357664	0.184211	0.307692
YML093W	UTP14	YML093W	24	2	4	0.175182	0.0526316	0.307692
YIL127C	RRT14	YIL127C	21	3	4	0.153285	0.0789474	0.307692
YOR287C	RRP36	YOR287C	25	4	4	0.182482	0.105263	0.307692
YPR018W	RLF2	YPR018W	31	4	3	0.226277	0.105263	0.230769
YPL146C	NOP53	YPL146C	29	3	3	0.211679	0.0789474	0.230769
YNL110C	NOP15	YNL110C	34	5	3	0.248175	0.131579	0.230769
YDR312W	SSF2	YDR312W	33	3	3	0.240876	0.0789474	0.230769
YPL263C	KEL3	YPL263C	32	6	4	0.233577	0.157895	0.307692
YPR169W	JIP5	YPR169W	31	5	4	0.226277	0.131579	0.307692
YDR174W	HMO1	YDR174W	38	8	3	0.277372	0.210526	0.230769
YLR399C	BDF1	YLR399C	42	7	3	0.306569	0.184211	0.230769
YLR449W	FPR4	YLR449W	36	6	4	0.262774	0.157895	0.307692
YML074C	FPR3	YML074C	42	6	4	0.306569	0.157895	0.307692
YPR143W	RRP15	YPR143W	35	4	3	0.255474	0.105263	0.230769
YHR066W	SSF1	YHR066W	38	4	4	0.277372	0.105263	0.307692
YDR365C	ESF1	YDR365C	40	5	4	0.291971	0.131579	0.307692

## Sheet: 5UTR_MF
GOID	TERM	NUM_LIST_ANNOTATIONS	LIST_SIZE	CLUSTER_FREQUENCY	TOTAL_NUM_ANNOTATIONS	POPULATION_SIZE	GENOME_FREQUENCY	ANNOTATED_GENES	ratio	ANNOTATED_GENES2
GO:0003723	RNA binding	20	70	0.2857	583	6421	0.0908	YDL060W, YDL213C, YDR037W, YDR117C, YDR365C, YEL026W, YER007C-A, YGL078C, YGR159C, YJR014W, YLL018C, YMR260C, YNL110C, YNL124W, YNR024W, YNR054C, YOR078W, YOR198C, YPL146C, YPR137W	1.65388	TSR1, NOP6, KRS1, TMA64, ESF1, SNU13, TMA20, DBP3, NSR1, TMA22, DPS1, TIF11, NOP15, NAF1, MPP6, ESF2, BUD21, BFR1, NOP53, RRP9
GO:0043167	ion binding	16	70	0.2286	1611	6421	0.2509	YAL035W, YCR087C-A, YDL060W, YDL098C, YDR037W, YGL078C, YGR094W, YGR202C, YHR019C, YHR064C, YJL087C, YKL106W, YKL160W, YLL018C, YML093W, YOR119C	-0.134442	FUN12, YCR087C-A, TSR1, SNU23, KRS1, DBP3, VAS1, PCT1, DED81, SSZ1, TRL1, AAT1, ELF1, DPS1, UTP14, RIO1
GO:0003677	DNA binding	9	70	0.1286	618	6421	0.0962	YCR087C-A, YDL070W, YDR174W, YGR159C, YGR285C, YJL076W, YLR399C, YPL127C, YPR104C	0.417761	YCR087C-A, BDF2, HMO1, NSR1, ZUO1, NET1, BDF1, HHO1, FHL1
GO:0003729	mRNA binding	7	70	0.1	197	6421	0.0307	YDR037W, YFR001W, YGR103W, YGR159C, YJR014W, YKL172W, YOR198C	1.7046	KRS1, LOC1, NOP7, NSR1, TMA22, EBP2, BFR1
GO:0019843	rRNA binding	7	70	0.1	156	6421	0.0243	YAL035W, YDL213C, YDR312W, YGR103W, YHR066W, YNL110C, YPL146C	2.04125	FUN12, NOP6, SSF2, NOP7, SSF1, NOP15, NOP53
GO:0016740	transferase activity	6	70	0.0857	823	6421	0.1282	YCL054W, YGR202C, YIL096C, YJL087C, YKL106W, YOR119C	-0.580487	SPB1, PCT1, BMT5, TRL1, AAT1, RIO1
GO:0016874	ligase activity	5	70	0.0714	106	6421	0.0165	YDR037W, YGR094W, YHR019C, YJL087C, YLL018C	2.11331	KRS1, VAS1, DED81, TRL1, DPS1
GO:0016787	hydrolase activity	5	70	0.0714	708	6421	0.1103	YAL035W, YGL078C, YGR094W, YJL087C, YOR119C	-0.626378	FUN12, DBP3, VAS1, TRL1, RIO1
GO:0008135	translation factor activity, RNA binding	4	70	0.0571	56	6421	0.0087	YAL035W, YDR117C, YJR014W, YMR260C	2.71194	FUN12, TMA64, TMA22, TIF11
GO:0003682	chromatin binding	3	70	0.0429	134	6421	0.0209	YLR002C, YLR399C, YPL127C	1.03817	NOC3, BDF1, HHO1
GO:0008134	transcription factor binding	3	70	0.0429	111	6421	0.0173	YDL070W, YLR399C, YPR104C	1.30985	BDF2, BDF1, FHL1
GO:0042393	histone binding	3	70	0.0429	52	6421	0.0081	YDL070W, YLR399C, YPR018W	2.40382	BDF2, BDF1, RLF2
GO:0016853	isomerase activity	2	70	0.0286	76	6421	0.0118	YLR449W, YML074C	1.27137	FPR4, FPR3
GO:0016301	kinase activity	2	70	0.0286	242	6421	0.0377	YJL087C, YOR119C	-0.399564	TRL1, RIO1
GO:0030234	enzyme regulator activity	2	70	0.0286	283	6421	0.0441	YJL076W, YNR054C	-0.625359	NET1, ESF2
GO:0016887	ATPase activity	2	70	0.0286	204	6421	0.0318	YGL078C, YHR064C	-0.153126	DBP3, SSZ1
GO:0016779	nucleotidyltransferase activity	2	70	0.0286	132	6421	0.0206	YGR202C, YJL148W	0.474905	PCT1, RPA34
GO:0008168	methyltransferase activity	2	70	0.0286	96	6421	0.015	YCL054W, YIL096C	0.934337	SPB1, BMT5
GO:0003924	GTPase activity	2	70	0.0286	85	6421	0.0132	YAL035W, YDL060W	1.10991	FUN12, TSR1
GO:0019899	enzyme binding	1	70	0.0143	202	6421	0.0315	YKL160W	-1.13891	ELF1
GO:0004386	helicase activity	1	70	0.0143	112	6421	0.0174	YGL078C	-0.288056	DBP3
GO:0003700	DNA-binding transcription factor activity	1	70	0.0143	168	6421	0.0262	YPR104C	-0.873018	FHL1
GO:0008289	lipid binding	1	70	0.0143	132	6421	0.0206	YGR202C	-0.525095	PCT1
GO:0003735	structural constituent of ribosome	1	70	0.0143	237	6421	0.0369	YDR115W	-1.36944	YDR115W
GO:0004518	nuclease activity	1	70	0.0143	163	6421	0.0254	YJL087C	-0.829429	TRL1
GO:0051082	unfolded protein binding	1	70	0.0143	86	6421	0.0134	YHR064C	0.0930345	SSZ1

## Sheet: 5UTR_BP
GOID	TERM	NUM_LIST_ANNOTATIONS	LIST_SIZE	CLUSTER_FREQUENCY	TOTAL_NUM_ANNOTATIONS	POPULATION_SIZE	GENOME_FREQUENCY	ANNOTATED_GENES	ratio	ANNOTATED_GENES2
GO:0006364	rRNA processing	39	70	0.5571	356	6439	0.0553	YAL025C, YAL035W, YCL054W, YCR087C-A, YDL060W, YDL153C, YDL213C, YDR117C, YDR365C, YEL026W, YER002W, YFR001W, YGL029W, YGL078C, YGR103W, YGR159C, YGR285C, YHR064C, YHR066W, YIL019W, YIL096C, YKL021C, YKL099C, YKL172W, YLR002C, YLR051C, YLR068W, YML093W, YNL110C, YNL124W, YNR024W, YNR054C, YOR078W, YOR119C, YOR272W, YOR287C, YPL146C, YPR137W, YPR143W	3.33301	MAK16, FUN12, SPB1, YCR087C-A, TSR1, SAS10, NOP6, TMA64, ESF1, SNU13, NOP16, LOC1, CGR1, DBP3, NOP7, NSR1, ZUO1, SSZ1, SSF1, FAF1, BMT5, MAK11, UTP11, EBP2, NOC3, FCF2, FYV7, UTP14, NOP15, NAF1, MPP6, ESF2, BUD21, RIO1, YTM1, RRP36, NOP53, RRP9, RRP15
GO:0042274	ribosomal small subunit biogenesis	18	70	0.2571	148	6439	0.023	YAL035W, YDL060W, YDL153C, YDL213C, YEL026W, YFR001W, YGR103W, YGR159C, YIL019W, YKL099C, YLR051C, YLR068W, YML093W, YNR054C, YOR078W, YOR119C, YOR287C, YPR137W	3.48381	FUN12, TSR1, SAS10, NOP6, SNU13, LOC1, NOP7, NSR1, FAF1, UTP11, FCF2, FYV7, UTP14, ESF2, BUD21, RIO1, RRP36, RRP9
GO:0042273	ribosomal large subunit biogenesis	17	70	0.2429	124	6439	0.0193	YAL025C, YCL054W, YDR312W, YEL026W, YER002W, YFR001W, YGL078C, YGR103W, YHR066W, YKL021C, YKL172W, YLR002C, YNL110C, YOR272W, YPL146C, YPR143W, YPR169W	3.6566	MAK16, SPB1, SSF2, SNU13, NOP16, LOC1, DBP3, NOP7, SSF1, MAK11, EBP2, NOC3, NOP15, YTM1, NOP53, RRP15, JIP5
GO:0033043	regulation of organelle organization	8	70	0.1143	341	6439	0.053	YDL070W, YJL076W, YLR399C, YLR449W, YML074C, YOR119C, YOR198C, YPL127C	1.10971	BDF2, NET1, BDF1, FPR4, FPR3, RIO1, BFR1, HHO1
GO:0006325	chromatin organization	8	70	0.1143	307	6439	0.0477	YDL070W, YJL076W, YKL160W, YLR399C, YLR449W, YML074C, YPL127C, YPR018W	1.26124	BDF2, NET1, ELF1, BDF1, FPR4, FPR3, HHO1, RLF2
GO:0042255	ribosome assembly	7	70	0.1	80	6439	0.0124	YAL035W, YDR312W, YGR159C, YHR066W, YKL021C, YNR054C, YPL146C	3.00876	FUN12, SSF2, NSR1, SSF1, MAK11, ESF2, NOP53
GO:0002181	cytoplasmic translation	6	70	0.0857	205	6439	0.0318	YAL035W, YDR117C, YER007C-A, YHR064C, YJR014W, YMR260C	1.42882	FUN12, TMA64, TMA20, SSZ1, TMA22, TIF11
GO:0048285	organelle fission	5	70	0.0714	271	6439	0.0421	YJL076W, YKL172W, YML074C, YOR119C, YOR198C	0.763117	NET1, EBP2, FPR3, RIO1, BFR1
GO:0006413	translational initiation	5	70	0.0714	69	6439	0.0107	YAL035W, YDR117C, YER007C-A, YJR014W, YMR260C	2.73674	FUN12, TMA64, TMA20, TMA22, TIF11
GO:0051726	regulation of cell cycle	4	70	0.0571	307	6439	0.0477	YJL076W, YML074C, YOR119C, YOR198C	0.261243	NET1, FPR3, RIO1, BFR1
GO:0006366	transcription by RNA polymerase II	4	70	0.0571	549	6439	0.0853	YCR087C-A, YDR174W, YKL160W, YPR104C	-0.577324	YCR087C-A, HMO1, ELF1, FHL1
GO:0006418	tRNA aminoacylation for protein translation	4	70	0.0571	37	6439	0.0057	YDR037W, YGR094W, YHR019C, YLL018C	3.31388	KRS1, VAS1, DED81, DPS1
GO:0000054	ribosomal subunit export from nucleus	3	70	0.0429	53	6439	0.0082	YFR001W, YGR285C, YPL146C	2.38038	LOC1, ZUO1, NOP53
GO:0006417	regulation of translation	3	70	0.0429	194	6439	0.0301	YAL035W, YFR001W, YJL087C	0.508388	FUN12, LOC1, TRL1
GO:0006360	transcription by RNA polymerase I	3	70	0.0429	69	6439	0.0107	YDR174W, YJL148W, YOR119C	1.99978	HMO1, RPA34, RIO1
GO:0006397	mRNA processing	3	70	0.0429	227	6439	0.0353	YDL098C, YEL026W, YGR159C	0.281752	SNU23, SNU13, NSR1
GO:0000278	mitotic cell cycle	3	70	0.0429	393	6439	0.061	YJL076W, YOR119C, YOR198C	-0.510085	NET1, RIO1, BFR1
GO:0009451	RNA modification	3	70	0.0429	180	6439	0.028	YCL054W, YIL096C, YNL124W	0.616447	SPB1, BMT5, NAF1
GO:0008380	RNA splicing	3	70	0.0429	156	6439	0.0242	YDL098C, YEL026W, YJL087C	0.822898	SNU23, SNU13, TRL1
GO:0006974	cellular response to DNA damage stimulus	2	70	0.0286	238	6439	0.037	YDL070W, YLR399C	-0.37148	BDF2, BDF1
GO:0006281	DNA repair	2	70	0.0286	304	6439	0.0472	YDL070W, YLR399C	-0.72459	BDF2, BDF1
GO:0006457	protein folding	2	70	0.0286	120	6439	0.0186	YGR285C, YHR064C	0.616447	ZUO1, SSZ1
GO:0042221	response to chemical	2	70	0.0286	596	6439	0.0926	YHR064C, YJL087C	-1.69583	SSZ1, TRL1
GO:0051321	meiotic cell cycle	2	70	0.0286	319	6439	0.0495	YML074C, YOR198C	-0.794075	FPR3, BFR1
GO:0006354	DNA-templated transcription, elongation	2	70	0.0286	106	6439	0.0165	YJL148W, YKL160W	0.795417	RPA34, ELF1
GO:0043934	sporulation	2	70	0.0286	169	6439	0.0262	YDL070W, YLR399C	0.122458	BDF2, BDF1
GO:0006414	translational elongation	2	70	0.0286	338	6439	0.0525	YGR285C, YHR064C	-0.877542	ZUO1, SSZ1
GO:0031399	regulation of protein modification process	2	70	0.0286	219	6439	0.034	YJL076W, YLR449W	-0.251449	NET1, FPR4
GO:0018193	peptidyl-amino acid modification	2	70	0.0286	251	6439	0.039	YLR449W, YML074C	-0.448206	FPR4, FPR3
GO:0000910	cytokinesis	1	70	0.0143	108	6439	0.0168	YJL076W	-0.23155	NET1
GO:0006352	DNA-templated transcription, initiation	1	70	0.0143	93	6439	0.0144	YDR174W	-0.0158209	HMO1
GO:0006997	nucleus organization	1	70	0.0143	70	6439	0.0109	YJL076W	0.394055	NET1
GO:0032543	mitochondrial translation	1	70	0.0143	176	6439	0.0273	YDR115W	-0.936094	YDR115W
GO:0006310	DNA recombination	1	70	0.0143	253	6439	0.0393	YPL127C	-1.45966	HHO1
GO:0006260	DNA replication	1	70	0.0143	150	6439	0.0233	YLR002C	-0.705481	NOC3
GO:0007010	cytoskeleton organization	1	70	0.0143	273	6439	0.0424	YJL076W	-1.56942	NET1
GO:0008033	tRNA processing	1	70	0.0143	132	6439	0.0205	YJL087C	-0.521056	TRL1
GO:0006629	lipid metabolic process	1	70	0.0143	343	6439	0.0533	YGR202C	-1.89873	PCT1
GO:0016570	histone modification	1	70	0.0143	144	6439	0.0224	YLR449W	-0.646587	FPR4
GO:0006470	protein dephosphorylation	1	70	0.0143	95	6439	0.0148	YJL076W	-0.0465177	NET1
GO:0006970	response to osmotic stress	1	70	0.0143	80	6439	0.0124	YNL091W	0.20141	NST1
GO:0051052	regulation of DNA metabolic process	1	70	0.0143	97	6439	0.0151	YPL127C	-0.0765749	HHO1
GO:0006468	protein phosphorylation	1	70	0.0143	247	6439	0.0384	YOR119C	-1.42503	RIO1
GO:0008213	protein alkylation	1	70	0.0143	58	6439	0.009	YLR449W	0.665357	FPR4
GO:0006401	RNA catabolic process	1	70	0.0143	161	6439	0.025	YNR024W	-0.807579	MPP6
GO:0015931	nucleobase-containing compound transport	1	70	0.0143	177	6439	0.0275	YFR001W	-0.944268	LOC1
GO:0006520	cellular amino acid metabolic process	1	70	0.0143	222	6439	0.0345	YKL106W	-1.27108	AAT1

## Sheet: CDS_MF
GOID	TERM	NUM_LIST_ANNOTATIONS	LIST_SIZE	CLUSTER_FREQUENCY	TOTAL_NUM_ANNOTATIONS	POPULATION_SIZE	GENOME_FREQUENCY	ANNOTATED_GENES	ratio	ANNOTATED_GENES2
GO:0003723	RNA binding	46	156	0.2949	583	6421	0.0908	YBR189W, YDL014W, YDL031W, YDL092W, YDL148C, YDL208W, YDL213C, YDR037W, YDR117C, YDR120C, YDR337W, YDR365C, YDR381W, YDR412W, YEL026W, YER007C-A, YER029C, YER165W, YER176W, YGL078C, YGR159C, YHR065C, YHR072W-A, YJR014W, YKL082C, YKL122C, YLL018C, YLR061W, YLR197W, YLR276C, YLR336C, YLR448W, YMR239C, YMR260C, YNL062C, YNL110C, YNL124W, YNL302C, YNR024W, YNR054C, YOL121C, YOR198C, YOR310C, YPL043W,…	1.69939	RPS9B, NOP1, DBP10, SRP14, NOP14, NHP2, NOP6, KRS1, TMA64, TRM1, MRPS28, ESF1, YRA1, RRP17, SNU13, TMA20, SMB1, PAB1, ECM32, DBP3, NSR1, RRP3, NOP10, TMA22, RRP14, SRP21, DPS1, RPL22A, NOP56, DBP9, SGD1, RPL6B, RNT1, TIF11, GCD10, NOP15, NAF1, RPS19B, MPP6, ESF2, RPS19A, BFR1, NOP58, NOP4, NOP53, RRP9
GO:0043167	ion binding	24	156	0.1538	1611	6421	0.2509	YAL035W, YCR087C-A, YDL031W, YDL098C, YDR037W, YER129W, YER176W, YFR009W, YGL078C, YGR094W, YGR202C, YHR019C, YHR064C, YHR065C, YHR143W-A, YHR216W, YJL087C, YKL160W, YLL018C, YLR276C, YLR432W, YML093W, YNL227C, YOR119C	-0.705598	FUN12, YCR087C-A, DBP10, SNU23, KRS1, SAK1, ECM32, GCN20, DBP3, VAS1, PCT1, DED81, SSZ1, RRP3, RPC10, IMD2, TRL1, ELF1, DPS1, DBP9, IMD3, UTP14, JJJ1, RIO1
GO:0003677	DNA binding	21	156	0.1346	618	6421	0.0962	YBL003C, YBR154C, YCR087C-A, YDL070W, YDR026C, YDR174W, YDR225W, YER161C, YER176W, YGR159C, YGR285C, YHR143W-A, YHR146W, YJL076W, YKL082C, YKR062W, YLR399C, YOL006C, YPL127C, YPR104C, YPR187W	0.484034	HTA2, RPB5, YCR087C-A, BDF2, NSI1, HMO1, HTA1, SPT2, ECM32, NSR1, ZUO1, RPC10, CRP1, NET1, RRP14, TFA2, BDF1, TOP1, HHO1, FHL1, RPO26
GO:0003735	structural constituent of ribosome	18	156	0.1154	237	6421	0.0369	YBL038W, YBR189W, YDL075W, YDR115W, YDR337W, YGR076C, YIL052C, YJL136C, YJL190C, YKR057W, YLR061W, YLR367W, YLR448W, YNL122C, YNL302C, YOL121C, YOR369C, YPL183W-A	1.64436	MRPL16, RPS9B, RPL31A, YDR115W, MRPS28, MRPL25, RPL34B, RPS21B, RPS22A, RPS21A, RPL22A, RPS22B, RPL6B, YNL122C, RPS19B, RPS19A, RPS12, RTC6
GO:0003729	mRNA binding	17	156	0.109	197	6421	0.0307	YDR037W, YER165W, YER176W, YFR001W, YGR072W, YGR103W, YGR159C, YHR216W, YJR014W, YKL172W, YLR197W, YLR276C, YLR432W, YOR198C, YOR206W, YOR310C, YPL043W	1.82859	KRS1, PAB1, ECM32, LOC1, UPF3, NOP7, NSR1, IMD2, TMA22, EBP2, NOP56, DBP9, IMD3, BFR1, NOC2, NOP58, NOP4
GO:0019843	rRNA binding	12	156	0.0769	156	6421	0.0243	YAL035W, YBL038W, YBR189W, YDL213C, YDR312W, YDR337W, YGR103W, YHR066W, YNL110C, YOL077C, YPL043W, YPL146C	1.66274	FUN12, MRPL16, RPS9B, NOP6, SSF2, MRPS28, NOP7, SSF1, NOP15, BRX1, NOP4, NOP53
GO:0016787	hydrolase activity	11	156	0.0705	708	6421	0.1103	YAL035W, YDL031W, YER176W, YGL078C, YGR094W, YHR065C, YJL087C, YLR276C, YMR239C, YOR119C, YPL110C	-0.644994	FUN12, DBP10, ECM32, DBP3, VAS1, RRP3, TRL1, DBP9, RNT1, RIO1, GDE1
GO:0016740	transferase activity	10	156	0.0641	823	6421	0.1282	YCL054W, YDL014W, YDR120C, YER129W, YGR202C, YHR207C, YIL096C, YJL087C, YOR119C, YPR072W	-0.99964	SPB1, NOP1, TRM1, SAK1, PCT1, SET5, BMT5, TRL1, RIO1, NOT5
GO:0003682	chromatin binding	7	156	0.0449	134	6421	0.0209	YDR325W, YER165W, YHR216W, YLR002C, YLR399C, YLR455W, YPL127C	1.10445	YCG1, PAB1, IMD2, NOC3, BDF1, PDP3, HHO1
GO:0030234	enzyme regulator activity	7	156	0.0449	283	6421	0.0441	YDR361C, YDR381W, YER165W, YGR280C, YJL076W, YNL227C, YNR054C	0.0258767	BCP1, YRA1, PAB1, PXR1, NET1, JJJ1, ESF2
GO:0008168	methyltransferase activity	6	156	0.0385	96	6421	0.015	YCL054W, YDL014W, YDR120C, YHR207C, YIL096C, YNL062C	1.36318	SPB1, NOP1, TRM1, SET5, BMT5, GCD10
GO:0008135	translation factor activity, RNA binding	6	156	0.0385	56	6421	0.0087	YAL003W, YAL035W, YDR117C, YHR038W, YJR014W, YMR260C	2.14079	EFB1, FUN12, TMA64, RRF1, TMA22, TIF11
GO:0004386	helicase activity	5	156	0.0321	112	6421	0.0174	YDL031W, YER176W, YGL078C, YHR065C, YLR276C	0.877753	DBP10, ECM32, DBP3, RRP3, DBP9
GO:0016779	nucleotidyltransferase activity	5	156	0.0321	132	6421	0.0206	YBR154C, YGR202C, YHR143W-A, YJL148W, YPR187W	0.640714	RPB5, PCT1, RPC10, RPA34, RPO26
GO:0016874	ligase activity	5	156	0.0321	106	6421	0.0165	YDR037W, YGR094W, YHR019C, YJL087C, YLL018C	0.957188	KRS1, VAS1, DED81, TRL1, DPS1
GO:0019899	enzyme binding	4	156	0.0256	202	6421	0.0315	YER165W, YHR146W, YKL160W, YKR062W	-0.295031	PAB1, CRP1, ELF1, TFA2
GO:0008134	transcription factor binding	4	156	0.0256	111	6421	0.0173	YDL070W, YKR062W, YLR399C, YPR104C	0.568764	BDF2, TFA2, BDF1, FHL1
GO:0016301	kinase activity	4	156	0.0256	242	6421	0.0377	YER129W, YHR146W, YJL087C, YOR119C	-0.555683	SAK1, CRP1, TRL1, RIO1
GO:0042393	histone binding	4	156	0.0256	52	6421	0.0081	YBR195C, YDL070W, YLR399C, YPR018W	1.66274	MSI1, BDF2, BDF1, RLF2
GO:0016887	ATPase activity	4	156	0.0256	204	6421	0.0318	YFR009W, YGL078C, YHR064C, YHR065C	-0.309245	GCN20, DBP3, SSZ1, RRP3
GO:0016491	oxidoreductase activity	3	156	0.0192	344	6421	0.0536	YHR216W, YLR432W, YMR315W	-1.47812	IMD2, IMD3, YMR315W
GO:0016853	isomerase activity	3	156	0.0192	76	6421	0.0118	YLR449W, YML074C, YOL006C	0.700215	FPR4, FPR3, TOP1
GO:0022857	transmembrane transporter activity	3	156	0.0192	375	6421	0.0584	YDR033W, YGL077C, YPL094C	-1.6026	MRH1, HNM1, SEC62
GO:0004518	nuclease activity	2	156	0.0128	163	6421	0.0254	YJL087C, YMR239C	-0.985548	TRL1, RNT1
GO:0003700	DNA-binding transcription factor activity	1	156	0.0064	168	6421	0.0262	YPR104C	-2.02914	FHL1
GO:0003924	GTPase activity	1	156	0.0064	85	6421	0.0132	YAL035W	-1.04621	FUN12
GO:0008092	cytoskeletal protein binding	1	156	0.0064	115	6421	0.0179	YDR361C	-1.48231	BCP1
GO:0005085	guanyl-nucleotide exchange factor activity	1	156	0.0064	55	6421	0.0086	YAL003W	-0.41818	EFB1
GO:0051082	unfolded protein binding	1	156	0.0064	86	6421	0.0134	YHR064C	-1.06308	SSZ1
GO:0008289	lipid binding	1	156	0.0064	132	6421	0.0206	YGR202C	-1.68121	PCT1

## Sheet: CDS_BP
GOID	TERM	NUM_LIST_ANNOTATIONS	LIST_SIZE	CLUSTER_FREQUENCY	TOTAL_NUM_ANNOTATIONS	POPULATION_SIZE	GENOME_FREQUENCY	ANNOTATED_GENES	ratio	ANNOTATED_GENES2
GO:0006364	rRNA processing	60	156	0.3846	356	6439	0.0553	YAL025C, YAL035W, YBR189W, YCL054W, YCR087C-A, YDL014W, YDL031W, YDL148C, YDL153C, YDL208W, YDL213C, YDR117C, YDR365C, YDR412W, YEL026W, YER002W, YER082C, YER126C, YFR001W, YGL029W, YGL078C, YGR103W, YGR159C, YGR280C, YGR285C, YHR064C, YHR065C, YHR066W, YHR072W-A, YIL019W, YIL096C, YJL136C, YKL021C, YKL082C, YKL099C, YKL172W, YKR057W, YLR002C, YLR051C, YLR068W, YLR197W, YLR276C, YML093W, YMR239C,…	2.79838	MAK16, FUN12, RPS9B, SPB1, YCR087C-A, NOP1, DBP10, NOP14, SAS10, NHP2, NOP6, TMA64, ESF1, RRP17, SNU13, NOP16, UTP7, NSA2, LOC1, CGR1, DBP3, NOP7, NSR1, PXR1, ZUO1, SSZ1, RRP3, SSF1, NOP10, FAF1, BMT5, RPS21B, MAK11, RRP14, UTP11, EBP2, RPS21A, NOC3, FCF2, FYV7, NOP56, DBP9, UTP14, RNT1, NOP15, NAF1, JJJ1, KRI1, MPP6, ESF2, BRX1, RIO1, YTM1, RRP36, RRS1, NOP58, NOP4, NOP53, RRP9, RRP15
GO:0042274	ribosomal small subunit biogenesis	29	156	0.1859	148	6439	0.023	YAL035W, YBR189W, YDL148C, YDL153C, YDL213C, YEL026W, YER082C, YFR001W, YGR103W, YGR159C, YHR065C, YIL019W, YJL136C, YKL082C, YKL099C, YKR057W, YLR051C, YLR068W, YLR336C, YML093W, YNL302C, YNL308C, YNR054C, YOL121C, YOR119C, YOR287C, YOR294W, YOR310C, YPR137W	3.01575	FUN12, RPS9B, NOP14, SAS10, NOP6, SNU13, UTP7, LOC1, NOP7, NSR1, RRP3, FAF1, RPS21B, RRP14, UTP11, RPS21A, FCF2, FYV7, SGD1, UTP14, RPS19B, KRI1, ESF2, RPS19A, RIO1, RRP36, RRS1, NOP58, RRP9
GO:0042273	ribosomal large subunit biogenesis	28	156	0.1795	124	6439	0.0193	YAL025C, YCL054W, YDL031W, YDL208W, YDR312W, YEL026W, YER002W, YER126C, YFR001W, YGL078C, YGR103W, YHR066W, YKL021C, YKL082C, YKL172W, YLR002C, YLR276C, YLR448W, YNL110C, YNL227C, YOL077C, YOR206W, YOR272W, YOR294W, YPL043W, YPL146C, YPR143W, YPR169W	3.22038	MAK16, SPB1, DBP10, NHP2, SSF2, SNU13, NOP16, NSA2, LOC1, DBP3, NOP7, SSF1, MAK11, RRP14, EBP2, NOC3, DBP9, RPL6B, NOP15, JJJ1, BRX1, NOC2, YTM1, RRS1, NOP4, NOP53, RRP15, JIP5
GO:0006325	chromatin organization	18	156	0.1154	307	6439	0.0477	YAL011W, YBL003C, YBR195C, YDL070W, YDR026C, YDR225W, YER161C, YGL252C, YJL076W, YKL160W, YLR399C, YLR449W, YML074C, YMR239C, YNL136W, YOL006C, YPL127C, YPR018W	1.27505	SWC3, HTA2, MSI1, BDF2, NSI1, HTA1, SPT2, RTG2, NET1, ELF1, BDF1, FPR4, FPR3, RNT1, EAF7, TOP1, HHO1, RLF2
GO:0002181	cytoplasmic translation	17	156	0.109	205	6439	0.0318	YAL035W, YDL075W, YDR117C, YER007C-A, YHR064C, YIL052C, YJL136C, YJL190C, YJR014W, YKR057W, YLR061W, YLR367W, YLR448W, YMR260C, YNL302C, YOL121C, YOR369C	1.7752	FUN12, RPL31A, TMA64, TMA20, SSZ1, RPL34B, RPS21B, RPS22A, TMA22, RPS21A, RPL22A, RPS22B, RPL6B, TIF11, RPS19B, RPS19A, RPS12
GO:0006366	transcription by RNA polymerase II	16	156	0.1026	549	6439	0.0853	YBR154C, YCR087C-A, YDR174W, YDR225W, YER161C, YGL252C, YHR143W-A, YKL160W, YKR062W, YLR455W, YMR239C, YNL136W, YOL006C, YPR072W, YPR104C, YPR187W	0.266556	RPB5, YCR087C-A, HMO1, HTA1, SPT2, RTG2, RPC10, ELF1, TFA2, PDP3, RNT1, EAF7, TOP1, NOT5, FHL1, RPO26
GO:0033043	regulation of organelle organization	12	156	0.0769	341	6439	0.053	YAL003W, YDL070W, YDR026C, YGL252C, YGR280C, YJL076W, YLR399C, YLR449W, YML074C, YOR119C, YOR198C, YPL127C	0.538553	EFB1, BDF2, NSI1, RTG2, PXR1, NET1, BDF1, FPR4, FPR3, RIO1, BFR1, HHO1
GO:0042255	ribosome assembly	11	156	0.0705	80	6439	0.0124	YAL035W, YDR312W, YGR159C, YHR066W, YKL021C, YLR448W, YNL302C, YNR054C, YOL077C, YOL121C, YPL146C	2.50472	FUN12, SSF2, NSR1, SSF1, MAK11, RPL6B, RPS19B, ESF2, BRX1, RPS19A, NOP53
GO:0006417	regulation of translation	10	156	0.0641	194	6439	0.0301	YAL003W, YAL035W, YBR189W, YER165W, YER176W, YFR001W, YFR009W, YGR072W, YJL087C, YPR072W	1.08923	EFB1, FUN12, RPS9B, PAB1, ECM32, LOC1, GCN20, UPF3, TRL1, NOT5
GO:0009451	RNA modification	9	156	0.0577	180	6439	0.028	YCL054W, YDL014W, YDL208W, YDR120C, YHR072W-A, YIL096C, YLR197W, YNL062C, YNL124W	1.04529	SPB1, NOP1, NHP2, TRM1, NOP10, BMT5, NOP56, GCD10, NAF1
GO:0048285	organelle fission	8	156	0.0513	271	6439	0.0421	YDR325W, YDR361C, YJL076W, YKL172W, YML074C, YOL006C, YOR119C, YOR198C	0.28507	YCG1, BCP1, NET1, EBP2, FPR3, TOP1, RIO1, BFR1
GO:0032543	mitochondrial translation	7	156	0.0449	176	6439	0.0273	YBL038W, YDR115W, YDR337W, YGR076C, YHR038W, YNL122C, YPL183W-A	0.715142	MRPL16, YDR115W, MRPS28, MRPL25, RRF1, YNL122C, RTC6
GO:0006401	RNA catabolic process	7	156	0.0449	161	6439	0.025	YER165W, YER176W, YGR072W, YKL023W, YMR239C, YNR024W, YPR072W	0.843657	PAB1, ECM32, UPF3, YKL023W, RNT1, MPP6, NOT5
GO:0006360	transcription by RNA polymerase I	7	156	0.0449	69	6439	0.0107	YBR154C, YDR026C, YDR174W, YHR143W-A, YJL148W, YOR119C, YPR187W	2.06605	RPB5, NSI1, HMO1, RPC10, RPA34, RIO1, RPO26
GO:0051726	regulation of cell cycle	6	156	0.0385	307	6439	0.0477	YDR325W, YDR361C, YJL076W, YML074C, YOR119C, YOR198C	-0.309914	YCG1, BCP1, NET1, FPR3, RIO1, BFR1
GO:0000054	ribosomal subunit export from nucleus	6	156	0.0385	53	6439	0.0082	YDR361C, YFR001W, YGR285C, YNL227C, YOR294W, YPL146C	2.22426	BCP1, LOC1, ZUO1, JJJ1, RRS1, NOP53
GO:0006281	DNA repair	6	156	0.0385	304	6439	0.0472	YBL003C, YDL070W, YDR225W, YDR381W, YLR399C, YNL136W	-0.295746	HTA2, BDF2, HTA1, YRA1, BDF1, EAF7
GO:0000278	mitotic cell cycle	6	156	0.0385	393	6439	0.061	YDR325W, YDR361C, YJL076W, YOL006C, YOR119C, YOR198C	-0.666204	YCG1, BCP1, NET1, TOP1, RIO1, BFR1
GO:0006354	DNA-templated transcription, elongation	6	156	0.0385	106	6439	0.0165	YER161C, YJL148W, YKL160W, YLR455W, YOL006C, YPR072W	1.22426	SPT2, RPA34, ELF1, PDP3, TOP1, NOT5
GO:0006413	translational initiation	6	156	0.0385	69	6439	0.0107	YAL035W, YDR117C, YER007C-A, YER165W, YJR014W, YMR260C	1.84366	FUN12, TMA64, TMA20, PAB1, TMA22, TIF11
GO:0006974	cellular response to DNA damage stimulus	6	156	0.0385	238	6439	0.037	YBL003C, YDL070W, YDR225W, YDR361C, YLR399C, YNL136W	0.0573635	HTA2, BDF2, HTA1, BCP1, BDF1, EAF7
GO:0006397	mRNA processing	5	156	0.0321	227	6439	0.0353	YDL098C, YEL026W, YER029C, YER165W, YGR159C	-0.137402	SNU23, SNU13, SMB1, PAB1, NSR1
GO:0018193	peptidyl-amino acid modification	5	156	0.0321	251	6439	0.039	YER129W, YHR207C, YLR449W, YML074C, YNL136W	-0.282397	SAK1, SET5, FPR4, FPR3, EAF7
GO:0015931	nucleobase-containing compound transport	5	156	0.0321	177	6439	0.0275	YDR381W, YER165W, YFR001W, YNL302C, YOL121C	0.221541	YRA1, PAB1, LOC1, RPS19B, RPS19A
GO:0008380	RNA splicing	4	156	0.0256	156	6439	0.0242	YDL098C, YEL026W, YER029C, YJL087C	0.0818165	SNU23, SNU13, SMB1, TRL1
GO:0006414	translational elongation	4	156	0.0256	338	6439	0.0525	YAL003W, YFR009W, YGR285C, YHR064C	-1.03366	EFB1, GCN20, ZUO1, SSZ1
GO:0006418	tRNA aminoacylation for protein translation	4	156	0.0256	37	6439	0.0057	YDR037W, YGR094W, YHR019C, YLL018C	2.15777	KRS1, VAS1, DED81, DPS1
GO:0042221	response to chemical	4	156	0.0256	596	6439	0.0926	YGL077C, YGL252C, YHR064C, YJL087C	-1.85195	HNM1, RTG2, SSZ1, TRL1
GO:0006468	protein phosphorylation	4	156	0.0256	247	6439	0.0384	YDR361C, YER129W, YHR146W, YOR119C	-0.581149	BCP1, SAK1, CRP1, RIO1
GO:0016570	histone modification	4	156	0.0256	144	6439	0.0224	YDL014W, YHR207C, YLR449W, YNL136W	0.197294	NOP1, SET5, FPR4, EAF7
GO:0055085	transmembrane transport	4	156	0.0256	457	6439	0.071	YDL092W, YDR033W, YGL077C, YPL094C	-1.46883	SRP14, MRH1, HNM1, SEC62
GO:0006605	protein targeting	4	156	0.0256	259	6439	0.0402	YBR288C, YDL092W, YKL122C, YPL094C	-0.64959	APM3, SRP14, SRP21, SEC62
GO:0006310	DNA recombination	3	156	0.0192	253	6439	0.0393	YGR072W, YOL006C, YPL127C	-1.03081	UPF3, TOP1, HHO1
GO:0007010	cytoskeleton organization	3	156	0.0192	273	6439	0.0424	YAL003W, YDR361C, YJL076W	-1.14058	EFB1, BCP1, NET1
GO:0006260	DNA replication	3	156	0.0192	150	6439	0.0233	YER129W, YLR002C, YOL006C	-0.276637	SAK1, NOC3, TOP1
GO:0006383	transcription by RNA polymerase III	3	156	0.0192	42	6439	0.0065	YBR154C, YHR143W-A, YPR187W	1.55986	RPB5, RPC10, RPO26
GO:0043144	snoRNA processing	3	156	0.0192	45	6439	0.007	YDL014W, YGR280C, YMR239C	1.46033	NOP1, PXR1, RNT1
GO:0031399	regulation of protein modification process	3	156	0.0192	219	6439	0.034	YDR361C, YJL076W, YLR449W	-0.822606	BCP1, NET1, FPR4
GO:0008213	protein alkylation	3	156	0.0192	58	6439	0.009	YDL014W, YHR207C, YLR449W	1.0942	NOP1, SET5, FPR4
GO:0008033	tRNA processing	3	156	0.0192	132	6439	0.0205	YDR120C, YJL087C, YNL062C	-0.0922129	TRM1, TRL1, GCD10
GO:0051321	meiotic cell cycle	3	156	0.0192	319	6439	0.0495	YDR325W, YML074C, YOR198C	-1.36523	YCG1, FPR3, BFR1
GO:0051052	regulation of DNA metabolic process	3	156	0.0192	97	6439	0.0151	YGR280C, YOL006C, YPL127C	0.352268	PXR1, TOP1, HHO1
GO:0070647	protein modification by small protein conjugation or removal	2	156	0.0128	222	6439	0.0345	YGR072W, YPR072W	-1.4272	UPF3, NOT5
GO:0007059	chromosome segregation	2	156	0.0128	219	6439	0.034	YDR325W, YOL006C	-1.40757	YCG1, TOP1
GO:0055086	nucleobase-containing small molecule metabolic process	2	156	0.0128	223	6439	0.0346	YHR216W, YLR432W	-1.43368	IMD2, IMD3
GO:0071554	cell wall organization or biogenesis	2	156	0.0128	298	6439	0.0463	YER033C, YMR239C	-1.85195	ZRG8, RNT1
GO:0006997	nucleus organization	2	156	0.0128	70	6439	0.0109	YJL076W, YPL105C	0.237936	NET1, SYH1
GO:0006629	lipid metabolic process	2	156	0.0128	343	6439	0.0533	YGR202C, YPL110C	-2.05485	PCT1, GDE1
GO:0043934	sporulation	2	156	0.0128	169	6439	0.0262	YDL070W, YLR399C	-1.03366	BDF2, BDF1
GO:0006457	protein folding	2	156	0.0128	120	6439	0.0186	YGR285C, YHR064C	-0.539672	ZUO1, SSZ1
GO:0006091	generation of precursor metabolites and energy	2	156	0.0128	139	6439	0.0216	YER129W, YMR315W	-0.751722	SAK1, YMR315W
GO:0006811	ion transport	2	156	0.0128	346	6439	0.0537	YDR033W, YGL077C	-2.06741	MRH1, HNM1
GO:0006352	DNA-templated transcription, initiation	2	156	0.0128	93	6439	0.0144	YDR174W, YKR062W	-0.17194	HMO1, TFA2
GO:0006353	DNA-templated transcription, termination	2	156	0.0128	41	6439	0.0064	YDR026C, YMR239C	1.00967	NSI1, RNT1
GO:0006970	response to osmotic stress	2	156	0.0128	80	6439	0.0124	YLR336C, YNL091W	0.0452906	SGD1, NST1
GO:0032200	telomere organization	2	156	0.0128	84	6439	0.013	YGR280C, YHR207C	-0.0250987	PXR1, SET5
GO:0007124	pseudohyphal growth	1	156	0.0064	78	6439	0.0121	YER129W	-0.918184	SAK1
GO:0000910	cytokinesis	1	156	0.0064	108	6439	0.0168	YJL076W	-1.38767	NET1
GO:0048193	Golgi vesicle transport	1	156	0.0064	205	6439	0.0318	YBR288C	-2.31226	APM3
GO:0070925	organelle assembly	1	156	0.0064	120	6439	0.0186	YDR361C	-1.53967	BCP1
GO:0043543	protein acylation	1	156	0.0064	81	6439	0.0126	YNL136W	-0.972631	EAF7
GO:0006865	amino acid transport	1	156	0.0064	57	6439	0.0089	YGL077C	-0.465671	HNM1
GO:0006470	protein dephosphorylation	1	156	0.0064	95	6439	0.0148	YJL076W	-1.20264	NET1
GO:0006897	endocytosis	1	156	0.0064	125	6439	0.0194	YNL227C	-1.59857	JJJ1
GO:0005975	carbohydrate metabolic process	1	156	0.0064	248	6439	0.0385	YER129W	-2.58698	SAK1

## Sheet: 3UTR_MF
GOID	TERM	NUM_LIST_ANNOTATIONS	LIST_SIZE	CLUSTER_FREQUENCY	TOTAL_NUM_ANNOTATIONS	POPULATION_SIZE	GENOME_FREQUENCY	ANNOTATED_GENES	ratio	ANNOTATED_GENES2
GO:0003723	RNA binding	18	52	0.3462	583	6421	0.0908	YDL213C, YDR117C, YDR120C, YDR240C, YDR365C, YDR412W, YER007C-A, YER165W, YGR159C, YJR014W, YLL018C, YLR061W, YMR239C, YMR260C, YNL110C, YNR054C, YOR198C, YPL146C	1.93072	NOP6, TMA64, TRM1, SNU56, ESF1, RRP17, TMA20, PAB1, NSR1, TMA22, DPS1, RPL22A, RNT1, TIF11, NOP15, ESF2, BFR1, NOP53
GO:0003677	DNA binding	7	52	0.1346	618	6421	0.0962	YDR174W, YGR159C, YGR285C, YJL076W, YLR399C, YOL006C, YPL127C	0.484034	HMO1, NSR1, ZUO1, NET1, BDF1, TOP1, HHO1
GO:0043167	ion binding	7	52	0.1346	1611	6421	0.2509	YGR202C, YHR019C, YHR064C, YJL087C, YLL018C, YML093W, YMR234W	-0.898243	PCT1, DED81, SSZ1, TRL1, DPS1, UTP14, RNH1
GO:0003729	mRNA binding	6	52	0.1154	197	6421	0.0307	YDR240C, YER165W, YFR001W, YGR159C, YJR014W, YOR198C	1.91105	SNU56, PAB1, LOC1, NSR1, TMA22, BFR1
GO:0019843	rRNA binding	5	52	0.0962	156	6421	0.0243	YDL213C, YDR312W, YHR066W, YNL110C, YPL146C	1.98467	NOP6, SSF2, SSF1, NOP15, NOP53
GO:0016740	transferase activity	4	52	0.0769	823	6421	0.1282	YDR120C, YGR202C, YIL096C, YJL087C	-0.736606	TRM1, PCT1, BMT5, TRL1
GO:0008135	translation factor activity, RNA binding	3	52	0.0577	56	6421	0.0087	YDR117C, YJR014W, YMR260C	2.72575	TMA64, TMA22, TIF11
GO:0016787	hydrolase activity	3	52	0.0577	708	6421	0.1103	YJL087C, YMR234W, YMR239C	-0.9345	TRL1, RNH1, RNT1
GO:0003682	chromatin binding	3	52	0.0577	134	6421	0.0209	YER165W, YLR399C, YPL127C	1.46702	PAB1, BDF1, HHO1
GO:0016853	isomerase activity	3	52	0.0577	76	6421	0.0118	YLR449W, YML074C, YOL006C	2.28518	FPR4, FPR3, TOP1
GO:0016874	ligase activity	3	52	0.0577	106	6421	0.0165	YHR019C, YJL087C, YLL018C	1.80518	DED81, TRL1, DPS1
GO:0030234	enzyme regulator activity	3	52	0.0577	283	6421	0.0441	YER165W, YJL076W, YNR054C	0.388447	PAB1, NET1, ESF2
GO:0004518	nuclease activity	3	52	0.0577	163	6421	0.0254	YJL087C, YMR234W, YMR239C	1.18438	TRL1, RNH1, RNT1
GO:0003735	structural constituent of ribosome	2	52	0.0385	237	6421	0.0369	YDL075W, YLR061W	0.0593993	RPL31A, RPL22A
GO:0008168	methyltransferase activity	2	52	0.0385	96	6421	0.015	YDR120C, YIL096C	1.36318	TRM1, BMT5
GO:0042393	histone binding	2	52	0.0385	52	6421	0.0081	YLR399C, YPR018W	2.2477	BDF1, RLF2
GO:0019899	enzyme binding	1	52	0.0192	202	6421	0.0315	YER165W	-0.710069	PAB1
GO:0008134	transcription factor binding	1	52	0.0192	111	6421	0.0173	YLR399C	0.153727	BDF1
GO:0008289	lipid binding	1	52	0.0192	132	6421	0.0206	YGR202C	-0.0962516	PCT1
GO:0016779	nucleotidyltransferase activity	1	52	0.0192	132	6421	0.0206	YGR202C	-0.0962516	PCT1
GO:0016301	kinase activity	1	52	0.0192	242	6421	0.0377	YJL087C	-0.970721	TRL1
GO:0051082	unfolded protein binding	1	52	0.0192	86	6421	0.0134	YHR064C	0.521878	SSZ1
GO:0016887	ATPase activity	1	52	0.0192	204	6421	0.0318	YHR064C	-0.724283	SSZ1

## Sheet: 3UTR_BP
GOID	TERM	NUM_LIST_ANNOTATIONS	LIST_SIZE	CLUSTER_FREQUENCY	TOTAL_NUM_ANNOTATIONS	POPULATION_SIZE	GENOME_FREQUENCY	ANNOTATED_GENES	ratio	ANNOTATED_GENES2
GO:0006364	rRNA processing	22	52	0.4231	356	6439	0.0553	YDL153C, YDL213C, YDR117C, YDR365C, YDR412W, YER002W, YFR001W, YGL029W, YGR159C, YGR285C, YHR064C, YHR066W, YIL019W, YIL096C, YLR068W, YML093W, YMR239C, YNL110C, YNR054C, YOR287C, YPL146C, YPR143W	2.93588	SAS10, NOP6, TMA64, ESF1, RRP17, NOP16, LOC1, CGR1, NSR1, ZUO1, SSZ1, SSF1, FAF1, BMT5, FYV7, UTP14, RNT1, NOP15, ESF2, RRP36, NOP53, RRP15
GO:0042274	ribosomal small subunit biogenesis	9	52	0.1731	148	6439	0.023	YDL153C, YDL213C, YFR001W, YGR159C, YIL019W, YLR068W, YML093W, YNR054C, YOR287C	2.91265	SAS10, NOP6, LOC1, NSR1, FAF1, FYV7, UTP14, ESF2, RRP36
GO:0006325	chromatin organization	8	52	0.1538	307	6439	0.0477	YJL076W, YLR399C, YLR449W, YML074C, YMR239C, YOL006C, YPL127C, YPR018W	1.69009	NET1, BDF1, FPR4, FPR3, RNT1, TOP1, HHO1, RLF2
GO:0042273	ribosomal large subunit biogenesis	8	52	0.1538	124	6439	0.0193	YDR312W, YER002W, YFR001W, YHR066W, YNL110C, YPL146C, YPR143W, YPR169W	2.99798	SSF2, NOP16, LOC1, SSF1, NOP15, NOP53, RRP15, JIP5
GO:0002181	cytoplasmic translation	7	52	0.1346	205	6439	0.0318	YDL075W, YDR117C, YER007C-A, YHR064C, YJR014W, YLR061W, YMR260C	2.08006	RPL31A, TMA64, TMA20, SSZ1, TMA22, RPL22A, TIF11
GO:0033043	regulation of organelle organization	6	52	0.1154	341	6439	0.053	YJL076W, YLR399C, YLR449W, YML074C, YOR198C, YPL127C	1.12352	NET1, BDF1, FPR4, FPR3, BFR1, HHO1
GO:0042255	ribosome assembly	5	52	0.0962	80	6439	0.0124	YDR312W, YGR159C, YHR066W, YNR054C, YPL146C	2.95218	SSF2, NSR1, SSF1, ESF2, NOP53
GO:0006413	translational initiation	5	52	0.0962	69	6439	0.0107	YDR117C, YER007C-A, YER165W, YJR014W, YMR260C	3.16558	TMA64, TMA20, PAB1, TMA22, TIF11
GO:0048285	organelle fission	4	52	0.0769	271	6439	0.0421	YJL076W, YML074C, YOL006C, YOR198C	0.870032	NET1, FPR3, TOP1, BFR1
GO:0000278	mitotic cell cycle	3	52	0.0577	393	6439	0.061	YJL076W, YOL006C, YOR198C	-0.0812418	NET1, TOP1, BFR1
GO:0006401	RNA catabolic process	3	52	0.0577	161	6439	0.025	YER165W, YMR234W, YMR239C	1.20623	PAB1, RNH1, RNT1
GO:0006397	mRNA processing	3	52	0.0577	227	6439	0.0353	YDR240C, YER165W, YGR159C	0.710595	SNU56, PAB1, NSR1
GO:0051726	regulation of cell cycle	3	52	0.0577	307	6439	0.0477	YJL076W, YML074C, YOR198C	0.275049	NET1, FPR3, BFR1
GO:0000054	ribosomal subunit export from nucleus	3	52	0.0577	53	6439	0.0082	YFR001W, YGR285C, YPL146C	2.80922	LOC1, ZUO1, NOP53
GO:0006417	regulation of translation	3	52	0.0577	194	6439	0.0301	YER165W, YFR001W, YJL087C	0.937231	PAB1, LOC1, TRL1
GO:0006366	transcription by RNA polymerase II	3	52	0.0577	549	6439	0.0853	YDR174W, YMR239C, YOL006C	-0.563519	HMO1, RNT1, TOP1
GO:0008033	tRNA processing	2	52	0.0385	132	6439	0.0205	YDR120C, YJL087C	0.907787	TRM1, TRL1
GO:0006457	protein folding	2	52	0.0385	120	6439	0.0186	YGR285C, YHR064C	1.04529	ZUO1, SSZ1
GO:0006310	DNA recombination	2	52	0.0385	253	6439	0.0393	YOL006C, YPL127C	-0.0308124	TOP1, HHO1
GO:0018193	peptidyl-amino acid modification	2	52	0.0385	251	6439	0.039	YLR449W, YML074C	-0.0193623	FPR4, FPR3
GO:0031399	regulation of protein modification process	2	52	0.0385	219	6439	0.034	YJL076W, YLR449W	0.177394	NET1, FPR4
GO:0051052	regulation of DNA metabolic process	2	52	0.0385	97	6439	0.0151	YOL006C, YPL127C	1.35227	TOP1, HHO1
GO:0042221	response to chemical	2	52	0.0385	596	6439	0.0926	YHR064C, YJL087C	-1.26699	SSZ1, TRL1
GO:0051321	meiotic cell cycle	2	52	0.0385	319	6439	0.0495	YML074C, YOR198C	-0.365231	FPR3, BFR1
GO:0009451	RNA modification	2	52	0.0385	180	6439	0.028	YDR120C, YIL096C	0.460328	TRM1, BMT5
GO:0006418	tRNA aminoacylation for protein translation	2	52	0.0385	37	6439	0.0057	YHR019C, YLL018C	2.74273	DED81, DPS1
GO:0006414	translational elongation	2	52	0.0385	338	6439	0.0525	YGR285C, YHR064C	-0.448698	ZUO1, SSZ1
GO:0008380	RNA splicing	2	52	0.0385	156	6439	0.0242	YDR240C, YJL087C	0.666779	SNU56, TRL1
GO:0015931	nucleobase-containing compound transport	2	52	0.0385	177	6439	0.0275	YER165W, YFR001W	0.484576	PAB1, LOC1
GO:0006360	transcription by RNA polymerase I	1	52	0.0192	69	6439	0.0107	YDR174W	0.843657	HMO1
GO:0000910	cytokinesis	1	52	0.0192	108	6439	0.0168	YJL076W	0.197294	NET1
GO:0007010	cytoskeleton organization	1	52	0.0192	273	6439	0.0424	YJL076W	-1.14058	NET1
GO:0006260	DNA replication	1	52	0.0192	150	6439	0.0233	YOL006C	-0.276637	TOP1
GO:0006352	DNA-templated transcription, initiation	1	52	0.0192	93	6439	0.0144	YDR174W	0.413022	HMO1
GO:0006629	lipid metabolic process	1	52	0.0192	343	6439	0.0533	YGR202C	-1.46988	PCT1
GO:0006353	DNA-templated transcription, termination	1	52	0.0192	41	6439	0.0064	YMR239C	1.59463	RNT1
GO:0043934	sporulation	1	52	0.0192	169	6439	0.0262	YLR399C	-0.448698	BDF1
GO:0071554	cell wall organization or biogenesis	1	52	0.0192	298	6439	0.0463	YMR239C	-1.26699	RNT1
GO:0008213	protein alkylation	1	52	0.0192	58	6439	0.009	YLR449W	1.0942	FPR4
GO:0007059	chromosome segregation	1	52	0.0192	219	6439	0.034	YOL006C	-0.822606	TOP1
GO:0016570	histone modification	1	52	0.0192	144	6439	0.0224	YLR449W	-0.217744	FPR4
GO:0006974	cellular response to DNA damage stimulus	1	52	0.0192	238	6439	0.037	YLR399C	-0.942637	BDF1
GO:0006281	DNA repair	1	52	0.0192	304	6439	0.0472	YLR399C	-1.29575	BDF1
GO:0006470	protein dephosphorylation	1	52	0.0192	95	6439	0.0148	YJL076W	0.382326	NET1
GO:0043144	snoRNA processing	1	52	0.0192	45	6439	0.007	YMR239C	1.46033	RNT1
GO:0006354	DNA-templated transcription, elongation	1	52	0.0192	106	6439	0.0165	YOL006C	0.224261	TOP1
GO:0006997	nucleus organization	1	52	0.0192	70	6439	0.0109	YJL076W	0.822898	NET1
