# Supplementary material for: The RNA fold interactome of evolutionary conserved RNA structures in S. cerevisiae
Source: Nat Commun. 2020 Jun 3;11:2789. doi: 10.1038/s41467-020-16555-4 (PMC7270185; doi:10.1038/s41467-020-16555-4)
Supplement: Supplementary file 10 — Supplementary Data 7 [file 41467_2020_16555_MOESM10_ESM.xlsx]

## Sheet: Puf3
geneName	proteinID	Log2(H/M ratio) at 120 min
SNZ1	YMR096W	-1.46222
LYS20	YDL182W	-0.453685
ARG1	YOL058W	-1.34744
SED5	YLR026C	-0.36708
MZM1	YDR493W	1.00411
ATP17	YDR377W	1.40303
ATP20	YPR020W	2.7479
CMC2	YBL059C-A	1.03259
ATP7	YKL016C	1.20678
LYS21	YDL131W	-0.296536
SSC1;ECM10	YJR045C;YEL030W	0.796614
COQ1	YBR003W	1.05297
MRPL35	YDR322W	1.08508
COX13	YGL191W	1.59534
COX9	YDL067C	1.49057
CPA1	YOR303W	-1.16188
RAS2	YNL098C	0.00476465
HEM3	YDL205C	0.0392075
MRPL23	YOR150W	0.0769695
GRX5	YPL059W	0.181167
TIM23	YNR017W	0.169586
HIS4	YCL030C	-1.10293
HIS5	YIL116W	-1.18663
POP8	YBL018C	0.216362
DIA4	YHR011W	0.255657
SAM50	YNL026W	0.368645
TOM22	YNL131W	0.38506
MHR1	YDR296W	0.450202
TIM10	YHR005C-A	0.450485
PAM16	YJL104W	0.463738
CYM1	YDR430C	0.464014
RMD9	YGL107C	0.485427
ATP4	YPL078C	1.20152
SDH7	YDR511W	0.496718
AIM36	YMR157C	0.537713
RSM25	YIL093C	0.56381
MAS2	YHR024C	0.571605
MTF2	YDL044C	0.573375
MRPL27	YBR282W	0.575409
MRPS5	YBR251W	0.576571
MRPL10	YNL284C	0.604166
RRF1	YHR038W	0.60563
TIM44	YIL022W	0.627553
PET191	YJR034W	0.636358
MIR1	YJR077C	1.27229
MRP13	YGR084C	0.638491
TIM17	YJL143W	0.66339
EHD3	YDR036C	0.667892
IMG2	YCR071C	0.702037
RDL2	YOR286W	0.722846
ATP12	YJL180C	1.44996
HSP60	YLR259C	0.734259
NCE103	YNL036W	-1.0386
PAM18	YLR008C	0.75495
SCO2	YBR024W	0.774249
MRP1	YDR347W	0.838367
PDR15	YDR406W	-1.90725
YML6	YML025C	0.776067
RSM10	YDR041W	0.780735
MNP1	YGL068W	0.711043
RSM23	YGL129C	0.782744
CBP6	YBR120C	0.797137
MAM33	YIL070C	0.819913
HSP10	YOR020C	0.857132
MRP4	YHL004W	0.874915
MRPS8	YMR158W	0.891431
MRP7	YNL005C	0.934107
MRPL13	YKR006C	0.952599
MRP49	YKL167C	0.991412
MRP21	YBL090W	0.997981
MRPL11	YDL202W	0.999764
ATP11	YNL315C	1.01434
MSS116	YDR194C	1.02173
TUF1	YOR187W	1.03147
MSS51	YLR203C	1.07154
RSM19	YNR037C	1.10949
NAM9	YNL137C	1.26538
MRPL19	YNL185C	1.44016
MEF1	YLR069C	1.47488
VTC3	YPL019C	-1.27593
PET123	YOR158W	2.11413
ZTA1	YBR046C	-1.31174

## Sheet: Nsr1
geneName	proteinID	Log2(H/M ratio) at 120 min
CIT2	YCR005C	-2.10755
ADH1	YOL086C	-0.861695
FBA1	YKL060C	-0.650101
OM45	YIL136W	-1.37257
AIM17	YHL021C	-2.21217
ARG1	YOL058W	-1.32334
ARG7	YMR062C	-2.02679
CPA2	YJR109C	-1.86494
MET17	YLR303W	-1.46534
TRP4	YDR354W	-0.482237
ATP17	YDR377W	1.28494
MSC1	YML128C	-1.0298
ARG4	YHR018C	-1.46306
SSC1;ECM10	YJR045C;YEL030W	-0.476913
PGM1	YKL127W	-0.390756
ITR1;ITR2	YDR497C;YOL103W	-1.34084
YPR172W	YPR172W	-1.26167
COX13	YGL191W	2.66079
CPA1	YOR303W	1.0022
YKL151C	YKL151C	-1.24982
HXK1	YFR053C	-1.31972
MPD2	YOL088C	-0.304944
CDC19	YAL038W	-0.223084
PGM2	YMR105C	-2.02291
GGC1	YDL198C	-1.11333
GLK1	YCL040W	-1.27739
ADE5,7	YGL234W	-0.202291
IDH2	YOR136W	-1.1062
FAS2	YPL231W	-0.143988
YCP4	YCR004C	-0.136361
MAE1	YKL029C	-0.0847784
EGD1	YPL037C	-0.0700702
EXG1	YLR300W	-1.06453
GOR1	YNL274C	-1.23027
HSP42	YDR171W	-1.35535
TDH2	YJR009C	-1.06176
GPP2	YER062C	-1.63499
TDH1	YJL052W	-2.41446
GCV1	YDR019C	1.12717
GRX5	YPL059W	1.338
ERP1	YAR002C-A	-0.0687743
HIS5	YIL116W	-1.35794
ENO1	YGR254W	-1.93662
ALD3	YMR169C	-1.26439
VPS29	YHR012W	-1.04955
ACO1	YLR304C	-1.04824
ACT1	YFL039C	-0.0565977
KAP123	YER110C	-0.0281984
ARP5	YNL059C	-1.01756
IDH1	YNL037C	-1.01464
RPS0B	YLR048W	-0.0184901
HSP31	YDR533C	-1.52326
CAM1	YPL048W	1.01558
EMI2	YDR516C	-1.16207
SSE2	YBR169C	-1.21732
ILV3	YJR016C	0.00403368
PBI2	YNL015W	-1.70642
PRC1	YMR297W	-1.43201
IMP3	YHR148W	1.05942
TAE2	YPL009C	1.09112
VAS1	YGR094W	0.0349048
RPL14B	YHL001W	1.1242
RPL9A	YGL147C	1.14178
CDC60	YPL160W	0.062763
RRP14	YKL082C	1.14978
ILV2	YMR108W	0.113832
RPL11A;RPL11B	YPR102C;YGR085C	0.164325
EMW1	YNL313C	1.1514
YEF3;HEF3	YLR249W;YNL014W	0.228187
NOP12	YOL041C	1.15991
GUS1	YGL245W	0.24171
ROY1	YMR258C	1.21282
GCN1	YGL195W	1.26349
FCY1	YPR062W	0.250355
RPL10	YLR075W	0.280117
RPL1A;RPL1B	YPL220W;YGL135W	0.230326
SSE1	YPL106C	-0.0125962
STM1	YLR150W	0.395654
NOP9	YJL010C	0.484911
NDE1	YMR145C	1.28465
SUR7	YML052W	0.314755
NPA3	YJR072C	1.35737
NPL4	YBR170C	1.39105
RPS13	YDR064W	-0.544749
RSA4	YCR072C	0.523835
FPR4	YLR449W	0.577506
RRP6	YOR001W	1.41549
YIR035C	YIR035C	0.587279
DBP2	YNL112W	0.84628
ATP1	YBL099W	1.11445
CHS5	YLR330W	1.47483
TIM11	YDR322C-A	2.13724
ZTA1	YBR046C	-1.00491

## Sheet: Tma20
geneName	proteinID	Log2(H/M ratio) at 120 min
SNZ1	YMR096W	-3.16592
OM45	YIL136W	-2.76454
YDL124W	YDL124W	-1.98323
AIM17	YHL021C	-2.57691
PNC1	YGL037C	-1.95312
TPS2	YDR074W	-1.6451
TPS1	YBR126C	-1.59662
MSC1	YML128C	-2.53856
SDH2	YLL041C	-1.53132
MCR1	YKL150W	-1.53077
LSM4	YER112W	-1.43109
TMT1	YER175C	-2.5245
HXK1	YFR053C	-2.46024
LSP1	YPL004C	-1.43055
PGM2	YMR105C	-2.38926
GLK1	YCL040W	-2.35246
GOR1	YNL274C	-2.22945
HSP42	YDR171W	-2.19172
PRB1	YEL060C	-1.38741
GPP2	YER062C	-2.09608
TDH1	YJL052W	-2.04363
PEP4	YPL154C	-1.37307
GCV1	YDR019C	-1.93464
GSY2	YLR258W	-1.36216
ALD4	YOR374W	-1.34647
APE1	YKL103C	-1.33612
GPD1	YDL022W	-1.33573
CYC1	YJR048W	-1.81817
ENO1	YGR254W	-1.5422
ALD3	YMR169C	-1.51953
GCV2	YMR189W	-1.33443
AIM41	YOR215C	-1.31133
HSP31	YDR533C	-1.40206
GTT1	YIR038C	-1.30035
EMI2	YDR516C	-1.34741
SSE2	YBR169C	-1.25753
PBI2	YNL015W	-1.17299
PRC1	YMR297W	-1.06919
YBT1	YLL048C	-1.28987
GRE3	YHR104W	-1.27791
COA6	YMR244C-A	-1.06365
MRP1	YDR347W	-1.05289
PDR15	YDR406W	-2.52708
PET10	YKR046C	-1.2715
BNA5	YLR231C	-1.23304
MNP1	YGL068W	-1.04317
YBR139W	YBR139W	-1.1939
PST2	YDR032C	-1.17795
MET6	YER091C	-0.711164
UGA1	YGR019W	-1.17791
BBC1	YJL020C	-1.13825
PRX1	YBL064C	-1.11322
MVP1	YMR004W	-1.08724
RPL11A;RPL11B	YPR102C;YGR085C	0.152424
BMH1	YER177W	-0.415418
SSA4	YER103W	-1.08146
HSP104	YLL026W	-1.08012
GCS1	YDL226C	-0.0134292
YDL086W	YDL086W	-1.07239
BNA1	YJR025C	-1.06523
RPL1A;RPL1B	YPL220W;YGL135W	0.0141978
SSE1	YPL106C	0.161039
SUR7	YML052W	0.181762
RPS13	YDR064W	0.217831
YGR017W	YGR017W	-1.05646
XKS1	YGR194C	-1.04041
YKL069W	YKL069W	-1.02735
OM14	YBR230C	-1.00436
FPR4	YLR449W	1.04798
VTC3	YPL019C	-2.29729
CMK1	YFR014C	-1.00213
YBR056W	YBR056W	-1.00175
RPE1	YJL121C	-0.260321
RPS11A;RPS11B	YDR025W;YBR048W	1.00841
UTP4	YDR324C	1.06267
SPE1	YKL184W	1.215
RLI1	YDR091C	1.39793
ELO3	YLR372W	1.85814
