# Supplementary material for: The RNA fold interactome of evolutionary conserved RNA structures in S. cerevisiae
Source: Nat Commun. 2020 Jun 3;11:2789. doi: 10.1038/s41467-020-16555-4 (PMC7270185; doi:10.1038/s41467-020-16555-4)
Supplement: Supplementary file 11 — Source Data [file 41467_2020_16555_MOESM11_ESM.xlsx]

## Sheet: Figure 3b
Blot image							Marker SeeBlue Plus2 Pre-stained Protein Standard (Thermo Scientific)

## Sheet: Figure 3c
Pab1-TAP data
		wildtype	Pab1-TAP	wildtype	Pab1-TAP
		NC13	NC14	NC13input	NC14input
+RT	RBG2	30.887	28.6405	20.3482	20.6749
+RT	RBG2	30.2318	28.0123	19.2527	19.8359
+RT	RBG2	29.9619	26.7524	18.5588	19.3451
+RT	YEF3	26.954	24.8776	13.9317	15.5861
+RT	YEF3	25.9515	23.3455	13.905	14.1738
+RT	YEF3	25.603	22.692	13.5642	13.467
		wildtype	Pab1-TAP	wildtype	Pab1-TAP
		NC13	NC14	NC13input	NC14input
-RT	RBG2	31.6241	31.0786	23.7549	24.116
-RT	RBG2	29.0946	29.8655	21.8438	22.603
-RT	RBG2	27.8759	29.4066	21.7956	22.0032
-RT	YEF3	30.428	31.6175
-RT	YEF3	29.8336	31.2184
-RT	YEF3	29.1958	29.5357
Sbp1-TAP data
		wildtype	Sbp1-TAP	wildtype	Sbp1-TAP
		NC13	NC15	NC13input	NC15input
+RT	PMA1	28.077	26.1958	12.4271	21.1364
+RT	PMA1	27.9964	26.5155	11.7378	20.4899
+RT	PMA1	28.3496	25.9765		19.6876
		wildtype	Sbp1-TAP	wildtype	Sbp1-TAP
		NC13	NC15	NC13input	NC15input
-RT	PMA1	29.738	28.5489
-RT	PMA1	28.1892	27.7781
-RT	PMA1	27.6792	27.4642
Bfr1-TAP data
		wildtype	Bfr1-TAP	wildtype	Bfr1-TAP
		NC20	NC24	NC20input	NC24input
+RT	BMH1	27.8009	25.3646	22.3532	22.4652
+RT	BMH1	28.0265	25.2667	22.3217	22.473
+RT	BMH1	28.1444	25.2065	22.3171	22.4043
		wildtype	Bfr1-TAP	wildtype	Bfr1-TAP
		NC20	NC24	NC20input	NC24input
-RT	BMH1	29.6854	29.6094
-RT	BMH1	28.9105	29.9344
-RT	BMH1		29.9819

## Sheet: Figure 4b
		yeast/Singlets/living | Median (BL488nm 530_30-A)
Speciment name	Experiment type	Replicate 1	Replicate 2	Replicate 3	mean	sd
Specimen_001_blank_A01_001.fcs	unstained control	151	333	398	294	104.54
Specimen_001_GFP empty cl1_C11_035.fcs	GFP without RNA fold	661	619	646	642	17.3781
Specimen_001_YDR514C - YNL190W_A11_011.fcs	target fold	748	717	682	715.667	26.9609
Specimen_001_YDR514C - YNL190W_A12_012.fcs	target fold	819	620	655	698	86.7448
Specimen_001_YDR514C - URA7_B01_013.fcs	target fold	486	245	277	336	106.868
Specimen_001_NSR1 - act1_C07_031.fcs	target fold	1014	1004	1006	1008	4.32049
Specimen_001_NSR1 - YJR120W_C08_032.fcs	target fold	1239	988	1020	1082.33	111.548
Specimen_001_NSR1 - TMC1_C09_033.fcs	target fold	988	1018	1014	1006.67	13.3
Specimen_001_YDR514C - YOR203W_D10_046.fcs	non-target fold	500	402	426	442.667	41.708
Specimen_001_YDR514C - GCN4_D11_047.fcs	non-target fold	350	220	410	326.667	79.3025
Specimen_001_NSR1 - YOR203W_E09_057.fcs	non-target fold	453	391	613	485.667	93.5284
Specimen_001_YDR514C - ZRC1_F10_067.fcs	non-target fold	772	800	877	816.333	44.3947
Specimen_001_NSR1 - ZRC1_G08_077.fcs	non-target fold	547	506	573	542	27.5802
Specimen_001_act1 WT_H04_081.fcs	wild-type	922	946	992	953.333	29.044
Specimen_001_YJR120W WT_H05_082.fcs	wild-type	879	901	952	910.667	30.576
Specimen_001_TMC1 WT_H06_083.fcs	wild-type	760	767	810	779	22.1058
Specimen_001_YNL190W WT_H07_084.fcs	wild-type	943	996	1020	986.333	32.1697
Specimen_001_YNL190W WT_H08_085.fcs	wild-type	846	846	892	861.333	21.6846
Specimen_001_URA7 WT_H09_086.fcs	wild-type	236	219	228	227.667	6.94422
Specimen_001_GCN4 WT_H10_087.fcs	wild-type	242	220	234	232	9.09212
Specimen_001_YOR203W WT_H11_088.fcs	wild-type	573	562	611	582	20.9921
Specimen_001_ZRC1 WT_H12_089.fcs	wild-type	925	956	992	957.667	27.378

## Sheet: Figure 4e
		WT		yLP738 - nsr1::kann
		NC7	NC8	NC9	NC10
-RT	ATP1	24.3752	26.0537	19.4061	19.5003
-RT	ATP1	24.3897	26.5401	19.41	19.5295
-RT	ATP1	24.452	26.0816	19.3923	19.5341
-RT	ZRC1	25.7161	27.96	21.4499	22.681
-RT	ZRC1	25.7313	27.2631	21.4815	22.6853
-RT	ZRC1	25.6688	28.0506	21.4715	22.6624
		WT		yLP738 - nsr1::kann
		NC7	NC8	NC9	NC10
+RT	ATP1	13.5382	13.6047	12.8927	13.4914
+RT	ATP1	13.5315	13.6146	12.8702	13.4893
+RT	ATP1	13.5188	13.6104	12.8583	13.4859
+RT	ZRC1	13.6883	13.7908	12.989	13.4586
+RT	ZRC1	13.7288	13.807	13.0206	13.4754
+RT	ZRC1	13.7203	13.8091	13.0161	13.4511
